# Supplementary material for: Differences in microRNA levels across metabo-endotypes reveal novel insights into asthma heterogeneity
Source: Respir Res. 2026 Jan 7;27:40. doi: 10.1186/s12931-025-03452-x (PMC12869918; doi:10.1186/s12931-025-03452-x)
Supplement: Supplementary file 1 — Supplementary Material 1. [file 12931_2025_3452_MOESM1_ESM.xlsx]

## Sheet: Sheet2
Table E2: ANCOVA results demonstrating differences in MiRNAs levels across five metabo-endotypes in GACRS with additional adjustment for ISC use in the last six months (yes/no) and OCS use in the last six months (yes/no) Age, sex, BMI, OCS use and ICS use included as covariates MeanSq: the sum of squares divided by the degrees of freedom. The highest and lowest mean level across the endotypes are…
ANCOVA(age,gender,bmi)				(age,gender,bmi,ocs)				(age,gender,bmi,ics,ocs)				Metabo-Endotype									Minimum Mean miRNA Expression Level
miRNA ANCOVA(age,gender,bmi)	MeanSq	pvalue	Adjusted P-value	ANCOVA(age,gender,bmi,ocs)	MeanSq	pvalue	Adjusted P-value	ANCOVA(age,gender,bmi,ics,ocs)	MeanSq	pvalue	Adjusted P-value	1	2	3	4	5					Maximum Mean miRNA Expression Level
hsa-miR-143-3p	35.3315	1.83e-21	5.79e-19	hsa-miR-143-3p	35.3315	1.72e-21	5.45e-19	hsa-miR-143-3p	35.3315	8.2e-22	2.6e-19	14.8628	14.1515	15.2023	14.6714	14.8229
hsa-miR-22-3p	12.6503	2.34e-16	3.71e-14	hsa-miR-22-3p	12.6503	2.39e-16	3.78e-14	hsa-miR-22-3p	12.6503	1.96e-16	3.1e-14	15.8941	16.2649	15.6278	15.8519	15.9422
hsa-miR-223-3p	105.61	3.07e-13	3.25e-11	hsa-miR-223-3p	105.61	3.15e-13	3.32e-11	hsa-miR-223-3p	105.61	3.13e-13	3.31e-11	10.2266	9.39429	11.1665	10.696	10.5858
hsa-miR-23a-3p	36.6186	4.96e-12	3.93e-10	hsa-miR-23a-3p	36.6186	4.95e-12	3.92e-10	hsa-miR-23a-3p	36.6186	4.38e-12	3.47e-10	12.3433	11.755	12.8436	12.3864	12.4431
hsa-miR-92a-3p	12.937	5.38e-11	3.41e-09	hsa-miR-92a-3p	12.937	5.34e-11	3.39e-09	hsa-miR-92a-3p	12.937	5e-11	3.09e-09	15.0693	15.4616	14.8142	15.0819	15.1647
hsa-miR-1290	31.219	7.36e-11	3.89e-09	hsa-miR-1290	31.219	7.47e-11	3.95e-09	hsa-miR-1290	31.219	5.85e-11	3.09e-09	3.10327	3.81366	2.83732	3.20882	3.1909
hsa-miR-142-5p	32.2193	9.91e-11	4.4e-09	hsa-miR-142-5p	32.2193	1.01e-10	4.46e-09	hsa-miR-142-5p	32.2193	9.3e-11	4.11e-09	12.1265	11.4363	12.4232	12.1104	12.0948
hsa-miR-30e-5p	20.7961	1.11e-10	4.4e-09	hsa-miR-30e-5p	20.7961	1.12e-10	4.46e-09	hsa-miR-30e-5p	20.7961	1.04e-10	4.11e-09	14.2657	13.7971	14.5926	14.1813	14.3879
hsa-miR-941	100.091	7.74e-10	2.73e-08	hsa-miR-941	100.091	7.57e-10	2.67e-08	hsa-miR-941	100.091	7.61e-10	2.68e-08	7.64446	6.33006	8.06121	7.4358	7.43426
hsa-miR-23c	17.0418	2.94e-09	8.48e-08	hsa-miR-23c	17.0418	2.98e-09	8.59e-08	hsa-miR-23c	17.0418	2.53e-09	7.5e-08	3.18391	2.85471	3.58333	3.26564	3.36466
hsa-miR-423-5p	19.6933	2.75e-09	8.48e-08	hsa-miR-423-5p	19.6933	2.8e-09	8.59e-08	hsa-miR-423-5p	19.6933	2.6e-09	7.5e-08	16.4645	16.8392	16.0411	16.3323	16.4131
hsa-miR-320a-3p	12.002	1.49e-08	3.93e-07	hsa-miR-320a-3p	12.002	1.51e-08	4e-07	hsa-miR-320a-3p	12.002	1.45e-08	3.82e-07	14.5953	14.9465	14.3207	14.6632	14.5712
hsa-miR-371b-5p	87.255	1.67e-08	4.07e-07	hsa-miR-371b-5p	87.255	1.7e-08	4.14e-07	hsa-miR-371b-5p	87.255	1.7e-08	4.15e-07	3.21237	1.95426	3.56804	2.7571	2.85491
hsa-miR-140-3p	18.5664	2.26e-08	5.13e-07	hsa-miR-140-3p	18.5664	2.26e-08	5.13e-07	hsa-miR-140-3p	18.5664	2.04e-08	4.62e-07	13.5047	12.9467	13.6537	13.2186	13.4748
hsa-miR-24-3p	9.82747	4.13e-08	8.69e-07	hsa-miR-24-3p	9.82747	4.04e-08	8.55e-07	hsa-miR-24-3p	9.82747	3.74e-08	7.91e-07	14.1798	13.7837	14.3325	14.1318	14.1221
hsa-miR-361-5p	47.9197	4.39e-08	8.69e-07	hsa-miR-361-5p	47.9197	4.46e-08	8.84e-07	hsa-miR-361-5p	47.9197	4.42e-08	8.75e-07	11.0737	10.2045	11.3191	11.1945	11.0454
hsa-miR-30d-5p	4.11835	5.26e-08	9.8e-07	hsa-miR-30d-5p	4.11835	5.35e-08	9.97e-07	hsa-miR-30d-5p	4.11835	5.33e-08	9.94e-07	15.5554	15.3021	15.65	15.5085	15.5633
hsa-miR-425-3p	78.5667	1.11e-07	1.95e-06	hsa-miR-425-3p	78.5667	1.12e-07	1.97e-06	hsa-miR-425-3p	78.5667	1.06e-07	1.83e-06	7.80321	6.88265	8.42244	7.99988	7.93658
hsa-miR-345-5p	96.1027	1.23e-07	2.06e-06	hsa-miR-345-5p	96.1027	1.18e-07	1.97e-06	hsa-miR-345-5p	96.1027	1.1e-07	1.83e-06	6.56344	5.5076	6.95046	6.95613	6.9393
hsa-miR-320c	16.1162	2.81e-07	4.46e-06	hsa-miR-320c	16.1162	2.82e-07	4.47e-06	hsa-miR-320c	16.1162	2.58e-07	4.1e-06	8.62324	9.08758	8.37589	8.66312	8.78858
hsa-miR-125b-5p	11.9778	4.03e-07	6.08e-06	hsa-miR-125b-5p	11.9778	3.95e-07	5.97e-06	hsa-miR-125b-5p	11.9778	3.64e-07	5.49e-06	13.3993	13.8324	13.2455	13.3751	13.4783
hsa-miR-192-5p	12.9171	6.67e-07	9.61e-06	hsa-miR-192-5p	12.9171	6.64e-07	9.57e-06	hsa-miR-192-5p	12.9171	6.07e-07	8.75e-06	14.1803	13.7753	14.4024	13.9793	14.1323
hsa-miR-25-5p	74.6189	7.56e-07	1.04e-05	hsa-miR-25-5p	74.6189	7.47e-07	1.03e-05	hsa-miR-25-5p	74.6189	7.51e-07	1.04e-05	4.12461	3.25315	4.80622	4.15956	4.23063
hsa-miR-500a-3p	21.5252	8.92e-07	1.18e-05	hsa-miR-500a-3p	21.5252	9.03e-07	1.19e-05	hsa-miR-500a-3p	21.5252	8.8e-07	1.13e-05	11.5794	11.0106	11.7175	11.4376	11.7422
hsa-miR-141-3p	74.2536	9.53e-07	1.21e-05	hsa-miR-141-3p	74.2536	9.67e-07	1.23e-05	hsa-miR-141-3p	74.2536	8.94e-07	1.13e-05	4.09996	3.14708	4.62757	4.11675	3.62479
hsa-miR-186-5p	16.081	1.57e-06	1.91e-05	hsa-miR-186-5p	16.081	1.56e-06	1.9e-05	hsa-miR-186-5p	16.081	1.33e-06	1.62e-05	13.8426	13.4213	14.1367	13.8906	13.8478
hsa-miR-654-5p	61.9625	1.89e-06	2.22e-05	hsa-miR-654-5p	61.9625	1.75e-06	2.05e-05	hsa-miR-654-5p	61.9625	1.75e-06	2.06e-05	3.55784	2.65507	3.9085	3.80664	3.66077
hsa-miR-191-5p	2.87504	5.58e-06	6.1e-05	hsa-miR-191-5p	2.87504	5.61e-06	6.13e-05	hsa-miR-191-5p	2.87504	5.53e-06	6.05e-05	17.4879	17.2435	17.5152	17.4584	17.451
hsa-miR-605-3p	73.007	5.47e-06	6.1e-05	hsa-miR-605-3p	73.007	5.44e-06	6.13e-05	hsa-miR-605-3p	73.007	5.2e-06	5.89e-05	5.344	4.25497	5.57045	5.51679	5.3594
hsa-miR-320b	9.91492	6.05e-06	6.34e-05	hsa-miR-320b	9.91492	6.11e-06	6.41e-05	hsa-miR-320b	9.91492	6.05e-06	6.39e-05	9.97515	10.3352	9.77275	9.98552	10.0491
hsa-miR-320d	20.4465	6.2e-06	6.34e-05	hsa-miR-320d	20.4465	6.27e-06	6.41e-05	hsa-miR-320d	20.4465	6.34e-06	6.48e-05	8.02637	8.44397	7.65044	8.04769	7.86075
hsa-miR-223-5p	78.3749	1.18e-05	0.000110385	hsa-miR-223-5p	78.3749	1.19e-05	0.000111411	hsa-miR-223-5p	78.3749	1.14e-05	0.000106538	5.56878	4.26079	5.66821	5.3897	5.07471
hsa-miR-29a-3p	20.8164	1.17e-05	0.000110385	hsa-miR-29a-3p	20.8164	1.17e-05	0.000111411	hsa-miR-29a-3p	20.8164	1.12e-05	0.000106538	11.9698	11.3465	12.1073	11.8981	11.8993
hsa-miR-4454	47.6669	1.14e-05	0.000110385	hsa-miR-4454	47.6669	1.15e-05	0.000111411	hsa-miR-4454	47.6669	1.14e-05	0.000106538	2.76288	2.08993	2.92778	3.29634	2.90018
hsa-miR-450a-5p	72.5832	1.35e-05	0.000121899	hsa-miR-450a-5p	72.5832	1.32e-05	0.000119733	hsa-miR-450a-5p	72.5832	1.3e-05	0.00011737	5.36518	4.42447	5.87536	5.58668	5.36018
hsa-miR-221-5p	29.8363	1.46e-05	0.000124905	hsa-miR-221-5p	29.8363	1.46e-05	0.000126346	hsa-miR-221-5p	29.8363	1.45e-05	0.000124957	10.2015	9.50686	10.3414	10.2824	10.2715
hsa-miR-27a-3p	12.3148	1.46e-05	0.000124905	hsa-miR-27a-3p	12.3148	1.47e-05	0.000126346	hsa-miR-27a-3p	12.3148	1.46e-05	0.000124957	12.9687	12.5708	13.1955	12.9715	12.9414
hsa-miR-409-5p	50.3736	3.51e-05	0.000278473	hsa-miR-409-5p	50.3736	3.55e-05	0.000281373	hsa-miR-409-5p	50.3736	3.53e-05	0.000280005	8.08344	7.12343	8.29656	8.06269	7.88321
hsa-miR-550a-3-5p	39.4661	3.44e-05	0.000278473	hsa-miR-550a-3-5p	39.4661	3.34e-05	0.000278459	hsa-miR-550a-3-5p	39.4661	3.17e-05	0.000264347	2.71402	2.11424	3.25309	2.73126	2.79968
hsa-miR-769-5p	57.861	3.43e-05	0.000278473	hsa-miR-769-5p	57.861	3.46e-05	0.000281351	hsa-miR-769-5p	57.861	3.26e-05	0.000264952	7.2187	6.28631	7.45837	7.4663	7.06648
hsa-miR-7976	53.6654	4.3e-05	0.000332511	hsa-miR-7976	53.6654	4.28e-05	0.000330998	hsa-miR-7976	53.6654	4.31e-05	0.000332895	6.55232	5.58504	6.67253	6.42275	6.73614
hsa-miR-146b-5p	3.81136	4.69e-05	0.000353612	hsa-miR-146b-5p	3.81136	4.73e-05	0.000357194	hsa-miR-146b-5p	3.81136	4.73e-05	0.000357117	14.7241	14.5516	14.8973	14.771	14.7838
hsa-miR-454-5p	53.9361	5.72e-05	0.000421329	hsa-miR-454-5p	53.9361	5.67e-05	0.000418167	hsa-miR-454-5p	53.9361	5.48e-05	0.000403693	3.52818	2.94969	4.19011	3.95418	3.52537
hsa-miR-148a-3p	6.83999	6.27e-05	0.000451598	hsa-miR-148a-3p	6.83999	6.28e-05	0.000452684	hsa-miR-148a-3p	6.83999	6.32e-05	0.000445106	13.5945	13.2035	13.6081	13.403	13.5316
hsa-miR-25-3p	12.4	6.7e-05	0.000471697	hsa-miR-25-3p	12.4	6.44e-05	0.000453341	hsa-miR-25-3p	12.4	6.05e-05	0.00043613	12.9399	12.4615	13.0171	12.7317	12.9479
hsa-miR-10b-5p	6.78818	8.45e-05	0.000572587	hsa-miR-10b-5p	6.78818	8.19e-05	0.000564213	hsa-miR-10b-5p	6.78818	8.09e-05	0.000557307	17.3033	17.6468	17.2262	17.29	17.4364
hsa-miR-4286	40.9534	8.49e-05	0.000572587	hsa-miR-4286	40.9534	8.46e-05	0.000570523	hsa-miR-4286	40.9534	8.44e-05	0.000568925	2.67945	2.04517	3.13449	2.86657	2.86251
hsa-miR-1271-5p	33.7416	9.65e-05	0.000637138	hsa-miR-1271-5p	33.7416	9.7e-05	0.000640702	hsa-miR-1271-5p	33.7416	9.54e-05	0.000630113	8.24932	7.5179	8.4581	8.25115	8.33133
hsa-miR-100-5p	7.72058	9.99e-05	0.000646574	hsa-miR-100-5p	7.72058	9.95e-05	0.000643804	hsa-miR-100-5p	7.72058	0.000100214	0.000648322	16.005	16.2767	15.8463	15.8531	15.9249
hsa-miR-145-3p	20.9521	0.000105605	0.000656408	hsa-miR-145-3p	20.9521	0.000106626	0.000662756	hsa-miR-145-3p	20.9521	0.000102882	0.000652269	11.4314	10.8708	11.6083	11.5344	11.4167
hsa-miR-4446-3p	52.8283	0.000103807	0.000656408	hsa-miR-4446-3p	52.8283	0.000104804	0.000662756	hsa-miR-4446-3p	52.8283	0.000105707	0.00065704	4.25476	3.58486	4.68589	4.75311	4.32544
hsa-miR-26b-3p	54.4369	0.00014538	0.000886259	hsa-miR-26b-3p	54.4369	0.000142024	0.000865799	hsa-miR-26b-3p	54.4369	0.000133604	0.000814473	6.13758	5.17425	6.35213	6.2252	5.80968
hsa-miR-577	55.9413	0.000152867	0.000914316	hsa-miR-577	55.9413	0.000153097	0.000915693	hsa-miR-577	55.9413	0.000143652	0.000859204	3.87632	2.83464	4.00122	3.40784	3.12819
hsa-miR-200a-3p	59.3547	0.000192521	0.00113017	hsa-miR-200a-3p	59.3547	0.000193656	0.00113683	hsa-miR-200a-3p	59.3547	0.000190169	0.00111636	7.03924	6.07425	7.41696	6.91601	6.677
hsa-miR-21-3p	55.2525	0.000313273	0.00180559	hsa-miR-21-3p	55.2525	0.000315836	0.00182036	hsa-miR-21-3p	55.2525	0.000311399	0.00179479	5.68601	4.90951	6.00951	6.12594	5.65842
hsa-miR-199a-5p	20.0278	0.0003361	0.00190256	hsa-miR-199a-5p	20.0278	0.000338449	0.00191586	hsa-miR-199a-5p	20.0278	0.000332731	0.00188306	10.8831	10.5468	11.3304	11.1047	10.9193
hsa-miR-125a-5p	6.2604	0.000345422	0.00192103	hsa-miR-125a-5p	6.2604	0.00034567	0.00192241	hsa-miR-125a-5p	6.2604	0.000338595	0.00188306	14.2885	14.6048	14.1916	14.2572	14.3675
hsa-miR-6852-5p	44.9525	0.000366099	0.00200092	hsa-miR-6852-5p	44.9525	0.000362984	0.00198389	hsa-miR-6852-5p	44.9525	0.000354562	0.00193786	4.27776	3.71109	4.67323	4.80909	4.47916
hsa-miR-10a-5p	5.37368	0.00039309	0.00207904	hsa-miR-10a-5p	5.37368	0.000381419	0.00204932	hsa-miR-10a-5p	5.37368	0.000378528	0.00203379	16.8028	17.0781	16.7226	16.7344	16.9237
hsa-miR-1468-5p	47.4161	0.00039351	0.00207904	hsa-miR-1468-5p	47.4161	0.000396814	0.0020965	hsa-miR-1468-5p	47.4161	0.000399317	0.00210973	4.41777	3.67062	4.86775	4.49812	4.52495
hsa-miR-375-3p	42.6707	0.0004725	0.00245545	hsa-miR-375-3p	42.6707	0.000473448	0.00246038	hsa-miR-375-3p	42.6707	0.000470317	0.00244411	7.92229	7.62095	8.79121	8.05294	8.04561
hsa-miR-550a-3-5pXhsa-miR-550a-5p	44.9632	0.000530453	0.00271215	hsa-miR-550a-3-5pXhsa-miR-550a-5p	44.9632	0.000526367	0.00269127	hsa-miR-550a-3-5pXhsa-miR-550a-5p	44.9632	0.000511352	0.00261449	4.66083	4.08431	5.16423	4.94311	5.04207
hsa-miR-574-3p	41.0222	0.000554026	0.00278772	hsa-miR-574-3p	41.0222	0.00054842	0.00275951	hsa-miR-574-3p	41.0222	0.000543897	0.00273675	3.04181	2.60195	3.69602	3.4395	3.22527
hsa-miR-106b-5p	49.4909	0.000654226	0.00324047	hsa-miR-106b-5p	49.4909	0.00065757	0.00325703	hsa-miR-106b-5p	49.4909	0.000661944	0.00327869	6.79741	5.78102	6.656	6.89638	6.32164
hsa-miR-381-3p	40.2533	0.000722695	0.00348751	hsa-miR-381-3p	40.2533	0.000727402	0.00350952	hsa-miR-381-3p	40.2533	0.000703565	0.00343123	2.94611	2.65901	3.67087	3.47705	2.96741
hsa-miR-484	8.73767	0.000726105	0.00348751	hsa-miR-484	8.73767	0.000730688	0.00350952	hsa-miR-484	8.73767	0.000734323	0.00352697	12.8308	13.1835	12.6563	12.8912	12.8691
hsa-miR-505-5p	39.6743	0.000881202	0.00416927	hsa-miR-505-5p	39.6743	0.000886512	0.00419439	hsa-miR-505-5p	39.6743	0.000876752	0.00414643	6.01334	5.26347	6.35238	6.00041	5.71187
hsa-miR-146b-3p	41.9269	0.000935117	0.0041751	hsa-miR-146b-3p	41.9269	0.000940242	0.00419798	hsa-miR-146b-3p	41.9269	0.000914052	0.00414643	3.90535	3.58305	4.66224	4.14033	3.6856
hsa-miR-374a-5p	37.1021	0.000931822	0.0041751	hsa-miR-374a-5p	37.1021	0.000936292	0.00419798	hsa-miR-374a-5p	37.1021	0.000906117	0.00414643	8.0363	7.3693	8.42962	8.12161	7.83043
hsa-miR-411-3p	48.1434	0.00091472	0.0041751	hsa-miR-411-3p	48.1434	0.000916504	0.00419798	hsa-miR-411-3p	48.1434	0.000915616	0.00414643	4.00088	3.09154	4.1814	4.07716	3.98564
hsa-miR-628-3p	23.0881	0.000928516	0.0041751	hsa-miR-628-3p	23.0881	0.000935451	0.00419798	hsa-miR-628-3p	23.0881	0.000936588	0.00418167	9.66207	9.09463	9.93876	9.67325	9.59505
hsa-miR-29c-3p	43.1084	0.00102406	0.0045087	hsa-miR-29c-3p	43.1084	0.00102283	0.00450331	hsa-miR-29c-3p	43.1084	0.00101092	0.00445083	6.29021	5.61613	6.64365	6.4592	6.61009
hsa-miR-409-3p	27.994	0.0010941	0.00475107	hsa-miR-409-3p	27.994	0.00110202	0.00478548	hsa-miR-409-3p	27.994	0.0011093	0.00481708	10.2195	9.40054	10.1397	10.0889	10.1366
hsa-miR-339-5p	43.2406	0.00120214	0.00514972	hsa-miR-339-5p	43.2406	0.00120742	0.00517232	hsa-miR-339-5p	43.2406	0.00121611	0.00520954	6.43809	5.63711	6.47029	6.76473	6.36182
hsa-miR-335-5p	35.6849	0.00169807	0.00717717	hsa-miR-335-5p	35.6849	0.00170553	0.0072087	hsa-miR-335-5p	35.6849	0.00170867	0.00722198	9.45793	10.0009	9.02396	9.79183	9.28166
hsa-miR-146a-5p	2.84459	0.00175235	0.00730914	hsa-miR-146a-5p	2.84459	0.00176446	0.00735966	hsa-miR-146a-5p	2.84459	0.00177334	0.00739669	16.6354	16.4976	16.7752	16.7407	16.6336
hsa-miR-221-3p	17.3484	0.00179331	0.00738284	hsa-miR-221-3p	17.3484	0.00179878	0.00740536	hsa-miR-221-3p	17.3484	0.00180569	0.00743382	11.0738	10.5324	11.2086	11.068	11.0933
hsa-miR-493-5p	48.0847	0.00193397	0.00785984	hsa-miR-493-5p	48.0847	0.0019014	0.0077275	hsa-miR-493-5p	48.0847	0.00189701	0.00761204	4.83251	3.96276	5.0904	4.95108	4.76601
hsa-miR-27b-3p	3.93356	0.00200056	0.00802758	hsa-miR-27b-3p	3.93356	0.00200266	0.00803598	hsa-miR-27b-3p	3.93356	0.0018877	0.00761204	14.3231	14.1514	14.5063	14.3693	14.375
hsa-miR-2355-5p	39.3369	0.00214867	0.00851412	hsa-miR-2355-5p	39.3369	0.00216316	0.00857154	hsa-miR-2355-5p	39.3369	0.00215846	0.00855288	3.41912	2.84416	3.8192	3.82895	3.49582
hsa-miR-136-3p	46.0079	0.00219509	0.00859067	hsa-miR-136-3p	46.0079	0.00220917	0.00864577	hsa-miR-136-3p	46.0079	0.00222178	0.00867804	5.80577	5.02845	6.0054	6.12855	5.86168
hsa-miR-10399-3p	40.468	0.00223933	0.00859624	hsa-miR-10399-3p	40.468	0.00224226	0.00865366	hsa-miR-10399-3p	40.468	0.00224479	0.00867804	3.86524	3.20685	4.26431	4.12837	3.80791
hsa-miR-320e	7.27146	0.00225075	0.00859624	hsa-miR-320e	7.27146	0.00226579	0.00865366	hsa-miR-320e	7.27146	0.00227623	0.00869354	2.39004	2.72438	2.24823	2.48276	2.43461
hsa-miR-424-5p	39.3306	0.0023108	0.00872052	hsa-miR-424-5p	39.3306	0.00231508	0.00873668	hsa-miR-424-5p	39.3306	0.00232758	0.00878384	3.38965	2.56472	3.40674	3.58489	3.07459
hsa-miR-3177-3p	34.2168	0.00268527	0.0100145	hsa-miR-3177-3p	34.2168	0.00267811	0.00998778	hsa-miR-3177-3p	34.2168	0.00269558	0.0100529	3.91206	3.35892	4.34673	4.15551	4.0585
hsa-miR-503-5p	41.7911	0.00274602	0.010122	hsa-miR-503-5p	41.7911	0.00272236	0.0100348	hsa-miR-503-5p	41.7911	0.00273902	0.0100961	6.43761	5.91371	6.42402	7.07256	6.6243
hsa-miR-548av-5p-hsa-miR-548k	35.1588	0.0029892	0.0108917	hsa-miR-548av-5p-hsa-miR-548k	35.1588	0.00300112	0.0109351	hsa-miR-548av-5p-hsa-miR-548k	35.1588	0.00301451	0.0108525	3.74916	3.41359	4.41474	4.03531	3.60982
hsa-miR-145-5p	44.7974	0.00309186	0.0110126	hsa-miR-145-5p	44.7974	0.00310019	0.0110422	hsa-miR-145-5p	44.7974	0.00304693	0.0108525	6.01309	5.25038	6.39899	6.12434	6.0272
hsa-miR-27a-5p	40.4071	0.00306266	0.0110126	hsa-miR-27a-5p	40.4071	0.00307094	0.0110422	hsa-miR-27a-5p	40.4071	0.00302609	0.0108525	2.81418	2.79339	3.62376	3.66153	3.27818
hsa-miR-1307-3p	38.4789	0.00327674	0.0115414	hsa-miR-1307-3p	38.4789	0.0032876	0.0115796	hsa-miR-1307-3p	38.4789	0.00329411	0.0116026	4.65788	4.23986	5.23958	5.10225	4.6019
hsa-miR-1301-3p	18.2542	0.00347421	0.0121025	hsa-miR-1301-3p	18.2542	0.00348596	0.0121434	hsa-miR-1301-3p	18.2542	0.00348298	0.012133	9.70079	9.34919	10.1037	9.81877	9.59306
hsa-miR-181c-5p	37.9848	0.00359982	0.0124037	hsa-miR-181c-5p	37.9848	0.00353337	0.0121748	hsa-miR-181c-5p	37.9848	0.00354755	0.0122236	3.99635	3.70484	4.6008	4.51672	3.82531
hsa-miR-379-5p	43.9602	0.00366743	0.0125008	hsa-miR-379-5p	43.9602	0.00368907	0.0125746	hsa-miR-379-5p	43.9602	0.00370412	0.0125184	4.55371	4.04071	5.22771	4.79387	4.69604
hsa-miR-1246	15.3101	0.00380371	0.0128274	hsa-miR-1246	15.3101	0.00382699	0.0129059	hsa-miR-1246	15.3101	0.00371207	0.0125184	6.17655	6.72872	6.1631	6.49566	6.18346
hsa-miR-122-5p	9.06667	0.00388462	0.0129624	hsa-miR-122-5p	9.06667	0.00390843	0.0130418	hsa-miR-122-5p	9.06667	0.00391637	0.0130683	15.7361	15.4046	15.9106	15.504	15.6321
hsa-miR-93-5p	37.6869	0.00397304	0.0131193	hsa-miR-93-5p	37.6869	0.00395596	0.0130629	hsa-miR-93-5p	37.6869	0.00397879	0.0131383	7.94728	7.09035	8.05359	7.95993	7.67908
hsa-miR-654-3p	31.5153	0.00411917	0.0134616	hsa-miR-654-3p	31.5153	0.00414018	0.0135303	hsa-miR-654-3p	31.5153	0.00411975	0.0134635	8.89322	8.04777	8.93924	8.73224	8.55466
hsa-miR-151a-5p	5.98249	0.0047368	0.0150013	hsa-miR-151a-5p	5.98249	0.00471151	0.0149575	hsa-miR-151a-5p	5.98249	0.00473674	0.0148976	10.792	10.4963	10.8712	10.7734	10.8814
hsa-miR-181c-3p	34.3807	0.00470607	0.0150013	hsa-miR-181c-3p	34.3807	0.00471845	0.0149575	hsa-miR-181c-3p	34.3807	0.00474656	0.0148976	4.62154	4.15522	5.08061	5.03433	4.82974
hsa-miR-330-3p	32.7998	0.00477961	0.0150013	hsa-miR-330-3p	32.7998	0.00478458	0.0150169	hsa-miR-330-3p	32.7998	0.00473792	0.0148976	7.01862	6.61993	7.60698	7.33001	7.24953
hsa-miR-374b-5p	36.8198	0.00469521	0.0150013	hsa-miR-374b-5p	36.8198	0.00471821	0.0149575	hsa-miR-374b-5p	36.8198	0.00456591	0.0147693	7.30165	6.59035	7.44172	7.562	7.39998
hsa-miR-199b-5p	40.0975	0.00543516	0.0168916	hsa-miR-199b-5p	40.0975	0.00530396	0.0164839	hsa-miR-199b-5p	40.0975	0.00528741	0.0164324	5.68234	5.2501	6.37312	5.95125	5.67255
hsa-miR-199a-3pXhsa-miR-199b-3p	17.2375	0.00562104	0.0172997	hsa-miR-199a-3pXhsa-miR-199b-3p	17.2375	0.0056281	0.0173214	hsa-miR-199a-3pXhsa-miR-199b-3p	17.2375	0.00562593	0.0173148	11.5929	10.8724	11.4135	11.3443	11.2154
hsa-miR-486-5p	6.21486	0.00610522	0.0186092	hsa-miR-486-5p	6.21486	0.00608371	0.0185436	hsa-miR-486-5p	6.21486	0.00611833	0.0186492	20.4468	20.5896	20.1659	20.3309	20.5026
hsa-miR-873-3p	32.6726	0.00704328	0.021264	hsa-miR-873-3p	32.6726	0.00705145	0.0212887	hsa-miR-873-3p	32.6726	0.00679773	0.0205227	3.42502	2.96079	3.91786	3.75125	3.38138
hsa-miR-365a-3pXhsa-miR-365b-3p	32.1297	0.00711638	0.021282	hsa-miR-365a-3pXhsa-miR-365b-3p	32.1297	0.00713098	0.0213257	hsa-miR-365a-3pXhsa-miR-365b-3p	32.1297	0.0070706	0.0211451	3.80265	3.45102	4.41633	4.17494	4.01035
hsa-miR-200c-3p	26.9838	0.00733454	0.0217294	hsa-miR-200c-3p	26.9838	0.00733596	0.0217336	hsa-miR-200c-3p	26.9838	0.00735034	0.0217762	2.82376	2.36246	3.28674	2.99322	2.86923
hsa-miR-7-5p	35.0962	0.00791198	0.0232231	hsa-miR-7-5p	35.0962	0.00786718	0.0230916	hsa-miR-7-5p	35.0962	0.00788873	0.0231549	7.72018	6.98684	7.98103	7.75906	7.71938
hsa-let-7b-3p	32.2618	0.00865765	0.0251787	hsa-let-7b-3p	32.2618	0.00866797	0.0252087	hsa-let-7b-3p	32.2618	0.00868851	0.0252684	3.99959	3.78592	4.45396	4.716	4.357
hsa-miR-378a-3p	9.89264	0.00927002	0.0264795	hsa-miR-378a-3p	9.89264	0.0093184	0.0265826	hsa-miR-378a-3p	9.89264	0.0093054	0.0265749	11.0815	10.5865	11.0652	10.9387	10.9797
hsa-miR-5010-5p	27.6703	0.00927199	0.0264795	hsa-miR-5010-5p	27.6703	0.00914745	0.0263613	hsa-miR-5010-5p	27.6703	0.00908047	0.0261683	3.49252	2.81783	3.53263	3.54193	3.65188
hsa-miR-1294	27.6152	0.00959844	0.027167	hsa-miR-1294	27.6152	0.00939196	0.0265826	hsa-miR-1294	27.6152	0.00942283	0.02667	3.22187	2.57332	3.45194	3.28835	3.04267
hsa-miR-151b	4.88149	0.0104531	0.0293243	hsa-miR-151b	4.88149	0.0105034	0.0294654	hsa-miR-151b	4.88149	0.010409	0.0292004	11.1904	10.8683	11.0175	11.1057	11.2262
hsa-miR-98-5p	25.8641	0.0114537	0.0318495	hsa-miR-98-5p	25.8641	0.0113743	0.0316286	hsa-miR-98-5p	25.8641	0.0114258	0.0317717	7.55873	6.87665	7.59094	7.69503	7.40731
hsa-miR-576-5p	27.2998	0.0120409	0.0331909	hsa-miR-576-5p	27.2998	0.0118272	0.0326018	hsa-miR-576-5p	27.2998	0.0118252	0.0325964	2.86516	2.59829	3.37892	2.91983	3.3845
hsa-let-7a-3p	33.8205	0.0125884	0.034401	hsa-let-7a-3p	33.8205	0.0125677	0.0343446	hsa-let-7a-3p	33.8205	0.0124669	0.0340691	5.00671	4.48786	5.36387	5.32617	5.32313
hsa-miR-23b-3p	16.3364	0.0130405	0.035332	hsa-miR-23b-3p	16.3364	0.0130018	0.0352271	hsa-miR-23b-3p	16.3364	0.0130376	0.035324	8.84754	8.8198	9.45015	9.24596	9.03519
hsa-miR-151a-3p	3.21655	0.013622	0.0364426	hsa-miR-151a-3p	3.21655	0.0136856	0.0365951	hsa-miR-151a-3p	3.21655	0.0137435	0.036456	14.0599	13.968	14.1542	14.066	14.2843
hsa-miR-17-5p	37.5804	0.0136803	0.0364426	hsa-miR-17-5p	37.5804	0.0137376	0.0365951	hsa-miR-17-5p	37.5804	0.0138004	0.036456	5.98153	5.34341	6.33557	6.26352	5.89945
hsa-miR-340-5p	26.5352	0.0140117	0.0367082	hsa-miR-340-5p	26.5352	0.0140703	0.036862	hsa-miR-340-5p	26.5352	0.0140753	0.036875	8.79595	8.19676	8.90799	9.06293	8.74323
hsa-miR-3928-3p	27.4793	0.0139013	0.0367082	hsa-miR-3928-3p	27.4793	0.0139441	0.0368358	hsa-miR-3928-3p	27.4793	0.0137752	0.036456	4.35994	3.81428	4.5723	4.63385	4.53389
hsa-miR-425-5p	25.2555	0.0141453	0.0367545	hsa-miR-425-5p	25.2555	0.014211	0.0369254	hsa-miR-425-5p	25.2555	0.0142378	0.0369949	9.12549	8.70215	9.43252	9.5231	9.09947
hsa-miR-1273h-3p	29.4769	0.0163087	0.0420315	hsa-miR-1273h-3p	29.4769	0.0163041	0.0420194	hsa-miR-1273h-3p	29.4769	0.0163746	0.0422013	4.44551	3.68238	4.40136	4.37462	3.85514
hsa-miR-625-3p	31.3852	0.0171249	0.0437789	hsa-miR-625-3p	31.3852	0.0171512	0.0438463	hsa-miR-625-3p	31.3852	0.0172307	0.0438551	6.95031	6.0895	6.8645	6.90408	6.57813
hsa-miR-486-3p	18.4906	0.0173311	0.0439165	hsa-miR-486-3p	18.4906	0.0173675	0.044044	hsa-miR-486-3p	18.4906	0.0174314	0.0438551	9.00346	8.41763	9.14873	8.83136	8.92533
hsa-miR-493-3p	28.9619	0.0174558	0.0439165	hsa-miR-493-3p	28.9619	0.0175364	0.0441193	hsa-miR-493-3p	28.9619	0.0173892	0.0438551	4.27759	3.63851	4.54521	4.3342	4.32157
hsa-miR-181a-2-3p	26.6068	0.0182757	0.0456174	hsa-miR-181a-2-3p	26.6068	0.0183506	0.0458042	hsa-miR-181a-2-3p	26.6068	0.0184299	0.0460022	5.47589	5.42393	5.95458	6.24009	5.80604
hsa-miR-148a-5p	31.8264	0.0193816	0.0479999	hsa-miR-148a-5p	31.8264	0.0194229	0.0481021	hsa-miR-148a-5p	31.8264	0.019418	0.04809	5.38742	4.67063	5.58341	5.47818	5.31853
hsa-miR-331-3p	22.5312	0.0201692	0.0488632	hsa-miR-331-3p	22.5312	0.0202454	0.0490125	hsa-miR-331-3p	22.5312	0.0201755	0.0488217	2.73237	2.75052	3.42384	3.28476	2.90804
hsa-miR-4738-3p	26.5782	0.0200086	0.0488632	hsa-miR-4738-3p	26.5782	0.0200617	0.0490125	hsa-miR-4738-3p	26.5782	0.0201164	0.0488217	4.2217	3.72404	3.89122	4.56303	4.31721
hsa-miR-6842-3p	26.9738	0.0201927	0.0488632	hsa-miR-6842-3p	26.9738	0.0202544	0.0490125	hsa-miR-6842-3p	26.9738	0.0197617	0.0485618	4.22566	3.67099	4.42203	4.49199	3.99586
hsa-miR-664a-5p	18.083	0.0204229	0.0490459	hsa-miR-664a-5p	18.083	0.0204946	0.0492182	hsa-miR-664a-5p	18.083	0.0205792	0.0494214	8.92278	8.33924	8.91575	9.02848	8.76943
hsa-miR-501-3p	6.47093	0.0222274	0.0529781	hsa-miR-501-3p	6.47093	0.0223205	0.0528031	hsa-miR-501-3p	6.47093	0.0224063	0.0530059	13.8433	13.8777	13.5359	13.6131	13.9144
hsa-miR-93-3p	28.9131	0.022441	0.0530879	hsa-miR-93-3p	28.9131	0.022273	0.0528031	hsa-miR-93-3p	28.9131	0.0221793	0.0528633	4.93029	4.54782	5.49532	4.99203	5.20015
hsa-miR-126-5p	9.90937	0.0232665	0.0546331	hsa-miR-126-5p	9.90937	0.0233415	0.0547873	hsa-miR-126-5p	9.90937	0.0234103	0.0545667	11.7565	11.3418	11.8252	11.8107	11.7264
hsa-miR-19b-3p	27.7055	0.0236305	0.0550799	hsa-miR-19b-3p	27.7055	0.023505	0.0547873	hsa-miR-19b-3p	27.7055	0.0233345	0.0545667	7.82018	7.51012	8.03746	8.43128	8.08428
hsa-miR-30e-3p	23.3683	0.0262947	0.0591164	hsa-miR-30e-3p	23.3683	0.0261396	0.0590194	hsa-miR-30e-3p	23.3683	0.0260446	0.0588724	7.1413	6.61132	7.40738	7.30034	7.19744
hsa-miR-450b-5p	23.579	0.0257931	0.0591164	hsa-miR-450b-5p	23.579	0.0259002	0.0590194	hsa-miR-450b-5p	23.579	0.0259725	0.0588724	8.39471	7.98097	8.71489	8.75534	8.38359
hsa-miR-494-3p	33.0364	0.0259917	0.0591164	hsa-miR-494-3p	33.0364	0.0260783	0.0590194	hsa-miR-494-3p	33.0364	0.0261862	0.0588724	6.27689	5.73351	6.5915	6.53507	5.92451
hsa-miR-543	28.2722	0.0255947	0.0591164	hsa-miR-543	28.2722	0.0256498	0.0590194	hsa-miR-543	28.2722	0.0256974	0.0588724	4.3911	3.85212	4.79395	4.20185	4.1332
hsa-miR-96-5p	8.58566	0.026217	0.0591164	hsa-miR-96-5p	8.58566	0.0262515	0.0590194	hsa-miR-96-5p	8.58566	0.025324	0.0585965	13.1595	12.9426	13.4485	13.1938	13.3271
hsa-miR-625-5p	19.9917	0.0267177	0.0596444	hsa-miR-625-5p	19.9917	0.0268237	0.0598811	hsa-miR-625-5p	19.9917	0.0269291	0.0601163	2.89053	2.38384	3.11203	3.03915	2.77642
hsa-miR-328-3p	26.3552	0.0271939	0.0602831	hsa-miR-328-3p	26.3552	0.0272993	0.0605167	hsa-miR-328-3p	26.3552	0.0271687	0.0602272	4.86761	4.49568	4.56571	5.34061	4.93533
hsa-miR-1255b-5p	25.386	0.0277905	0.0611531	hsa-miR-1255b-5p	25.386	0.0277011	0.060981	hsa-miR-1255b-5p	25.386	0.027378	0.0602697	3.4709	2.79431	3.56163	3.26193	3.56017
hsa-miR-134-5p	33.861	0.0283251	0.0611531	hsa-miR-134-5p	33.861	0.028242	0.0613065	hsa-miR-134-5p	33.861	0.0283542	0.0611987	5.98336	5.08787	6.00321	5.78236	5.62878
hsa-miR-197-3p	17.9158	0.0283519	0.0611531	hsa-miR-197-3p	17.9158	0.0284292	0.0613065	hsa-miR-197-3p	17.9158	0.0283792	0.0611987	8.38904	7.77498	8.40613	8.32526	8.03642
hsa-miR-766-3p	24.8405	0.0283581	0.0611531	hsa-miR-766-3p	24.8405	0.0280719	0.0613065	hsa-miR-766-3p	24.8405	0.0280168	0.0611987	4.02809	3.62127	4.21531	4.48951	3.94318
hsa-miR-874-3p	25.0971	0.0312995	0.0670402	hsa-miR-874-3p	25.0971	0.0314091	0.0672748	hsa-miR-874-3p	25.0971	0.0309128	0.0662118	5.43918	4.8976	5.80473	5.41282	5.37739
hsa-miR-106b-3p	16.0452	0.0324225	0.0689795	hsa-miR-106b-3p	16.0452	0.0324972	0.0691384	hsa-miR-106b-3p	16.0452	0.0324305	0.0689964	10.5256	9.93883	10.5131	10.4403	10.5328
hsa-miR-127-3p	8.18332	0.0330573	0.0694483	hsa-miR-127-3p	8.18332	0.0327308	0.0691711	hsa-miR-127-3p	8.18332	0.032811	0.0693405	10.2699	9.99735	10.4976	10.1347	10.2883
hsa-miR-28-5p	17.0376	0.033081	0.0694483	hsa-miR-28-5p	17.0376	0.0332115	0.0697222	hsa-miR-28-5p	17.0376	0.0332038	0.069706	7.16574	6.75411	7.37602	7.42184	7.16121
hsa-miR-2355-3p	19.4166	0.0354647	0.0739626	hsa-miR-2355-3p	19.4166	0.035151	0.0733082	hsa-miR-2355-3p	19.4166	0.0352756	0.0735681	2.87025	2.54018	3.18194	3.0962	2.5822
hsa-miR-335-3p	23.1629	0.037272	0.0772237	hsa-miR-335-3p	23.1629	0.0373838	0.0774552	hsa-miR-335-3p	23.1629	0.0375269	0.0777519	7.34324	7.02445	7.70598	7.74279	7.19649
hsa-let-7g-5p	5.56109	0.0388621	0.0799953	hsa-let-7g-5p	5.56109	0.038962	0.0802009	hsa-let-7g-5p	5.56109	0.0391095	0.08024	13.1785	12.8657	13.2048	13.1971	13.2162
hsa-miR-342-5p	16.3784	0.0391975	0.0801652	hsa-miR-342-5p	16.3784	0.0393206	0.0804169	hsa-miR-342-5p	16.3784	0.039234	0.08024	8.11144	7.90727	8.19262	8.39613	7.68408
hsa-miR-485-5p	23.5472	0.0416238	0.0845817	hsa-miR-485-5p	23.5472	0.0415391	0.0844095	hsa-miR-485-5p	23.5472	0.0413863	0.0840991	5.69279	5.06359	5.69271	5.88003	5.5485
hsa-miR-11400	23.0362	0.0419634	0.0847287	hsa-miR-11400	23.0362	0.042105	0.0850145	hsa-miR-11400	23.0362	0.0417876	0.0843737	3.88407	3.63961	4.42195	4.09772	4.29036
hsa-miR-424-3p	22.5012	0.0456329	0.0915545	hsa-miR-424-3p	22.5012	0.0457896	0.0918689	hsa-miR-424-3p	22.5012	0.0451304	0.0905465	5.70021	4.99856	5.47807	5.76153	5.34242
hsa-miR-1292-5p	19.2899	0.0486359	0.0969658	hsa-miR-1292-5p	19.2899	0.0486716	0.0964306	hsa-miR-1292-5p	19.2899	0.0477183	0.0951366	3.09807	2.88454	3.58737	3.47944	3.16895
hsa-miR-15b-3p	25.4044	0.0492861	0.0976481	hsa-miR-15b-3p	25.4044	0.0484549	0.0964306	hsa-miR-15b-3p	25.4044	0.0483353	0.0957644	7.71205	7.19176	7.76871	7.98867	7.96918
hsa-miR-1908-5p	21.3067	0.0537163	0.105764	hsa-miR-1908-5p	21.3067	0.0527908	0.103942	hsa-miR-1908-5p	21.3067	0.0529636	0.104282	4.81329	4.24434	4.65828	5.02744	4.84598
hsa-miR-942-5p	20.9634	0.0544371	0.106522	hsa-miR-942-5p	20.9634	0.0545148	0.106674	hsa-miR-942-5p	20.9634	0.054207	0.106072	4.61174	4.01119	4.78471	4.54196	4.58712
hsa-miR-548e-3p	22.5552	0.0563924	0.109671	hsa-miR-548e-3p	22.5552	0.0565492	0.109976	hsa-miR-548e-3p	22.5552	0.0567404	0.110348	7.22227	6.64314	7.0412	7.46348	7.21471
hsa-miR-744-5p	13.2516	0.061821	0.119495	hsa-miR-744-5p	13.2516	0.0619636	0.119771	hsa-miR-744-5p	13.2516	0.0621656	0.120162	8.69963	8.21769	8.71532	8.72798	8.77995
hsa-miR-584-5p	5.70976	0.0675426	0.129764	hsa-miR-584-5p	5.70976	0.0677265	0.130117	hsa-miR-584-5p	5.70976	0.0668944	0.128518	11.6117	11.6579	11.3095	11.6057	11.7329
hsa-miR-16-5p	7.92702	0.0704048	0.132352	hsa-miR-16-5p	7.92702	0.0704391	0.132768	hsa-miR-16-5p	7.92702	0.0689518	0.130885	13.0533	12.7676	13.2301	13.1454	13.1492
hsa-miR-200b-3p	20.8329	0.0698026	0.132352	hsa-miR-200b-3p	20.8329	0.0698304	0.132552	hsa-miR-200b-3p	20.8329	0.0698119	0.130949	4.19608	3.50343	4.19919	4.10541	3.90492
hsa-miR-206	19.9838	0.0695885	0.132352	hsa-miR-206	19.9838	0.0688584	0.131495	hsa-miR-206	19.9838	0.0681745	0.130189	3.09092	2.98898	3.6927	3.46905	3.11834
hsa-miR-26b-5p	6.26279	0.0705597	0.132352	hsa-miR-26b-5p	6.26279	0.0707816	0.132768	hsa-miR-26b-5p	6.26279	0.0697855	0.130949	10.8731	10.7208	11.0777	11.1104	11.0156
hsa-miR-125b-1-3p	14.3127	0.0717342	0.133763	hsa-miR-125b-1-3p	14.3127	0.0714524	0.133238	hsa-miR-125b-1-3p	14.3127	0.0714507	0.132776	2.62304	2.15254	2.70593	2.59596	2.76361
hsa-miR-505-3p	22.7566	0.0723913	0.134199	hsa-miR-505-3p	22.7566	0.072341	0.134106	hsa-miR-505-3p	22.7566	0.0716235	0.132776	5.90082	5.28055	5.64071	6.07861	5.54922
hsa-miR-106a-5p	21.0985	0.0790311	0.145656	hsa-miR-106a-5p	21.0985	0.0792004	0.145968	hsa-miR-106a-5p	21.0985	0.0792101	0.145986	3.75521	3.15282	3.77451	3.88675	3.75491
hsa-miR-155-5p	21.04	0.0824027	0.150992	hsa-miR-155-5p	21.04	0.0811785	0.148749	hsa-miR-155-5p	21.04	0.0814224	0.149196	5.62616	5.34661	5.98268	6.06379	5.56896
hsa-miR-423-3p	3.44186	0.0859173	0.155633	hsa-miR-423-3p	3.44186	0.0858253	0.155466	hsa-miR-423-3p	3.44186	0.0859046	0.15561	12.3047	12.1679	12.2495	12.4931	12.3422
hsa-miR-671-3p	15.9479	0.0854443	0.155633	hsa-miR-671-3p	15.9479	0.085529	0.155466	hsa-miR-671-3p	15.9479	0.0857695	0.15561	5.07256	5.27543	5.67435	5.7117	5.43218
hsa-miR-432-5p	20.5947	0.0865697	0.155924	hsa-miR-432-5p	20.5947	0.0867739	0.156292	hsa-miR-432-5p	20.5947	0.0870196	0.156734	6.95493	6.24822	6.96076	6.74936	6.77054
hsa-miR-338-3p	13.9266	0.0901445	0.161445	hsa-miR-338-3p	13.9266	0.0895938	0.160459	hsa-miR-338-3p	13.9266	0.0898306	0.160883	2.80331	2.50411	3.10545	2.97833	2.63765
hsa-miR-151a-5pXhsa-miR-151b	1.07367	0.0917996	0.162572	hsa-miR-151a-5pXhsa-miR-151b	1.07367	0.0920412	0.163	hsa-miR-151a-5pXhsa-miR-151b	1.07367	0.09229	0.163427	15.5013	15.4421	15.5951	15.5866	15.5815
hsa-miR-16-2-3p	8.22404	0.0914063	0.162572	hsa-miR-16-2-3p	8.22404	0.0916441	0.163	hsa-miR-16-2-3p	8.22404	0.0914631	0.162886	12.0184	11.5426	11.9434	11.8813	11.7652
hsa-miR-214-3p	16.6736	0.0925196	0.162937	hsa-miR-214-3p	16.6736	0.0925905	0.163062	hsa-miR-214-3p	16.6736	0.0927977	0.163427	5.76491	5.48381	6.19836	5.98141	5.81157
hsa-mir-151b	8.48787	0.0979376	0.170584	hsa-mir-151b	8.48787	0.0978909	0.170894	hsa-mir-151b	8.48787	0.0981645	0.170979	3.34551	2.90477	3.142	3.36645	3.23386
hsa-miR-195-5p	18.466	0.0979083	0.170584	hsa-miR-195-5p	18.466	0.098116	0.170894	hsa-miR-195-5p	18.466	0.0980196	0.170979	3.38139	3.25245	3.89451	3.76654	3.33758
hsa-miR-181d-5p	16.1187	0.10098	0.174619	hsa-miR-181d-5p	16.1187	0.101115	0.174204	hsa-miR-181d-5p	16.1187	0.101384	0.174667	3.73213	3.59975	4.0211	4.23249	3.67975
hsa-miR-877-5p	15.8375	0.101356	0.174619	hsa-miR-877-5p	15.8375	0.101018	0.174204	hsa-miR-877-5p	15.8375	0.101295	0.174667	7.8868	7.43008	8.10199	7.86825	7.62559
hsa-miR-500b-3p	8.96919	0.103863	0.17797	hsa-miR-500b-3p	8.96919	0.104139	0.178444	hsa-miR-500b-3p	8.96919	0.102816	0.176176	5.39523	5.1127	5.53145	5.04633	5.24474
hsa-miR-502-3p	6.76673	0.105962	0.180592	hsa-miR-502-3p	6.76673	0.105389	0.179615	hsa-miR-502-3p	6.76673	0.105471	0.179754	7.96991	7.61713	8.00162	7.86605	8.02283
hsa-miR-370-3p	15.8985	0.112892	0.191373	hsa-miR-370-3p	15.8985	0.113188	0.191875	hsa-miR-370-3p	15.8985	0.113022	0.191593	5.83904	5.61575	6.2873	6.12627	5.91192
hsa-miR-329-3p	15.0582	0.118361	0.198521	hsa-miR-329-3p	15.0582	0.118439	0.198135	hsa-miR-329-3p	15.0582	0.11846	0.198491	2.80926	2.58656	3.15101	3.17672	3.03941
hsa-miR-889-3p	19.3526	0.118079	0.198521	hsa-miR-889-3p	19.3526	0.117885	0.198135	hsa-miR-889-3p	19.3526	0.118084	0.198491	4.4857	3.83901	4.34086	4.26617	4.569
hsa-miR-362-5p	14.2847	0.122107	0.202658	hsa-miR-362-5p	14.2847	0.120998	0.200819	hsa-miR-362-5p	14.2847	0.120892	0.200644	2.7156	2.56328	2.91312	3.20801	2.72036
hsa-miR-7706	17.1428	0.121893	0.202658	hsa-miR-7706	17.1428	0.118756	0.198135	hsa-miR-7706	17.1428	0.118969	0.198491	5.54772	4.89577	5.54347	5.35746	5.33548
hsa-miR-1287-5p	11.8662	0.125429	0.205711	hsa-miR-1287-5p	11.8662	0.125499	0.206147	hsa-miR-1287-5p	11.8662	0.125577	0.205748	2.57801	2.19167	2.79679	2.61391	2.4897
hsa-miR-193a-5p	16.4886	0.125892	0.205711	hsa-miR-193a-5p	16.4886	0.126159	0.206147	hsa-miR-193a-5p	16.4886	0.125915	0.205748	5.43893	4.89231	5.54232	5.46424	5.35856
hsa-miR-652-3p	13.3666	0.125646	0.205711	hsa-miR-652-3p	13.3666	0.125796	0.206147	hsa-miR-652-3p	13.3666	0.124606	0.205729	8.46589	8.11459	8.6645	8.63018	8.65766
hsa-miR-4659b-3p	14.2888	0.128062	0.208183	hsa-miR-4659b-3p	14.2888	0.127724	0.207634	hsa-miR-4659b-3p	14.2888	0.127992	0.208069	3.15299	2.95855	3.49484	3.54034	3.37798
hsa-miR-10399-5p	18.1385	0.13138	0.210769	hsa-miR-10399-5p	18.1385	0.131218	0.211156	hsa-miR-10399-5p	18.1385	0.131416	0.211349	4.84666	4.23699	4.80358	4.88967	4.80482
hsa-miR-194-5p	19.2586	0.131648	0.210769	hsa-miR-194-5p	19.2586	0.131934	0.211156	hsa-miR-194-5p	19.2586	0.13221	0.211349	5.76339	5.05274	5.71195	5.4541	5.55921
hsa-miR-629-5p	9.77168	0.131449	0.210769	hsa-miR-629-5p	9.77168	0.13177	0.211156	hsa-miR-629-5p	9.77168	0.131778	0.211349	9.40141	9.72566	9.1619	9.3822	9.45619
hsa-miR-3158-3p	17.2471	0.132567	0.211175	hsa-miR-3158-3p	17.2471	0.132555	0.211156	hsa-miR-3158-3p	17.2471	0.132677	0.211349	4.16192	3.59014	4.12087	3.59729	3.9189
hsa-let-7d-3p	9.91037	0.136587	0.21121	hsa-let-7d-3p	9.91037	0.136783	0.211665	hsa-let-7d-3p	9.91037	0.136663	0.212167	8.59667	8.93709	8.60778	8.91208	8.46874
hsa-let-7i-5p	2.7666	0.136175	0.21121	hsa-let-7i-5p	2.7666	0.135974	0.211665	hsa-let-7i-5p	2.7666	0.136254	0.212167	13.3523	13.3249	13.582	13.4505	13.5277
hsa-miR-26a-5p	0.764571	0.136555	0.21121	hsa-miR-26a-5p	0.764571	0.136881	0.211665	hsa-miR-26a-5p	0.764571	0.137206	0.212167	17.0059	17.0308	17.1181	17.1129	16.9939
hsa-miR-656-3p	17.0234	0.135498	0.21121	hsa-miR-656-3p	17.0234	0.135825	0.211665	hsa-miR-656-3p	17.0234	0.13612	0.212167	3.34665	3.03953	3.74132	3.15738	3.43953
hsa-miR-6815-5p	13.6896	0.13613	0.21121	hsa-miR-6815-5p	13.6896	0.1357	0.211665	hsa-miR-6815-5p	13.6896	0.135164	0.212167	3.14338	2.97736	2.57801	2.61153	2.67627
hsa-miR-99b-5p	3.18084	0.136523	0.21121	hsa-miR-99b-5p	3.18084	0.135638	0.211665	hsa-miR-99b-5p	3.18084	0.135509	0.212167	15.0836	15.1899	14.9122	14.9378	15.0962
hsa-miR-10a-3p	12.8215	0.141868	0.217257	hsa-miR-10a-3p	12.8215	0.142045	0.217529	hsa-miR-10a-3p	12.8215	0.142371	0.218027	2.40591	2.68963	2.88681	2.94742	2.46046
hsa-miR-20a-5p	16.956	0.141421	0.217257	hsa-miR-20a-5p	16.956	0.141604	0.217529	hsa-miR-20a-5p	16.956	0.141945	0.218027	8.96743	8.50694	9.18007	9.10658	8.98629
hsa-miR-3615	15.6059	0.142997	0.217932	hsa-miR-3615	15.6059	0.143078	0.218056	hsa-miR-3615	15.6059	0.143094	0.218081	7.90517	7.32773	7.76124	7.81036	7.39159
hsa-miR-182-5p	4.62614	0.151095	0.225929	hsa-miR-182-5p	4.62614	0.151444	0.226452	hsa-miR-182-5p	4.62614	0.151628	0.226727	11.8772	11.7026	11.97	11.773	12.0521
hsa-miR-205-5p	13.4338	0.151094	0.225929	hsa-miR-205-5p	13.4338	0.150358	0.225894	hsa-miR-205-5p	13.4338	0.150687	0.226387	2.89743	2.71952	3.32022	3.17979	3.12166
hsa-miR-28-3p	3.41978	0.149877	0.225929	hsa-miR-28-3p	3.41978	0.150228	0.225894	hsa-miR-28-3p	3.41978	0.149854	0.226387	11.5929	11.3317	11.5932	11.5499	11.6213
hsa-miR-323a-3p	18.1472	0.150021	0.225929	hsa-miR-323a-3p	18.1472	0.150292	0.225894	hsa-miR-323a-3p	18.1472	0.150388	0.226387	5.55347	4.93627	5.64962	5.32621	5.34987
hsa-miR-92b-3p	4.44985	0.155295	0.23112	hsa-miR-92b-3p	4.44985	0.155023	0.230715	hsa-miR-92b-3p	4.44985	0.154305	0.229647	9.31342	9.61622	9.27883	9.38322	9.48276
hsa-miR-30b-5p	13.8789	0.157045	0.232632	hsa-miR-30b-5p	13.8789	0.157347	0.233079	hsa-miR-30b-5p	13.8789	0.157094	0.232704	8.4284	8.20273	8.67613	8.81839	8.40128
hsa-miR-15b-5p	12.5449	0.159095	0.233616	hsa-miR-15b-5p	12.5449	0.159072	0.234138	hsa-miR-15b-5p	12.5449	0.15803	0.233002	9.27747	8.97686	9.40122	9.59444	9.21036
hsa-miR-421	15.9988	0.159183	0.233616	hsa-miR-421	15.9988	0.159539	0.234138	hsa-miR-421	15.9988	0.159681	0.234347	6.4097	6.16803	6.79806	6.74712	6.5928
hsa-miR-382-5p	18.1492	0.160258	0.23411	hsa-miR-382-5p	18.1492	0.160552	0.234539	hsa-miR-382-5p	18.1492	0.16088	0.235019	4.58738	4.02892	4.73047	4.54816	4.59768
hsa-miR-224-5p	10.3279	0.161222	0.234438	hsa-miR-224-5p	10.3279	0.161512	0.234859	hsa-miR-224-5p	10.3279	0.161862	0.235368	9.41846	9.04257	9.59164	9.37063	9.47716
hsa-miR-339-3p	15.4086	0.164605	0.238264	hsa-miR-339-3p	15.4086	0.164567	0.237206	hsa-miR-339-3p	15.4086	0.1648	0.237461	5.5728	5.09226	5.67729	5.7171	5.46775
hsa-miR-4659a-3p	13.8355	0.165488	0.238454	hsa-miR-4659a-3p	13.8355	0.164622	0.237206	hsa-miR-4659a-3p	13.8355	0.163587	0.23679	3.46456	3.04435	3.61929	3.62761	3.45088
hsa-miR-4662a-5p	15.4489	0.168312	0.241426	hsa-miR-4662a-5p	15.4489	0.167249	0.2399	hsa-miR-4662a-5p	15.4489	0.167358	0.240057	4.46586	3.96025	4.45856	4.62665	4.38497
hsa-miR-181a-3p	14.7007	0.16986	0.242548	hsa-miR-181a-3p	14.7007	0.169589	0.242161	hsa-miR-181a-3p	14.7007	0.169796	0.242456	4.09414	4.17632	4.76167	4.33143	4.29368
hsa-miR-4732-3p	15.3407	0.175177	0.249019	hsa-miR-4732-3p	15.3407	0.175534	0.249525	hsa-miR-4732-3p	15.3407	0.175151	0.248982	4.98045	4.48501	5.10338	4.95801	5.0657
hsa-miR-222-3p	5.54931	0.176548	0.249847	hsa-miR-222-3p	5.54931	0.176867	0.250299	hsa-miR-222-3p	5.54931	0.177173	0.250731	10.6654	10.7342	11.0264	10.9582	10.7304
hsa-miR-485-3p	14.6074	0.180502	0.254307	hsa-miR-485-3p	14.6074	0.180766	0.254679	hsa-miR-485-3p	14.6074	0.181109	0.255163	3.10461	2.75699	3.26956	3.40699	3.19516
hsa-miR-4677-3p	14.6826	0.183828	0.257847	hsa-miR-4677-3p	14.6826	0.182914	0.256565	hsa-miR-4677-3p	14.6826	0.183289	0.257091	4.47299	4.15764	4.31479	4.69677	4.04966
hsa-miR-144-3p	6.33527	0.184893	0.258199	hsa-miR-144-3p	6.33527	0.185255	0.258556	hsa-miR-144-3p	6.33527	0.184236	0.257281	13.9036	13.5026	13.8021	13.882	13.7943
hsa-miR-532-5p	15.4039	0.185764	0.258277	hsa-miR-532-5p	15.4039	0.185964	0.258556	hsa-miR-532-5p	15.4039	0.18627	0.258981	7.54006	7.10535	7.55816	7.75357	7.66923
hsa-miR-125b-2-3p	14.8623	0.187355	0.258901	hsa-miR-125b-2-3p	14.8623	0.187291	0.259263	hsa-miR-125b-2-3p	14.8623	0.187673	0.259792	5.77468	5.22586	5.77545	5.4951	5.79224
hsa-miR-3605-5p	13.5283	0.187846	0.258901	hsa-miR-3605-5p	13.5283	0.188179	0.25936	hsa-miR-3605-5p	13.5283	0.188567	0.259895	4.38898	4.50052	5.01555	4.51597	4.73186
hsa-miR-885-5p	12.6022	0.189688	0.260308	hsa-miR-885-5p	12.6022	0.18999	0.260723	hsa-miR-885-5p	12.6022	0.189772	0.260424	3.13007	2.55597	3.04863	2.9602	3.04264
hsa-miR-22-5p	14.937	0.192227	0.262655	hsa-miR-22-5p	14.937	0.191079	0.261087	hsa-miR-22-5p	14.937	0.190809	0.260717	4.03558	3.73226	4.26445	4.34391	4.25232
hsa-miR-361-3p	15.7109	0.194341	0.264403	hsa-miR-361-3p	15.7109	0.194351	0.264418	hsa-miR-361-3p	15.7109	0.194625	0.264791	4.77179	4.55176	5.15054	5.10668	5.0547
hsa-miR-378i	3.3763	0.204061	0.276441	hsa-miR-378i	3.3763	0.20438	0.275695	hsa-miR-378i	3.3763	0.204499	0.275855	4.25667	3.93765	3.99975	4.09069	4.12102
hsa-miR-10527-5p	12.8765	0.205901	0.277748	hsa-miR-10527-5p	12.8765	0.203874	0.275695	hsa-miR-10527-5p	12.8765	0.203825	0.275855	3.20893	2.89741	3.47964	3.38563	3.37817
hsa-miR-183-5p	5.69715	0.214071	0.287544	hsa-miR-183-5p	5.69715	0.214469	0.288079	hsa-miR-183-5p	5.69715	0.214082	0.287559	11.6459	11.4657	11.6907	11.5202	11.8716
hsa-miR-4433b-5p	11.2812	0.21905	0.292991	hsa-miR-4433b-5p	11.2812	0.219416	0.29348	hsa-miR-4433b-5p	11.2812	0.219768	0.293951	6.53052	7.12468	6.85399	6.8301	7.00807
hsa-miR-126-3p	2.54998	0.222176	0.295924	hsa-miR-126-3p	2.54998	0.222598	0.296485	hsa-miR-126-3p	2.54998	0.223	0.297022	12.413	12.5166	12.582	12.692	12.467
hsa-miR-193b-5p	11.2782	0.228315	0.302827	hsa-miR-193b-5p	11.2782	0.228737	0.303388	hsa-miR-193b-5p	11.2782	0.229115	0.303889	3.69891	3.49573	3.89684	4.0511	3.91665
hsa-miR-363-3p	4.54619	0.234434	0.309648	hsa-miR-363-3p	4.54619	0.234384	0.309583	hsa-miR-363-3p	4.54619	0.23208	0.306538	12.4513	12.156	12.5164	12.316	12.3561
hsa-miR-148b-3p	3.33824	0.238407	0.31359	hsa-miR-148b-3p	3.33824	0.238102	0.313188	hsa-miR-148b-3p	3.33824	0.238504	0.313717	11.9747	11.7918	12.0878	12.0101	12.0635
hsa-miR-1843	13.1377	0.247903	0.323396	hsa-miR-1843	13.1377	0.248342	0.323969	hsa-miR-1843	13.1377	0.248571	0.324268	5.66208	5.38259	5.92779	5.75324	5.9669
hsa-miR-185-5p	2.91608	0.247849	0.323396	hsa-miR-185-5p	2.91608	0.248278	0.323969	hsa-miR-185-5p	2.91608	0.248526	0.324268	14.013	13.8245	14.1098	14.0438	14.0543
hsa-miR-32-5p	15.1543	0.249893	0.324656	hsa-miR-32-5p	15.1543	0.249704	0.32441	hsa-miR-32-5p	15.1543	0.25013	0.324964	4.92975	4.46394	4.76491	5.14825	4.86834
hsa-let-7f-5p	1.05221	0.262763	0.339984	hsa-let-7f-5p	1.05221	0.262179	0.337855	hsa-let-7f-5p	1.05221	0.262494	0.338254	15.5169	15.5175	15.4484	15.5726	15.3936
hsa-miR-142-3p	12.9228	0.266641	0.342207	hsa-miR-142-3p	12.9228	0.266141	0.341566	hsa-miR-142-3p	12.9228	0.266103	0.341517	3.90447	3.42558	4.02105	3.90569	3.7831
hsa-miR-3143	11.0896	0.266496	0.342207	hsa-miR-3143	11.0896	0.262184	0.337855	hsa-miR-3143	11.0896	0.262474	0.338254	2.99349	2.82847	3.38844	2.96874	2.87053
hsa-miR-130b-5p	9.28615	0.272822	0.348728	hsa-miR-130b-5p	9.28615	0.272839	0.34875	hsa-miR-130b-5p	9.28615	0.272678	0.348544	8.26824	7.85126	8.07522	8.34676	8.22918
hsa-miR-340-3p	11.8773	0.284198	0.361205	hsa-miR-340-3p	11.8773	0.284374	0.361611	hsa-miR-340-3p	11.8773	0.284407	0.360996	6.21112	5.7836	6.24636	6.26122	5.88549
hsa-miR-342-3p	3.6623	0.284862	0.361205	hsa-miR-342-3p	3.6623	0.285182	0.361611	hsa-miR-342-3p	3.6623	0.284697	0.360996	12.0179	11.7636	11.9565	11.9021	11.7112
hsa-miR-3605-3p	10.2633	0.28812	0.363841	hsa-miR-3605-3p	10.2633	0.28858	0.363847	hsa-miR-3605-3p	10.2633	0.288311	0.364122	3.3264	3.08574	2.84894	3.39676	3.17651
hsa-miR-766-5p	10.437	0.289237	0.363841	hsa-miR-766-5p	10.437	0.289241	0.363847	hsa-miR-766-5p	10.437	0.289701	0.364425	3.11565	2.86601	3.37627	3.3538	3.11911
hsa-miR-30c-5p	5.01135	0.291287	0.364972	hsa-miR-30c-5p	5.01135	0.291673	0.365456	hsa-miR-30c-5p	5.01135	0.292124	0.366021	11.148	10.9415	11.3373	11.1494	11.0467
hsa-miR-326	11.7352	0.29387	0.366759	hsa-miR-326	11.7352	0.294274	0.367264	hsa-miR-326	11.7352	0.294167	0.367129	3.875	3.74264	4.22006	4.22569	4.17067
hsa-miR-433-3p	9.60859	0.296587	0.368699	hsa-miR-433-3p	9.60859	0.296048	0.368028	hsa-miR-433-3p	9.60859	0.296507	0.368599	2.81292	2.54886	3.10708	2.84848	2.90256
hsa-miR-19a-3p	13.5443	0.30324	0.375496	hsa-miR-19a-3p	13.5443	0.303151	0.375386	hsa-miR-19a-3p	13.5443	0.302995	0.375193	5.76775	5.35299	5.84355	5.97902	5.7754
hsa-miR-374a-3p	12.3616	0.30486	0.376033	hsa-miR-374a-3p	12.3616	0.305129	0.376366	hsa-miR-374a-3p	12.3616	0.305082	0.376308	4.30435	3.95335	4.52317	4.47878	4.34524
hsa-miR-101-3p	1.97711	0.325967	0.400509	hsa-miR-101-3p	1.97711	0.326242	0.400848	hsa-miR-101-3p	1.97711	0.326695	0.401405	14.3035	14.3194	14.0906	14.1999	14.2702
hsa-miR-107	6.703	0.32902	0.4027	hsa-miR-107	6.703	0.328717	0.402329	hsa-miR-107	6.703	0.328236	0.401741	8.00578	8.35833	8.06525	8.22979	7.94762
hsa-miR-29b-3p	11.6911	0.333414	0.406508	hsa-miR-29b-3p	11.6911	0.333262	0.406324	hsa-miR-29b-3p	11.6911	0.331602	0.4043	6.32047	5.78976	6.20219	6.27941	5.99568
hsa-miR-760	8.95344	0.347081	0.421551	hsa-miR-760	8.95344	0.346874	0.421299	hsa-miR-760	8.95344	0.347324	0.421845	2.91817	2.6995	3.22602	3.05547	2.91533
hsa-miR-15a-5p	10.7468	0.356689	0.430083	hsa-miR-15a-5p	10.7468	0.35687	0.430528	hsa-miR-15a-5p	10.7468	0.356728	0.431038	7.40458	7.29895	7.12445	7.6596	7.13611
hsa-miR-615-3p	10.3674	0.356819	0.430083	hsa-miR-615-3p	10.3674	0.357189	0.430528	hsa-miR-615-3p	10.3674	0.357612	0.431038	4.51746	4.28606	4.86301	4.5806	4.64764
hsa-miR-30a-5p	1.7526	0.361674	0.434282	hsa-miR-30a-5p	1.7526	0.361633	0.434233	hsa-miR-30a-5p	1.7526	0.361752	0.434376	11.8099	11.8296	12.0285	11.9112	11.8426
hsa-miR-150-5p	4.66537	0.366651	0.43848	hsa-miR-150-5p	4.66537	0.366964	0.438339	hsa-miR-150-5p	4.66537	0.36557	0.437304	10.4685	10.8595	10.7479	10.7044	10.754
hsa-miR-215-5p	4.10179	0.367936	0.43848	hsa-miR-215-5p	4.10179	0.367818	0.438339	hsa-miR-215-5p	4.10179	0.367687	0.438183	10.7336	10.4457	10.775	10.5875	10.5775
hsa-miR-574-5p	8.55471	0.372618	0.442397	hsa-miR-574-5p	8.55471	0.372476	0.441017	hsa-miR-574-5p	8.55471	0.371765	0.440142	4.84602	4.81363	5.21321	5.21706	5.01481
hsa-miR-3688-3p	10.8143	0.375065	0.44364	hsa-miR-3688-3p	10.8143	0.372847	0.441017	hsa-miR-3688-3p	10.8143	0.372107	0.440142	3.96957	3.67186	3.92708	4.27037	3.94159
hsa-let-7e-5p	4.1351	0.381576	0.4491	hsa-let-7e-5p	4.1351	0.381206	0.447564	hsa-let-7e-5p	4.1351	0.381063	0.447396	9.05597	8.84657	8.97008	9.17297	8.87441
hsa-miR-873-5p	8.87132	0.382514	0.4491	hsa-miR-873-5p	8.87132	0.380631	0.447564	hsa-miR-873-5p	8.87132	0.380225	0.447396	3.7829	3.31155	3.63483	3.62592	3.36998
hsa-miR-323b-3p	9.12122	0.385945	0.451456	hsa-miR-323b-3p	9.12122	0.386302	0.451874	hsa-miR-323b-3p	9.12122	0.386764	0.452414	7.92659	7.54928	7.66369	7.92771	8.00928
hsa-let-7c-5p	3.4045	0.392544	0.455811	hsa-let-7c-5p	3.4045	0.392989	0.456328	hsa-let-7c-5p	3.4045	0.393397	0.456802	8.62059	8.66218	8.84903	8.87821	8.63526
hsa-miR-4433b-3p	8.23811	0.391313	0.455811	hsa-miR-4433b-3p	8.23811	0.391699	0.456328	hsa-miR-4433b-3p	8.23811	0.38995	0.454464	3.0636	2.9132	2.90281	3.23964	3.32992
hsa-let-7d-5p	3.21986	0.413071	0.477896	hsa-let-7d-5p	3.21986	0.413346	0.478214	hsa-let-7d-5p	3.21986	0.413814	0.478756	11.8572	11.7503	11.9106	12.0069	11.7123
hsa-miR-589-5p	5.14479	0.41527	0.478693	hsa-miR-589-5p	5.14479	0.415326	0.478757	hsa-miR-589-5p	5.14479	0.415776	0.479276	10.0017	9.89616	10.1395	10.2747	9.98419
hsa-miR-651-5p	8.04258	0.420583	0.483061	hsa-miR-651-5p	8.04258	0.420516	0.482984	hsa-miR-651-5p	8.04258	0.419837	0.482204	3.14159	2.79575	3.29749	3.06217	3.1107
hsa-miR-483-5p	8.38677	0.428477	0.490351	hsa-miR-483-5p	8.38677	0.426505	0.488094	hsa-miR-483-5p	8.38677	0.424912	0.486271	6.70399	7.10943	6.85433	6.81647	7.15279
hsa-miR-1307-5p	9.30304	0.435519	0.496617	hsa-miR-1307-5p	9.30304	0.435477	0.496569	hsa-miR-1307-5p	9.30304	0.435873	0.49702	4.98663	4.72541	5.16732	5.21697	4.93083
hsa-miR-495-3p	9.137	0.450196	0.511513	hsa-miR-495-3p	9.137	0.450637	0.512014	hsa-miR-495-3p	9.137	0.449963	0.511248	3.59281	3.34391	3.8182	3.78221	3.50941
hsa-miR-139-3p	6.36862	0.466611	0.52827	hsa-miR-139-3p	6.36862	0.46709	0.528813	hsa-miR-139-3p	6.36862	0.467478	0.529252	6.72118	6.80209	6.95438	7.14953	7.00556
hsa-miR-125a-3p	7.39881	0.489991	0.551559	hsa-miR-125a-3p	7.39881	0.490167	0.552034	hsa-miR-125a-3p	7.39881	0.49063	0.551524	3.94795	3.50438	3.85503	3.61004	3.70167
hsa-miR-642a-3p	8.47512	0.490661	0.551559	hsa-miR-642a-3p	8.47512	0.491084	0.552034	hsa-miR-642a-3p	8.47512	0.488902	0.551524	5.32129	5.25175	5.23428	5.70823	5.35768
hsa-miR-181a-5p	1.30713	0.494294	0.553679	hsa-miR-181a-5p	1.30713	0.494734	0.554172	hsa-miR-181a-5p	1.30713	0.494641	0.554067	13.0116	13.1088	13.1184	13.2293	13.1008
hsa-miR-139-5p	8.10036	0.512914	0.572513	hsa-miR-139-5p	8.10036	0.511234	0.570638	hsa-miR-139-5p	8.10036	0.511406	0.57083	4.92724	5.0674	5.29364	5.32091	5.38422
hsa-let-7i-3p	6.75065	0.524805	0.579022	hsa-let-7i-3p	6.75065	0.525163	0.579135	hsa-let-7i-3p	6.75065	0.522489	0.579122	2.88273	2.639	3.05102	3.03549	2.93378
hsa-miR-204-5p	6.2897	0.526052	0.579022	hsa-miR-204-5p	6.2897	0.526155	0.579135	hsa-miR-204-5p	6.2897	0.526588	0.579612	3.22012	3.33178	3.48265	3.59317	3.1995
hsa-miR-338-5p	6.78586	0.520879	0.579022	hsa-miR-338-5p	6.78586	0.521073	0.579135	hsa-miR-338-5p	6.78586	0.520623	0.579078	7.49319	7.48797	7.71781	7.87353	7.77396
hsa-miR-410-3p	6.9272	0.525883	0.579022	hsa-miR-410-3p	6.9272	0.525426	0.579135	hsa-miR-410-3p	6.9272	0.525879	0.579612	2.94929	2.78266	3.11947	3.19349	3.14539
hsa-miR-660-5p	7.72332	0.540812	0.593209	hsa-miR-660-5p	7.72332	0.539627	0.591909	hsa-miR-660-5p	7.72332	0.540086	0.592413	4.15277	4.15076	4.57164	4.30345	4.45327
hsa-miR-128-3p	3.90526	0.548265	0.599311	hsa-miR-128-3p	3.90526	0.548695	0.597719	hsa-miR-128-3p	3.90526	0.548698	0.597722	9.71521	9.53689	9.82294	9.85969	9.68502
hsa-miR-1180-3p	7.78548	0.550244	0.599407	hsa-miR-1180-3p	7.78548	0.548399	0.597719	hsa-miR-1180-3p	7.78548	0.5484	0.597722	5.07603	4.80682	5.10711	5.29563	5.15753
hsa-miR-130b-3p	6.96364	0.574762	0.623972	hsa-miR-130b-3p	6.96364	0.573201	0.622276	hsa-miR-130b-3p	6.96364	0.573481	0.62258	3.98214	4.07306	3.99092	4.285	3.79162
hsa-miR-3679-5p	6.00396	0.605761	0.65538	hsa-miR-3679-5p	6.00396	0.604247	0.653742	hsa-miR-3679-5p	6.00396	0.604068	0.653548	3.75566	3.79472	4.01815	4.15191	3.95879
hsa-miR-576-3p	8.99658	0.610855	0.658643	hsa-miR-576-3p	8.99658	0.611237	0.659054	hsa-miR-576-3p	8.99658	0.611655	0.659505	6.58116	6.39136	6.06861	6.54796	6.36678
hsa-miR-411-5p	6.9741	0.615495	0.661397	hsa-miR-411-5p	6.9741	0.615859	0.661788	hsa-miR-411-5p	6.9741	0.616199	0.662153	4.724	4.48509	4.85353	4.91214	4.63647
hsa-miR-150-3p	4.45041	0.659379	0.706159	hsa-miR-150-3p	4.45041	0.659014	0.705768	hsa-miR-150-3p	4.45041	0.659349	0.706127	7.22405	7.29547	7.55921	7.31205	7.19697
hsa-let-7a-5p	0.482278	0.677329	0.722941	hsa-let-7a-5p	0.482278	0.67732	0.722931	hsa-let-7a-5p	0.482278	0.677426	0.723044	15.3006	15.2474	15.2412	15.316	15.1997
hsa-miR-3131	5.24296	0.691179	0.735247	hsa-miR-3131	5.24296	0.690669	0.734704	hsa-miR-3131	5.24296	0.690234	0.734242	3.26902	3.55525	3.19176	3.28448	3.21479
hsa-miR-103a-3p	2.39807	0.695961	0.735399	hsa-miR-103a-3p	2.39807	0.696197	0.735648	hsa-miR-103a-3p	2.39807	0.696389	0.735851	10.161	10.3854	10.3997	10.2746	10.2181
hsa-miR-548av-3p-hsa-miR-548o-3p	5.02758	0.693978	0.735399	hsa-miR-548av-3p-hsa-miR-548o-3p	5.02758	0.693644	0.735402	hsa-miR-548av-3p-hsa-miR-548o-3p	5.02758	0.693524	0.735274	3.39012	3.02615	3.29896	3.32394	3.3369
hsa-miR-130a-3p	5.63391	0.704304	0.741742	hsa-miR-130a-3p	5.63391	0.704524	0.741974	hsa-miR-130a-3p	5.63391	0.704874	0.742342	4.87299	4.77896	4.84837	5.12303	5.10228
hsa-miR-144-5p	5.46189	0.721113	0.755329	hsa-miR-144-5p	5.46189	0.720529	0.755469	hsa-miR-144-5p	5.46189	0.720864	0.755701	7.52382	7.17018	7.21836	7.45302	7.4193
hsa-miR-181b-5p	4.11631	0.726676	0.755329	hsa-miR-181b-5p	4.11631	0.726871	0.755469	hsa-miR-181b-5p	4.11631	0.727094	0.755701	8.12088	8.04823	8.32612	8.28173	8.34867
hsa-miR-451a	1.01788	0.726736	0.755329	hsa-miR-451a	1.01788	0.726024	0.755469	hsa-miR-451a	1.01788	0.724122	0.755701	17.5731	17.4002	17.4517	17.5224	17.4665
hsa-miR-99a-5p	0.496698	0.724971	0.755329	hsa-miR-99a-5p	0.496698	0.724837	0.755469	hsa-miR-99a-5p	0.496698	0.725166	0.755701	16.1216	16.1628	16.1034	16.0361	16.1024
hsa-miR-2110	2.04577	0.747301	0.774165	hsa-miR-2110	2.04577	0.747295	0.774159	hsa-miR-2110	2.04577	0.747303	0.774167	9.46614	9.23505	9.45336	9.38502	9.36382
hsa-miR-23b-5p	3.81183	0.762127	0.786952	hsa-miR-23b-5p	3.81183	0.762427	0.787262	hsa-miR-23b-5p	3.81183	0.762664	0.787506	6.10848	5.76495	5.88315	5.94108	6.0009
hsa-miR-331-5p	4.06538	0.77252	0.795094	hsa-miR-331-5p	4.06538	0.771311	0.793849	hsa-miR-331-5p	4.06538	0.771498	0.794042	4.00703	3.70612	3.66559	3.82772	3.86882
hsa-miR-10b-3p	3.89847	0.784943	0.803285	hsa-miR-10b-3p	3.89847	0.784922	0.803559	hsa-miR-10b-3p	3.89847	0.785176	0.803845	6.82257	6.90678	6.86861	7.15973	6.88953
hsa-miR-152-3p	1.65409	0.785547	0.803285	hsa-miR-152-3p	1.65409	0.785815	0.803559	hsa-miR-152-3p	1.65409	0.786094	0.803845	10.1654	10.0187	10.1898	10.2377	10.1639
hsa-miR-21-5p	0.304213	0.843061	0.859325	hsa-miR-21-5p	0.304213	0.843278	0.859547	hsa-miR-21-5p	0.304213	0.843193	0.859461	14.4024	14.4787	14.4098	14.4493	14.4808
hsa-let-7b-5p	0.222874	0.859331	0.873103	hsa-let-7b-5p	0.222874	0.859146	0.872914	hsa-let-7b-5p	0.222874	0.859346	0.873118	15.276	15.321	15.2437	15.3142	15.2897
hsa-miR-92b-5p	2.82161	0.869677	0.880791	hsa-miR-92b-5p	2.82161	0.869449	0.88056	hsa-miR-92b-5p	2.82161	0.869637	0.880751	3.91649	3.71206	3.87631	3.64482	3.8009
hsa-miR-30a-3p	2.66814	0.891327	0.899842	hsa-miR-30a-3p	2.66814	0.891482	0.9	hsa-miR-30a-3p	2.66814	0.891545	0.900063	4.43615	4.25879	4.49823	4.25656	4.39376
hsa-miR-95-3p	2.44301	0.913728	0.91953	hsa-miR-95-3p	2.44301	0.913628	0.919429	hsa-miR-95-3p	2.44301	0.913506	0.919306	5.14803	4.94006	5.17875	5.16648	5.14563
hsa-miR-1-3p	2.0888	0.937045	0.940011	hsa-miR-1-3p	2.0888	0.937092	0.940057	hsa-miR-1-3p	2.0888	0.936828	0.939793	8.90619	8.90927	8.86948	9.11452	8.93994
hsa-miR-4732-5p	1.7846	0.946913	0.946913	hsa-miR-4732-5p	1.7846	0.946938	0.946938	hsa-miR-4732-5p	1.7846	0.946767	0.946767	7.31308	7.27398	7.18373	7.34776	7.42944
