# Supplementary material for: Differences in microRNA levels across metabo-endotypes reveal novel insights into asthma heterogeneity
Source: Respir Res. 2026 Jan 7;27:40. doi: 10.1186/s12931-025-03452-x (PMC12869918; doi:10.1186/s12931-025-03452-x)
Supplement: Supplementary file 2 — Supplementary Material 2. [file 12931_2025_3452_MOESM2_ESM.xlsx]

## Sheet: ANOVA_sigmiRTargets
Supplementary Table E3. High confidence target genes of ANCOVA significant miRNAs.
database	mature_mirna_acc	mature_mirna_id	target_symbol	target_entrez	target_ensembl	experiment	support_type	pubmed_id	type
mirtarbase	MIMAT0000070	hsa-miR-17-5p	PTEN	5728	ENSG00000171862	Luciferase reporter assay//Western blot	Functional MTI	20227518	validated
mirtarbase	MIMAT0000070	hsa-miR-17-5p	DDX5	1655	ENSG00000108654	HITS-CLIP	Functional MTI (Weak)	22473208	validated
mirtarbase	MIMAT0000070	hsa-miR-17-5p	RABGAP1L	9910	ENSG00000152061	HITS-CLIP	Functional MTI (Weak)	23313552	validated
mirtarbase	MIMAT0000070	hsa-miR-17-5p	SESN1	27244	ENSG00000080546	PAR-CLIP	Functional MTI (Weak)	27292025	validated
mirtarbase	MIMAT0000070	hsa-miR-17-5p	MYC	4609	ENSG00000136997	Western blot	Functional MTI	18695042	validated
mirtarbase	MIMAT0000070	hsa-miR-17-5p	MAP3K8	1326	ENSG00000107968	CLASH	Functional MTI (Weak)	23622248	validated
mirtarbase	MIMAT0000070	hsa-miR-17-5p	NIN	51199	ENSG00000100503	PAR-CLIP	Functional MTI (Weak)	23592263	validated
mirtarbase	MIMAT0000070	hsa-miR-17-5p	KIF1A	547	ENSG00000130294	CLASH	Functional MTI (Weak)	23622248	validated
mirtarbase	MIMAT0000070	hsa-miR-17-5p	RUNX3	864	ENSG00000020633	PAR-CLIP	Functional MTI (Weak)	20371350	validated
mirtarbase	MIMAT0000070	hsa-miR-17-5p	PTP4A1	7803	ENSG00000112245	PAR-CLIP	Functional MTI (Weak)	23592263	validated
mirtarbase	MIMAT0000070	hsa-miR-17-5p	CLIC4	25932	ENSG00000169504	PAR-CLIP	Functional MTI (Weak)	21572407	validated
mirtarbase	MIMAT0000070	hsa-miR-17-5p	STAT3	6774	ENSG00000168610	Immunoblot//Luciferase reporter assay	Functional MTI	25594054	validated
mirtarbase	MIMAT0000070	hsa-miR-17-5p	CD28	940	ENSG00000178562	HITS-CLIP	Functional MTI (Weak)	23313552	validated
mirtarbase	MIMAT0000070	hsa-miR-17-5p	CYLD	1540	ENSG00000083799	HITS-CLIP	Functional MTI (Weak)	22473208	validated
mirtarbase	MIMAT0000070	hsa-miR-17-5p	EPHA4	2043	ENSG00000116106	PAR-CLIP	Functional MTI (Weak)	21572407	validated
mirtarbase	MIMAT0000070	hsa-miR-17-5p	ETV1	2115	ENSG00000006468	Luciferase reporter assay//qRT-PCR//microarray//Western blotting	Functional MTI	23969726	validated
mirtarbase	MIMAT0000070	hsa-miR-17-5p	ITGB8	3696	ENSG00000105855	Luciferase reporter assay//qRT-PCR	Functional MTI	23602254	validated
mirtarbase	MIMAT0000070	hsa-miR-17-5p	SMAD3	4088	ENSG00000166949	CLASH	Functional MTI (Weak)	23622248	validated
mirtarbase	MIMAT0000070	hsa-miR-17-5p	SMAD4	4089	ENSG00000141646	Luciferase reporter assay	Functional MTI	24220575	validated
mirtarbase	MIMAT0000070	hsa-miR-17-5p	PRKCB	5579	ENSG00000166501	HITS-CLIP	Functional MTI (Weak)	24906430	validated
mirtarbase	MIMAT0000070	hsa-miR-17-5p	RAB5B	5869	ENSG00000111540	CLASH	Functional MTI (Weak)	23622248	validated
mirtarbase	MIMAT0000070	hsa-miR-17-5p	RORA	6095	ENSG00000069667	PAR-CLIP	Functional MTI (Weak)	21572407	validated
mirtarbase	MIMAT0000070	hsa-miR-17-5p	TNF	7124	ENSG00000228321	Luciferase reporter assay	Functional MTI	26041742	validated
mirtarbase	MIMAT0000070	hsa-miR-17-5p	SLC30A1	7779	ENSG00000170385	PAR-CLIP	Functional MTI (Weak)	23592263	validated
mirtarbase	MIMAT0000070	hsa-miR-17-5p	MFHAS1	9258	ENSG00000147324	CLASH	Functional MTI (Weak)	23622248	validated
mirtarbase	MIMAT0000070	hsa-miR-17-5p	TRAP1	10131	ENSG00000126602	CLASH	Functional MTI (Weak)	23622248	validated
mirtarbase	MIMAT0000070	hsa-miR-17-5p	EHMT2	10919	ENSG00000236759	CLASH	Functional MTI (Weak)	23622248	validated
mirtarbase	MIMAT0000070	hsa-miR-17-5p	ZNF652	22834	ENSG00000198740	PAR-CLIP	Functional MTI (Weak)	23592263	validated
mirtarbase	MIMAT0000070	hsa-miR-17-5p	MYLIP	29116	ENSG00000007944	PAR-CLIP	Functional MTI (Weak)	23592263	validated
mirtarbase	MIMAT0000070	hsa-miR-17-5p	KLF3	51274	ENSG00000109787	PAR-CLIP	Functional MTI (Weak)	22012620	validated
mirtarbase	MIMAT0000070	hsa-miR-17-5p	ARID4B	51742	ENSG00000054267	HITS-CLIP	Functional MTI (Weak)	22473208	validated
mirtarbase	MIMAT0000070	hsa-miR-17-5p	ANKH	56172	ENSG00000154122	PAR-CLIP	Functional MTI (Weak)	23592263	validated
mirtarbase	MIMAT0000070	hsa-miR-17-5p	MAVS	57506	ENSG00000088888	PAR-CLIP	Functional MTI (Weak)	21572407	validated
mirtarbase	MIMAT0000070	hsa-miR-17-5p	TBL1XR1	79718	ENSG00000177565	PAR-CLIP	Functional MTI (Weak)	22012620	validated
mirtarbase	MIMAT0000070	hsa-miR-17-5p	CYBRD1	79901	ENSG00000071967	HITS-CLIP	Functional MTI (Weak)	22473208	validated
mirtarbase	MIMAT0000070	hsa-miR-17-5p	CRISPLD2	83716	ENSG00000103196	PAR-CLIP	Functional MTI (Weak)	23446348	validated
mirtarbase	MIMAT0000070	hsa-miR-17-5p	SLC25A46	91137	ENSG00000164209	PAR-CLIP	Functional MTI (Weak)	21572407	validated
mirtarbase	MIMAT0000070	hsa-miR-17-5p	C12orf65	91574	ENSG00000130921	HITS-CLIP	Functional MTI (Weak)	23313552	validated
mirtarbase	MIMAT0000070	hsa-miR-17-5p	HAUS8	93323	ENSG00000131351	HITS-CLIP	Functional MTI (Weak)	22473208	validated
mirtarbase	MIMAT0000070	hsa-miR-17-5p	FMNL2	114793	ENSG00000157827	PAR-CLIP	Functional MTI (Weak)	21572407	validated
mirtarbase	MIMAT0000070	hsa-miR-17-5p	ZBTB9	221504	ENSG00000213588	HITS-CLIP	Functional MTI (Weak)	22473208	validated
mirtarbase	MIMAT0000070	hsa-miR-17-5p	NPNT	255743	ENSG00000168743	PAR-CLIP	Functional MTI (Weak)	22100165	validated
mirtarbase	MIMAT0000070	hsa-miR-17-5p	SAMD12	401474	ENSG00000177570	PAR-CLIP	Functional MTI (Weak)	21572407	validated
mirtarbase	MIMAT0000070	hsa-miR-17-5p	CPS1	1373	ENSG00000021826	CLASH	Functional MTI (Weak)	23622248	validated
mirtarbase	MIMAT0000070	hsa-miR-17-5p	SUOX	6821	ENSG00000139531	CLASH	Functional MTI (Weak)	23622248	validated
mirtarbase	MIMAT0000070	hsa-miR-17-5p	LGSN	51557	ENSG00000146166	HITS-CLIP	Functional MTI (Weak)	23313552	validated
mirtarbase	MIMAT0000070	hsa-miR-17-5p	NPAS3	64067	ENSG00000151322	In situ hybridization//Luciferase reporter assay//Microarray//qRT-PCR//Western blot	Functional MTI	22228753	validated
mirtarbase	MIMAT0000070	hsa-miR-17-5p	EFHC1	114327	ENSG00000096093	CLASH	Functional MTI (Weak)	23622248	validated
mirtarbase	MIMAT0000070	hsa-miR-17-5p	ITPKB	3707	ENSG00000143772	HITS-CLIP	Functional MTI (Weak)	22473208	validated
mirtarbase	MIMAT0000070	hsa-miR-17-5p	VDAC1	7416	ENSG00000213585	HITS-CLIP	Functional MTI (Weak)	22473208	validated
mirtarbase	MIMAT0000070	hsa-miR-17-5p	MED17	9440	ENSG00000042429	HITS-CLIP	Functional MTI (Weak)	22473208	validated
mirtarbase	MIMAT0000070	hsa-miR-17-5p	ETF1	2107	ENSG00000120705	HITS-CLIP	Functional MTI (Weak)	22473208	validated
mirtarbase	MIMAT0000070	hsa-miR-17-5p	MICB	4277	ENSG00000204516	HITS-CLIP	Functional MTI (Weak)	22473208	validated
mirtarbase	MIMAT0000070	hsa-miR-17-5p	HEXIM1	10614	ENSG00000186834	CLASH	Functional MTI (Weak)	23622248	validated
mirtarbase	MIMAT0000070	hsa-miR-17-5p	FBXL7	23194	ENSG00000183580	PAR-CLIP	Functional MTI (Weak)	22012620	validated
mirtarbase	MIMAT0000070	hsa-miR-17-5p	TMEM9	252839	ENSG00000116857	CLASH	Functional MTI (Weak)	23622248	validated
mirtarbase	MIMAT0000070	hsa-miR-17-5p	EPS15L1	58513	ENSG00000127527	PAR-CLIP	Functional MTI (Weak)	23446348	validated
mirtarbase	MIMAT0000070	hsa-miR-17-5p	ZNF665	79788	ENSG00000197497	HITS-CLIP	Functional MTI (Weak)	23313552	validated
mirtarbase	MIMAT0000070	hsa-miR-17-5p	SYNDIG1	79953	ENSG00000101463	CLASH	Functional MTI (Weak)	23622248	validated
mirtarbase	MIMAT0000070	hsa-miR-17-5p	ORMDL3	94103	ENSG00000172057	HITS-CLIP	Functional MTI (Weak)	22473208	validated
mirtarbase	MIMAT0000070	hsa-miR-17-5p	STAC2	342667	ENSG00000141750	HITS-CLIP	Functional MTI (Weak)	22927820	validated
mirtarbase	MIMAT0000070	hsa-miR-17-5p	FER	2241	ENSG00000151422	CLASH	Functional MTI (Weak)	23622248	validated
mirtarbase	MIMAT0000070	hsa-miR-17-5p	DCAF1	9730	ENSG00000145041	CLASH	Functional MTI (Weak)	23622248	validated
mirtarbase	MIMAT0000070	hsa-miR-17-5p	MAP3K14	9020	ENSG00000006062	HITS-CLIP	Functional MTI (Weak)	22473208	validated
mirtarbase	MIMAT0000070	hsa-miR-17-5p	SUSD6	9766	ENSG00000100647	HITS-CLIP	Functional MTI (Weak)	22473208	validated
mirtarbase	MIMAT0000070	hsa-miR-17-5p	PCNX1	22990	ENSG00000100731	CLASH	Functional MTI (Weak)	23622248	validated
mirtarbase	MIMAT0000070	hsa-miR-17-5p	EMSY	56946	ENSG00000158636	HITS-CLIP	Functional MTI (Weak)	22473208	validated
mirtarbase	MIMAT0000070	hsa-miR-17-5p	TMEM131L	23240	ENSG00000121210	PAR-CLIP	Functional MTI (Weak)	22012620	validated
mirtarbase	MIMAT0000070	hsa-miR-17-5p	H2AW	92815	ENSG00000181218	CLASH	Functional MTI (Weak)	23622248	validated
mirtarbase	MIMAT0000070	hsa-miR-17-5p	MUC21	394263	ENSG00000223590	CLASH	Functional MTI (Weak)	23622248	validated
mirtarbase	MIMAT0000077	hsa-miR-22-3p	ERBB2	2064	ENSG00000141736	Luciferase reporter assay	Functional MTI	26544868	validated
mirtarbase	MIMAT0000077	hsa-miR-22-3p	ERBB3	2065	ENSG00000065361	Luciferase reporter assay//qRT-PCR//Western blot	Functional MTI	22484852	validated
mirtarbase	MIMAT0000077	hsa-miR-22-3p	RCOR1	23186	ENSG00000089902	Luciferase reporter assay	Functional MTI	23349832	validated
mirtarbase	MIMAT0000077	hsa-miR-22-3p	FOXP1	27086	ENSG00000114861	Sequencing	Functional MTI (Weak)	20371350	validated
mirtarbase	MIMAT0000077	hsa-miR-22-3p	RAB5B	5869	ENSG00000111540	Chromatin immunoprecipitation//FACS//Immunohistochemistry//Luciferase reporter assay//Microarray//Next Generation Sequencing (NGS)//Northern blot//qRT-PCR//West	Functional MTI	27569217	validated
mirtarbase	MIMAT0000077	hsa-miR-22-3p	TCF7	6932	ENSG00000081059	//Luciferase reporter assay//qRT-PCR//Western blot	Functional MTI	26193896	validated
mirtarbase	MIMAT0000077	hsa-miR-22-3p	TFRC	7037	ENSG00000072274	Luciferase reporter assay//Northern blot//flow	Functional MTI	19135902	validated
mirtarbase	MIMAT0000077	hsa-miR-22-3p	ZNF217	7764	ENSG00000171940	Sequencing	Functional MTI (Weak)	20371350	validated
mirtarbase	MIMAT0000077	hsa-miR-22-3p	SLC7A5	8140	ENSG00000103257	PAR-CLIP	Functional MTI (Weak)	26701625	validated
mirtarbase	MIMAT0000077	hsa-miR-22-3p	TNFRSF10D	8793	ENSG00000173530	PAR-CLIP	Functional MTI (Weak)	22012620	validated
mirtarbase	MIMAT0000077	hsa-miR-22-3p	TTC33	23548	ENSG00000113638	HITS-CLIP	Functional MTI (Weak)	19536157	validated
mirtarbase	MIMAT0000077	hsa-miR-22-3p	MECOM	2122	ENSG00000085276	5RACE//ChIP//Co-immunoprecipitation//Luciferase reporter assay//Northern blot//Western blot	Functional MTI	27617961	validated
mirtarbase	MIMAT0000077	hsa-miR-22-3p	H3-3B	3021	ENSG00000132475	Sequencing//PAR-CLIP	Functional MTI (Weak)	20371350	validated
mirtarbase	MIMAT0000078	hsa-miR-23a-3p	PTEN	5728	ENSG00000171862	Luciferase reporter assay//qRT-PCR//Western blot	Functional MTI	23019365	validated
mirtarbase	MIMAT0000078	hsa-miR-23a-3p	DDX5	1655	ENSG00000108654	CLASH	Functional MTI (Weak)	23622248	validated
mirtarbase	MIMAT0000078	hsa-miR-23a-3p	VCAM1	7412	ENSG00000162692	PAR-CLIP	Functional MTI (Weak)	23446348	validated
mirtarbase	MIMAT0000078	hsa-miR-23a-3p	IL6R	3570	ENSG00000160712	GFP reporter assay//Microarray//qRT-PCR//Western blot	Functional MTI	20698883	validated
mirtarbase	MIMAT0000078	hsa-miR-23a-3p	MYC	4609	ENSG00000136997	TRAP	Functional MTI (Weak)	24510096	validated
mirtarbase	MIMAT0000078	hsa-miR-23a-3p	NEK6	10783	ENSG00000119408	Luciferase reporter assay	Functional MTI	24942805	validated
mirtarbase	MIMAT0000078	hsa-miR-23a-3p	VAV3	10451	ENSG00000134215	PAR-CLIP	Functional MTI (Weak)	23446348	validated
mirtarbase	MIMAT0000078	hsa-miR-23a-3p	STAT3	6774	ENSG00000168610	Immunofluorescence//Luciferase reporter assay//Western blot	Functional MTI	26314966	validated
mirtarbase	MIMAT0000078	hsa-miR-23a-3p	HIVEP1	3096	ENSG00000095951	CLASH	Functional MTI (Weak)	23622248	validated
mirtarbase	MIMAT0000078	hsa-miR-23a-3p	IRF1	3659	ENSG00000125347	Luciferase reporter assay//qRT-PCR//Western blot//GFP reporter assay	Functional MTI	23785404	validated
mirtarbase	MIMAT0000078	hsa-miR-23a-3p	SMAD3	4088	ENSG00000166949	Immunofluorescence//Luciferase reporter assay//qRT-PCR//Western blot	Functional MTI	27318087	validated
mirtarbase	MIMAT0000078	hsa-miR-23a-3p	PSAP	5660	ENSG00000197746	CLASH	Functional MTI (Weak)	23622248	validated
mirtarbase	MIMAT0000078	hsa-miR-23a-3p	PPARGC1A	10891	ENSG00000109819	Luciferase reporter assay	Functional MTI	22318941	validated
mirtarbase	MIMAT0000078	hsa-miR-23a-3p	LMAN2	10960	ENSG00000169223	PAR-CLIP	Functional MTI (Weak)	20371350	validated
mirtarbase	MIMAT0000078	hsa-miR-23a-3p	KLF3	51274	ENSG00000109787	Luciferase reporter assay//Western blot	Functional MTI	23918807	validated
mirtarbase	MIMAT0000078	hsa-miR-23a-3p	TNFAIP8	25816	ENSG00000145779	HITS-CLIP	Functional MTI (Weak)	23824327	validated
mirtarbase	MIMAT0000078	hsa-miR-23a-3p	LEMD2	221496	ENSG00000161904	CLASH	Functional MTI (Weak)	23622248	validated
mirtarbase	MIMAT0000078	hsa-miR-23a-3p	SLC6A15	55117	ENSG00000072041	CLASH	Functional MTI (Weak)	23622248	validated
mirtarbase	MIMAT0000078	hsa-miR-23a-3p	MGAT5	4249	ENSG00000152127	PAR-CLIP	Functional MTI (Weak)	23592263	validated
mirtarbase	MIMAT0000078	hsa-miR-23a-3p	JMJD1C	221037	ENSG00000171988	PAR-CLIP	Functional MTI (Weak)	22012620	validated
mirtarbase	MIMAT0000078	hsa-miR-23a-3p	TLR6	10333	ENSG00000174130	HITS-CLIP	Functional MTI (Weak)	23824327	validated
mirtarbase	MIMAT0000080	hsa-miR-24-3p	ERBB3	2065	ENSG00000065361	Microarray	Functional MTI (Weak)	19748357	validated
mirtarbase	MIMAT0000080	hsa-miR-24-3p	DDX5	1655	ENSG00000108654	CLASH	Functional MTI (Weak)	23622248	validated
mirtarbase	MIMAT0000080	hsa-miR-24-3p	C12orf49	79794	ENSG00000111412	HITS-CLIP	Functional MTI (Weak)	23824327	validated
mirtarbase	MIMAT0000080	hsa-miR-24-3p	CDCA7	83879	ENSG00000144354	Microarray	Functional MTI (Weak)	19748357	validated
mirtarbase	MIMAT0000080	hsa-miR-24-3p	SESN1	27244	ENSG00000080546	Sequencing	Functional MTI (Weak)	20371350	validated
mirtarbase	MIMAT0000080	hsa-miR-24-3p	TLN1	7094	ENSG00000137076	HITS-CLIP	Functional MTI (Weak)	23824327	validated
mirtarbase	MIMAT0000080	hsa-miR-24-3p	NEK6	10783	ENSG00000119408	Microarray	Functional MTI (Weak)	19748357	validated
mirtarbase	MIMAT0000080	hsa-miR-24-3p	BCL2L11	10018	ENSG00000153094	Western blot	Functional MTI	18308931	validated
mirtarbase	MIMAT0000080	hsa-miR-24-3p	CDK1	983	ENSG00000170312	Microarray//Reporter assay;Western blot;qRT-PCR;Microarray;Other	Functional MTI	19748357	validated
mirtarbase	MIMAT0000080	hsa-miR-24-3p	GABRB3	2562	ENSG00000166206	PAR-CLIP	Functional MTI (Weak)	22012620	validated
mirtarbase	MIMAT0000080	hsa-miR-24-3p	GATA3	2625	ENSG00000107485	Luciferase reporter assay	Functional MTI	26834155	validated
mirtarbase	MIMAT0000080	hsa-miR-24-3p	IL1B	3553	ENSG00000125538	Microarray//qRT-PCR	Functional MTI (Weak)	28057018	validated
mirtarbase	MIMAT0000080	hsa-miR-24-3p	IL4	3565	ENSG00000113520	Luciferase reporter assay	Functional MTI	26834155	validated
mirtarbase	MIMAT0000080	hsa-miR-24-3p	NFKBIA	4792	ENSG00000100906	Microarray	Functional MTI (Weak)	19748357	validated
mirtarbase	MIMAT0000080	hsa-miR-24-3p	FURIN	5045	ENSG00000140564	Luciferase reporter assay//Microarray//qRT-PCR//Western blot	Functional MTI	20945401	validated
mirtarbase	MIMAT0000080	hsa-miR-24-3p	PSAP	5660	ENSG00000197746	Luciferase reporter assay//Microarray//qRT-PCR//Western blot	Functional MTI	24966325	validated
mirtarbase	MIMAT0000080	hsa-miR-24-3p	SLC7A2	6542	ENSG00000003989	Microarray	Functional MTI (Weak)	19748357	validated
mirtarbase	MIMAT0000080	hsa-miR-24-3p	SNTB1	6641	ENSG00000172164	Sequencing	Functional MTI (Weak)	20371350	validated
mirtarbase	MIMAT0000080	hsa-miR-24-3p	SSR3	6747	ENSG00000114850	HITS-CLIP	Functional MTI (Weak)	23824327	validated
mirtarbase	MIMAT0000080	hsa-miR-24-3p	TNF	7124	ENSG00000228321	Microarray//qRT-PCR	Functional MTI (Weak)	28057018	validated
mirtarbase	MIMAT0000080	hsa-miR-24-3p	ZNF217	7764	ENSG00000171940	Luciferase reporter assay	Functional MTI	22815235	validated
mirtarbase	MIMAT0000080	hsa-miR-24-3p	USP10	9100	ENSG00000103194	Microarray	Functional MTI (Weak)	19748357	validated
mirtarbase	MIMAT0000080	hsa-miR-24-3p	MAGI1	9223	ENSG00000151276	Sequencing	Functional MTI (Weak)	20371350	validated
mirtarbase	MIMAT0000080	hsa-miR-24-3p	SH3PXD2A	9644	ENSG00000107957	Luciferase reporter assay	Functional MTI	23071155	validated
mirtarbase	MIMAT0000080	hsa-miR-24-3p	GREB1	9687	ENSG00000196208	HITS-CLIP	Functional MTI (Weak)	23824327	validated
mirtarbase	MIMAT0000080	hsa-miR-24-3p	RNF144A	9781	ENSG00000151692	Microarray	Functional MTI (Weak)	19748357	validated
mirtarbase	MIMAT0000080	hsa-miR-24-3p	MED24	9862	ENSG00000008838	Microarray	Functional MTI (Weak)	19748357	validated
mirtarbase	MIMAT0000080	hsa-miR-24-3p	TNFSF15	9966	ENSG00000181634	HITS-CLIP	Functional MTI (Weak)	23824327	validated
mirtarbase	MIMAT0000080	hsa-miR-24-3p	CRTAP	10491	ENSG00000170275	PAR-CLIP	Functional MTI (Weak)	23592263	validated
mirtarbase	MIMAT0000080	hsa-miR-24-3p	CLSTN1	22883	ENSG00000171603	HITS-CLIP	Functional MTI (Weak)	23824327	validated
mirtarbase	MIMAT0000080	hsa-miR-24-3p	NEDD4L	23327	ENSG00000049759	Microarray	Functional MTI (Weak)	19748357	validated
mirtarbase	MIMAT0000080	hsa-miR-24-3p	TBC1D14	57533	ENSG00000132405	PAR-CLIP	Functional MTI (Weak)	27292025	validated
mirtarbase	MIMAT0000080	hsa-miR-24-3p	TSPAN14	81619	ENSG00000108219	Microarray	Functional MTI (Weak)	19748357	validated
mirtarbase	MIMAT0000080	hsa-miR-24-3p	CRISPLD2	83716	ENSG00000103196	HITS-CLIP	Functional MTI (Weak)	24906430	validated
mirtarbase	MIMAT0000080	hsa-miR-24-3p	RFTN2	130132	ENSG00000162944	HITS-CLIP	Functional MTI (Weak)	23824327	validated
mirtarbase	MIMAT0000080	hsa-miR-24-3p	SAMD5	389432	ENSG00000203727	HITS-CLIP	Functional MTI (Weak)	23824327	validated
mirtarbase	MIMAT0000080	hsa-miR-24-3p	IGF1	3479	ENSG00000017427	HITS-CLIP	Functional MTI (Weak)	23824327	validated
mirtarbase	MIMAT0000080	hsa-miR-24-3p	ZBTB16	7704	ENSG00000109906	HITS-CLIP	Functional MTI (Weak)	23824327	validated
mirtarbase	MIMAT0000080	hsa-miR-24-3p	ARL17B	100506084	ENSG00000228696	HITS-CLIP	Functional MTI (Weak)	23824327	validated
mirtarbase	MIMAT0000080	hsa-miR-24-3p	MRO	83876	ENSG00000134042	HITS-CLIP	Functional MTI (Weak)	23824327	validated
mirtarbase	MIMAT0000080	hsa-miR-24-3p	MED17	9440	ENSG00000042429	HITS-CLIP	Functional MTI (Weak)	23824327	validated
mirtarbase	MIMAT0000080	hsa-miR-24-3p	PRKCH	5583	ENSG00000027075	Luciferase reporter assay//qRT-PCR//Western blot	Functional MTI	27351203	validated
mirtarbase	MIMAT0000080	hsa-miR-24-3p	KIF3A	11127	ENSG00000131437	HITS-CLIP	Functional MTI (Weak)	23824327	validated
mirtarbase	MIMAT0000080	hsa-miR-24-3p	IKZF3	22806	ENSG00000161405	HITS-CLIP	Functional MTI (Weak)	23824327	validated
mirtarbase	MIMAT0000080	hsa-miR-24-3p	SIK2	23235	ENSG00000170145	HITS-CLIP	Functional MTI (Weak)	23824327	validated
mirtarbase	MIMAT0000080	hsa-miR-24-3p	AP5B1	91056	ENSG00000254470	HITS-CLIP	Functional MTI (Weak)	23824327	validated
mirtarbase	MIMAT0000080	hsa-miR-24-3p	SCUBE3	222663	ENSG00000146197	HITS-CLIP	Functional MTI (Weak)	23824327	validated
mirtarbase	MIMAT0000080	hsa-miR-24-3p	GSDMA	284110	ENSG00000167914	HITS-CLIP	Functional MTI (Weak)	23824327	validated
mirtarbase	MIMAT0000080	hsa-miR-24-3p	NEMP1	23306	ENSG00000166881	Sequencing	Functional MTI (Weak)	20371350	validated
mirtarbase	MIMAT0000080	hsa-miR-24-3p	THAP12	5612	ENSG00000137492	Microarray	Functional MTI (Weak)	19748357	validated
mirtarbase	MIMAT0000081	hsa-miR-25-3p	PTEN	5728	ENSG00000171862	Luciferase reporter assay	Functional MTI	20388916	validated
mirtarbase	MIMAT0000081	hsa-miR-25-3p	ERBB2	2064	ENSG00000141736	Luciferase reporter assay//qRT-PCR//Western blot	Functional MTI	25043310	validated
mirtarbase	MIMAT0000081	hsa-miR-25-3p	MYC	4609	ENSG00000136997	TRAP	Functional MTI (Weak)	24510096	validated
mirtarbase	MIMAT0000081	hsa-miR-25-3p	TLN1	7094	ENSG00000137076	CLASH	Functional MTI (Weak)	23622248	validated
mirtarbase	MIMAT0000081	hsa-miR-25-3p	BCL2L11	10018	ENSG00000153094	Luciferase reporter assay//Microarray//Western blot	Functional MTI	18328430	validated
mirtarbase	MIMAT0000081	hsa-miR-25-3p	RCOR1	23186	ENSG00000089902	CLASH	Functional MTI (Weak)	23622248	validated
mirtarbase	MIMAT0000081	hsa-miR-25-3p	FASLG	356	ENSG00000117560	HITS-CLIP	Functional MTI (Weak)	23824327	validated
mirtarbase	MIMAT0000081	hsa-miR-25-3p	CDC5L	988	ENSG00000096401	PAR-CLIP	Functional MTI (Weak)	23592263	validated
mirtarbase	MIMAT0000081	hsa-miR-25-3p	HIVEP1	3096	ENSG00000095951	PAR-CLIP	Functional MTI (Weak)	23592263	validated
mirtarbase	MIMAT0000081	hsa-miR-25-3p	ITGB8	3696	ENSG00000105855	PAR-CLIP	Functional MTI (Weak)	26701625	validated
mirtarbase	MIMAT0000081	hsa-miR-25-3p	SMAD7	4092	ENSG00000101665	Luciferase reporter assay	Functional MTI	23435373	validated
mirtarbase	MIMAT0000081	hsa-miR-25-3p	PCDH7	5099	ENSG00000169851	CLASH	Functional MTI (Weak)	23622248	validated
mirtarbase	MIMAT0000081	hsa-miR-25-3p	PIK3CD	5293	ENSG00000171608	PAR-CLIP	Functional MTI (Weak)	26701625	validated
mirtarbase	MIMAT0000081	hsa-miR-25-3p	MAP2K4	6416	ENSG00000065559	Western blot	Functional MTI	27353001	validated
mirtarbase	MIMAT0000081	hsa-miR-25-3p	TEF	7008	ENSG00000167074	PAR-CLIP	Functional MTI (Weak)	20371350	validated
mirtarbase	MIMAT0000081	hsa-miR-25-3p	TRAP1	10131	ENSG00000126602	CLASH	Functional MTI (Weak)	23622248	validated
mirtarbase	MIMAT0000081	hsa-miR-25-3p	SEMA4D	10507	ENSG00000187764	CLASH	Functional MTI (Weak)	23622248	validated
mirtarbase	MIMAT0000081	hsa-miR-25-3p	SBNO2	22904	ENSG00000064932	CLASH	Functional MTI (Weak)	23622248	validated
mirtarbase	MIMAT0000081	hsa-miR-25-3p	SPATS2L	26010	ENSG00000196141	PAR-CLIP	Functional MTI (Weak)	27292025	validated
mirtarbase	MIMAT0000081	hsa-miR-25-3p	RANBP6	26953	ENSG00000137040	PAR-CLIP	Functional MTI (Weak)	27292025	validated
mirtarbase	MIMAT0000081	hsa-miR-25-3p	MYLIP	29116	ENSG00000007944	PAR-CLIP	Functional MTI (Weak)	21572407	validated
mirtarbase	MIMAT0000081	hsa-miR-25-3p	CEP85	64793	ENSG00000130695	CLASH	Functional MTI (Weak)	23622248	validated
mirtarbase	MIMAT0000081	hsa-miR-25-3p	KIAA1109	84162	ENSG00000138688	PAR-CLIP	Functional MTI (Weak)	24398324	validated
mirtarbase	MIMAT0000081	hsa-miR-25-3p	ADAMTSL1	92949	ENSG00000178031	CLASH	Functional MTI (Weak)	23622248	validated
mirtarbase	MIMAT0000081	hsa-miR-25-3p	KIAA1958	158405	ENSG00000165185	PAR-CLIP	Functional MTI (Weak)	21572407	validated
mirtarbase	MIMAT0000081	hsa-miR-25-3p	FUT11	170384	ENSG00000196968	PAR-CLIP	Functional MTI (Weak)	23592263	validated
mirtarbase	MIMAT0000081	hsa-miR-25-3p	MRO	83876	ENSG00000134042	PAR-CLIP	Functional MTI (Weak)	21572407	validated
mirtarbase	MIMAT0000081	hsa-miR-25-3p	H3-3B	3021	ENSG00000132475	PAR-CLIP	Functional MTI (Weak)	23592263	validated
mirtarbase	MIMAT0000081	hsa-miR-25-3p	MUC21	394263	ENSG00000223590	HITS-CLIP	Functional MTI (Weak)	19536157	validated
mirtarbase	MIMAT0000084	hsa-miR-27a-3p	CYP1B1	1545	ENSG00000138061	PAR-CLIP	Functional MTI (Weak)	23592263	validated
mirtarbase	MIMAT0000084	hsa-miR-27a-3p	LITAF	9516	ENSG00000189067	Sequencing	Functional MTI (Weak)	20371350	validated
mirtarbase	MIMAT0000084	hsa-miR-27a-3p	MMP13	4322	ENSG00000137745	qRT-PCR	Functional MTI (Weak)	19948051	validated
mirtarbase	MIMAT0000084	hsa-miR-27a-3p	TGFBR1	7046	ENSG00000106799	PAR-CLIP	Functional MTI (Weak)	23592263	validated
mirtarbase	MIMAT0000084	hsa-miR-27a-3p	ZFP36L1	677	ENSG00000185650	PAR-CLIP	Functional MTI (Weak)	23592263	validated
mirtarbase	MIMAT0000084	hsa-miR-27a-3p	GATA3	2625	ENSG00000107485	Luciferase reporter assay	Functional MTI	26834155	validated
mirtarbase	MIMAT0000084	hsa-miR-27a-3p	ID4	3400	ENSG00000172201	Sequencing//PAR-CLIP	Functional MTI (Weak)	20371350	validated
mirtarbase	MIMAT0000084	hsa-miR-27a-3p	SMAD4	4089	ENSG00000141646	Luciferase reporter assay//qRT-PCR//Western blot	Functional MTI	28370334	validated
mirtarbase	MIMAT0000084	hsa-miR-27a-3p	MKLN1	4289	ENSG00000128585	Sequencing	Functional MTI (Weak)	20371350	validated
mirtarbase	MIMAT0000084	hsa-miR-27a-3p	MYT1	4661	ENSG00000196132	Western blot//Luciferase reporter assay	Functional MTI	18006846	validated
mirtarbase	MIMAT0000084	hsa-miR-27a-3p	PAX3	5077	ENSG00000135903	Luciferase reporter assay//Reporter assay;Other	Functional MTI	19666532	validated
mirtarbase	MIMAT0000084	hsa-miR-27a-3p	PSAP	5660	ENSG00000197746	Luciferase reporter assay//Microarray//qRT-PCR//Western blot	Functional MTI	24966325	validated
mirtarbase	MIMAT0000084	hsa-miR-27a-3p	MAP2K4	6416	ENSG00000065559	Luciferase reporter assay//Western blot	Functional MTI	24556602	validated
mirtarbase	MIMAT0000084	hsa-miR-27a-3p	SLC7A2	6542	ENSG00000003989	PAR-CLIP	Functional MTI (Weak)	20371350	validated
mirtarbase	MIMAT0000084	hsa-miR-27a-3p	THRB	7068	ENSG00000151090	Luciferase reporter assay//Northern blot//Western blot	Functional MTI	21149577	validated
mirtarbase	MIMAT0000084	hsa-miR-27a-3p	PDS5B	23047	ENSG00000083642	Luciferase reporter assay	Functional MTI	23451058	validated
mirtarbase	MIMAT0000084	hsa-miR-27a-3p	ITSN2	50618	ENSG00000198399	PAR-CLIP	Functional MTI (Weak)	23592263	validated
mirtarbase	MIMAT0000084	hsa-miR-27a-3p	E2F7	144455	ENSG00000165891	HITS-CLIP	Functional MTI (Weak)	22473208	validated
mirtarbase	MIMAT0000084	hsa-miR-27a-3p	MMS22L	253714	ENSG00000146263	Sequencing	Functional MTI (Weak)	20371350	validated
mirtarbase	MIMAT0000084	hsa-miR-27a-3p	IGF1	3479	ENSG00000017427	Luciferase reporter assay//ELISA//GFP reporter assay//Immunoblot//Immunoprecipitaion//qRT-PCR//Western blot	Functional MTI	21643012	validated
mirtarbase	MIMAT0000084	hsa-miR-27a-3p	CSRP2	1466	ENSG00000175183	PAR-CLIP	Functional MTI (Weak)	23592263	validated
mirtarbase	MIMAT0000084	hsa-miR-27a-3p	HLA-DRA	3122	ENSG00000204287	PAR-CLIP	Functional MTI (Weak)	23592263	validated
mirtarbase	MIMAT0000084	hsa-miR-27a-3p	RYBP	23429	ENSG00000281766	HITS-CLIP	Functional MTI (Weak)	22473208	validated
mirtarbase	MIMAT0000084	hsa-miR-27a-3p	H3-3B	3021	ENSG00000132475	PAR-CLIP	Functional MTI (Weak)	24398324	validated
mirtarbase	MIMAT0000086	hsa-miR-29a-3p	MYC	4609	ENSG00000136997	Luciferase reporter assay//qRT-PCR//Western blot	Functional MTI	26771839	validated
mirtarbase	MIMAT0000086	hsa-miR-29a-3p	CDK2	1017	ENSG00000123374	qRT-PCR//Western blot	Functional MTI	25889078	validated
mirtarbase	MIMAT0000086	hsa-miR-29a-3p	PTP4A1	7803	ENSG00000112245	PAR-CLIP	Functional MTI (Weak)	21572407	validated
mirtarbase	MIMAT0000086	hsa-miR-29a-3p	TESPA1	9840	ENSG00000135426	HITS-CLIP	Functional MTI (Weak)	23824327	validated
mirtarbase	MIMAT0000086	hsa-miR-29a-3p	COLEC10	10584	ENSG00000184374	HITS-CLIP	Functional MTI (Weak)	19536157	validated
mirtarbase	MIMAT0000086	hsa-miR-29a-3p	SEC31A	22872	ENSG00000138674	HITS-CLIP	Functional MTI (Weak)	23313552	validated
mirtarbase	MIMAT0000086	hsa-miR-29a-3p	SRGAP2	23380	ENSG00000266028	Luciferase reporter assay	Functional MTI	24085298	validated
mirtarbase	MIMAT0000086	hsa-miR-29a-3p	ADAMTS9	56999	ENSG00000163638	Luciferase reporter assay//Microarray//Northern blot//qRT-PCR	Functional MTI	20971881	validated
mirtarbase	MIMAT0000086	hsa-miR-29a-3p	IGF1	3479	ENSG00000017427	Luciferase reporter assay//qRT-PCR//Western blot	Functional MTI	23960076	validated
mirtarbase	MIMAT0000086	hsa-miR-29a-3p	LAMA2	3908	ENSG00000196569	Next Generation Sequencing (NGS)	Functional MTI (Weak)	25958202	validated
mirtarbase	MIMAT0000086	hsa-miR-29a-3p	EPHX2	2053	ENSG00000120915	HITS-CLIP	Functional MTI (Weak)	23824327	validated
mirtarbase	MIMAT0000086	hsa-miR-29a-3p	VDAC1	7416	ENSG00000213585	Luciferase reporter assay//qRT-PCR//Western blot	Functional MTI	22952654	validated
mirtarbase	MIMAT0000086	hsa-miR-29a-3p	ZFPM1	161882	ENSG00000179588	HITS-CLIP	Functional MTI (Weak)	23313552	validated
mirtarbase	MIMAT0000092	hsa-miR-92a-3p	PTEN	5728	ENSG00000171862	Immunohistochemistry//Luciferase reporter assay//qRT-PCR//Western blot	Functional MTI	24026406	validated
mirtarbase	MIMAT0000092	hsa-miR-92a-3p	DDX5	1655	ENSG00000108654	CLASH	Functional MTI (Weak)	23622248	validated
mirtarbase	MIMAT0000092	hsa-miR-92a-3p	MYC	4609	ENSG00000136997	TRAP	Functional MTI (Weak)	24510096	validated
mirtarbase	MIMAT0000092	hsa-miR-92a-3p	TLN1	7094	ENSG00000137076	CLASH	Functional MTI (Weak)	23622248	validated
mirtarbase	MIMAT0000092	hsa-miR-92a-3p	NEK6	10783	ENSG00000119408	CLASH	Functional MTI (Weak)	23622248	validated
mirtarbase	MIMAT0000092	hsa-miR-92a-3p	ACTR1A	10121	ENSG00000138107	CLASH	Functional MTI (Weak)	23622248	validated
mirtarbase	MIMAT0000092	hsa-miR-92a-3p	IQGAP1	8826	ENSG00000140575	CLASH	Functional MTI (Weak)	23622248	validated
mirtarbase	MIMAT0000092	hsa-miR-92a-3p	BCL2L11	10018	ENSG00000153094	qRT-PCR//Western blot	Functional MTI	21883694	validated
mirtarbase	MIMAT0000092	hsa-miR-92a-3p	KIF1A	547	ENSG00000130294	CLASH	Functional MTI (Weak)	23622248	validated
mirtarbase	MIMAT0000092	hsa-miR-92a-3p	NFKB1	4790	ENSG00000109320	CLASH	Functional MTI (Weak)	23622248	validated
mirtarbase	MIMAT0000092	hsa-miR-92a-3p	ETV6	2120	ENSG00000139083	CLASH	Functional MTI (Weak)	23622248	validated
mirtarbase	MIMAT0000092	hsa-miR-92a-3p	STAT3	6774	ENSG00000168610	Luciferase reporter assay//qRT-PCR//Western blot	Functional MTI	23820254	validated
mirtarbase	MIMAT0000092	hsa-miR-92a-3p	FASLG	356	ENSG00000117560	HITS-CLIP	Functional MTI (Weak)	23824327	validated
mirtarbase	MIMAT0000092	hsa-miR-92a-3p	CDK1	983	ENSG00000170312	CLASH	Functional MTI (Weak)	23622248	validated
mirtarbase	MIMAT0000092	hsa-miR-92a-3p	CDC5L	988	ENSG00000096401	PAR-CLIP	Functional MTI (Weak)	23592263	validated
mirtarbase	MIMAT0000092	hsa-miR-92a-3p	EPHA4	2043	ENSG00000116106	CLASH	Functional MTI (Weak)	23622248	validated
mirtarbase	MIMAT0000092	hsa-miR-92a-3p	EPHA7	2045	ENSG00000135333	CLASH	Functional MTI (Weak)	23622248	validated
mirtarbase	MIMAT0000092	hsa-miR-92a-3p	GATA3	2625	ENSG00000107485	CLASH	Functional MTI (Weak)	23622248	validated
mirtarbase	MIMAT0000092	hsa-miR-92a-3p	HIVEP1	3096	ENSG00000095951	HITS-CLIP	Functional MTI (Weak)	22473208	validated
mirtarbase	MIMAT0000092	hsa-miR-92a-3p	ITGB8	3696	ENSG00000105855	PAR-CLIP	Functional MTI (Weak)	26701625	validated
mirtarbase	MIMAT0000092	hsa-miR-92a-3p	SMAD7	4092	ENSG00000101665	CLASH	Functional MTI (Weak)	23622248	validated
mirtarbase	MIMAT0000092	hsa-miR-92a-3p	ORC5	5001	ENSG00000164815	CLASH	Functional MTI (Weak)	23622248	validated
mirtarbase	MIMAT0000092	hsa-miR-92a-3p	PIK3CD	5293	ENSG00000171608	PAR-CLIP	Functional MTI (Weak)	26701625	validated
mirtarbase	MIMAT0000092	hsa-miR-92a-3p	PYGL	5836	ENSG00000100504	CLASH	Functional MTI (Weak)	23622248	validated
mirtarbase	MIMAT0000092	hsa-miR-92a-3p	RORA	6095	ENSG00000069667	CLASH//qRT-PCR	Functional MTI (Weak)	23622248	validated
mirtarbase	MIMAT0000092	hsa-miR-92a-3p	MAP2K4	6416	ENSG00000065559	qRT-PCR//Luciferase reporter assay//Western blot	Functional MTI	24705900	validated
mirtarbase	MIMAT0000092	hsa-miR-92a-3p	TEF	7008	ENSG00000167074	PAR-CLIP	Functional MTI (Weak)	20371350	validated
mirtarbase	MIMAT0000092	hsa-miR-92a-3p	EVI5	7813	ENSG00000067208	HITS-CLIP	Functional MTI (Weak)	22473208	validated
mirtarbase	MIMAT0000092	hsa-miR-92a-3p	USP10	9100	ENSG00000103194	CLASH	Functional MTI (Weak)	23622248	validated
mirtarbase	MIMAT0000092	hsa-miR-92a-3p	XPR1	9213	ENSG00000143324	HITS-CLIP	Functional MTI (Weak)	22473208	validated
mirtarbase	MIMAT0000092	hsa-miR-92a-3p	EFTUD2	9343	ENSG00000108883	CLASH	Functional MTI (Weak)	23622248	validated
mirtarbase	MIMAT0000092	hsa-miR-92a-3p	SH3PXD2A	9644	ENSG00000107957	HITS-CLIP	Functional MTI (Weak)	22473208	validated
mirtarbase	MIMAT0000092	hsa-miR-92a-3p	TRAP1	10131	ENSG00000126602	CLASH//qRT-PCR	Functional MTI (Weak)	23622248	validated
mirtarbase	MIMAT0000092	hsa-miR-92a-3p	IKZF1	10320	ENSG00000185811	ELISA//Flow//Immunofluorescence//Luciferase reporter assay//qRT-PCR//Western blot	Functional MTI	25881561	validated
mirtarbase	MIMAT0000092	hsa-miR-92a-3p	KLF2	10365	ENSG00000127528	Luciferase reporter assay	Functional MTI	21768538	validated
mirtarbase	MIMAT0000092	hsa-miR-92a-3p	TOB2	10766	ENSG00000183864	HITS-CLIP	Functional MTI (Weak)	22473208	validated
mirtarbase	MIMAT0000092	hsa-miR-92a-3p	XPOT	11260	ENSG00000184575	CLASH	Functional MTI (Weak)	23622248	validated
mirtarbase	MIMAT0000092	hsa-miR-92a-3p	PDS5B	23047	ENSG00000083642	CLASH	Functional MTI (Weak)	23622248	validated
mirtarbase	MIMAT0000092	hsa-miR-92a-3p	SPATS2L	26010	ENSG00000196141	PAR-CLIP	Functional MTI (Weak)	27292025	validated
mirtarbase	MIMAT0000092	hsa-miR-92a-3p	RANBP6	26953	ENSG00000137040	PAR-CLIP	Functional MTI (Weak)	27292025	validated
mirtarbase	MIMAT0000092	hsa-miR-92a-3p	MYLIP	29116	ENSG00000007944	Luciferase reporter assay	Functional MTI	17575136	validated
mirtarbase	MIMAT0000092	hsa-miR-92a-3p	ANKH	56172	ENSG00000154122	CLASH	Functional MTI (Weak)	23622248	validated
mirtarbase	MIMAT0000092	hsa-miR-92a-3p	MAVS	57506	ENSG00000088888	CLASH	Functional MTI (Weak)	23622248	validated
mirtarbase	MIMAT0000092	hsa-miR-92a-3p	CEP85	64793	ENSG00000130695	CLASH	Functional MTI (Weak)	23622248	validated
mirtarbase	MIMAT0000092	hsa-miR-92a-3p	CYBRD1	79901	ENSG00000071967	CLASH	Functional MTI (Weak)	23622248	validated
mirtarbase	MIMAT0000092	hsa-miR-92a-3p	KIAA1109	84162	ENSG00000138688	HITS-CLIP	Functional MTI (Weak)	22473208	validated
mirtarbase	MIMAT0000092	hsa-miR-92a-3p	KIAA1958	158405	ENSG00000165185	PAR-CLIP	Functional MTI (Weak)	21572407	validated
mirtarbase	MIMAT0000092	hsa-miR-92a-3p	FUT11	170384	ENSG00000196968	PAR-CLIP	Functional MTI (Weak)	23592263	validated
mirtarbase	MIMAT0000092	hsa-miR-92a-3p	FBXO45	200933	ENSG00000174013	CLASH	Functional MTI (Weak)	23622248	validated
mirtarbase	MIMAT0000092	hsa-miR-92a-3p	UBAC2	337867	ENSG00000134882	CLASH	Functional MTI (Weak)	23622248	validated
mirtarbase	MIMAT0000092	hsa-miR-92a-3p	BRD2	6046	ENSG00000215077	CLASH	Functional MTI (Weak)	23622248	validated
mirtarbase	MIMAT0000092	hsa-miR-92a-3p	TPD52L3	89882	ENSG00000170777	CLASH	Functional MTI (Weak)	23622248	validated
mirtarbase	MIMAT0000092	hsa-miR-92a-3p	TLR10	81793	ENSG00000174123	CLASH	Functional MTI (Weak)	23622248	validated
mirtarbase	MIMAT0000092	hsa-miR-92a-3p	MRO	83876	ENSG00000134042	PAR-CLIP	Functional MTI (Weak)	21572407	validated
mirtarbase	MIMAT0000092	hsa-miR-92a-3p	CRBN	51185	ENSG00000113851	CLASH	Functional MTI (Weak)	23622248	validated
mirtarbase	MIMAT0000092	hsa-miR-92a-3p	ITPR3	3710	ENSG00000096433	CLASH	Functional MTI (Weak)	23622248	validated
mirtarbase	MIMAT0000092	hsa-miR-92a-3p	PBX2	5089	ENSG00000204304	CLASH	Functional MTI (Weak)	23622248	validated
mirtarbase	MIMAT0000092	hsa-miR-92a-3p	PSMD3	5709	ENSG00000108344	CLASH	Functional MTI (Weak)	23622248	validated
mirtarbase	MIMAT0000092	hsa-miR-92a-3p	HS3ST3A1	9955	ENSG00000153976	CLASH	Functional MTI (Weak)	23622248	validated
mirtarbase	MIMAT0000092	hsa-miR-92a-3p	POLI	11201	ENSG00000101751	CLASH	Functional MTI (Weak)	23622248	validated
mirtarbase	MIMAT0000092	hsa-miR-92a-3p	SCAF8	22828	ENSG00000213079	CLASH	Functional MTI (Weak)	23622248	validated
mirtarbase	MIMAT0000092	hsa-miR-92a-3p	KIAA0556	23247	ENSG00000047578	HITS-CLIP	Functional MTI (Weak)	22473208	validated
mirtarbase	MIMAT0000092	hsa-miR-92a-3p	HLA-E	3133	ENSG00000206493	CLASH	Functional MTI (Weak)	23622248	validated
mirtarbase	MIMAT0000092	hsa-miR-92a-3p	NEMP1	23306	ENSG00000166881	HITS-CLIP	Functional MTI (Weak)	22473208	validated
mirtarbase	MIMAT0000092	hsa-miR-92a-3p	NIBAN2	64855	ENSG00000136830	CLASH	Functional MTI (Weak)	23622248	validated
mirtarbase	MIMAT0000092	hsa-miR-92a-3p	GRAMD2B	65983	ENSG00000155324	HITS-CLIP	Functional MTI (Weak)	22473208	validated
mirtarbase	MIMAT0000092	hsa-miR-92a-3p	H3-3B	3021	ENSG00000132475	PAR-CLIP	Functional MTI (Weak)	23592263	validated
mirtarbase	MIMAT0000092	hsa-miR-92a-3p	MUC21	394263	ENSG00000223590	HITS-CLIP	Functional MTI (Weak)	19536157	validated
mirtarbase	MIMAT0000093	hsa-miR-93-5p	PTEN	5728	ENSG00000171862	GFP reporter assay//qRT-PCR//Western blot	Functional MTI	22465665	validated
mirtarbase	MIMAT0000093	hsa-miR-93-5p	DDX5	1655	ENSG00000108654	Sequencing	Functional MTI (Weak)	20371350	validated
mirtarbase	MIMAT0000093	hsa-miR-93-5p	RABGAP1L	9910	ENSG00000152061	HITS-CLIP	Functional MTI (Weak)	23313552	validated
mirtarbase	MIMAT0000093	hsa-miR-93-5p	SESN1	27244	ENSG00000080546	PAR-CLIP	Functional MTI (Weak)	27292025	validated
mirtarbase	MIMAT0000093	hsa-miR-93-5p	MYC	4609	ENSG00000136997	qRT-PCR	Functional MTI (Weak)	24367666	validated
mirtarbase	MIMAT0000093	hsa-miR-93-5p	NIN	51199	ENSG00000100503	Sequencing	Functional MTI (Weak)	20371350	validated
mirtarbase	MIMAT0000093	hsa-miR-93-5p	BCL2L11	10018	ENSG00000153094	PAR-CLIP	Functional MTI (Weak)	23592263	validated
mirtarbase	MIMAT0000093	hsa-miR-93-5p	GAB1	2549	ENSG00000109458	HITS-CLIP	Functional MTI (Weak)	22473208	validated
mirtarbase	MIMAT0000093	hsa-miR-93-5p	RUNX3	864	ENSG00000020633	Sequencing//PAR-CLIP	Functional MTI (Weak)	20371350	validated
mirtarbase	MIMAT0000093	hsa-miR-93-5p	PTP4A1	7803	ENSG00000112245	PAR-CLIP	Functional MTI (Weak)	23592263	validated
mirtarbase	MIMAT0000093	hsa-miR-93-5p	CLIC4	25932	ENSG00000169504	PAR-CLIP	Functional MTI (Weak)	21572407	validated
mirtarbase	MIMAT0000093	hsa-miR-93-5p	STAT3	6774	ENSG00000168610	Sequencing	Functional MTI (Weak)	20371350	validated
mirtarbase	MIMAT0000093	hsa-miR-93-5p	AP2A2	161	ENSG00000183020	CLASH	Functional MTI (Weak)	23622248	validated
mirtarbase	MIMAT0000093	hsa-miR-93-5p	CD28	940	ENSG00000178562	HITS-CLIP	Functional MTI (Weak)	23313552	validated
mirtarbase	MIMAT0000093	hsa-miR-93-5p	CYLD	1540	ENSG00000083799	HITS-CLIP	Functional MTI (Weak)	22473208	validated
mirtarbase	MIMAT0000093	hsa-miR-93-5p	EPHA4	2043	ENSG00000116106	Sequencing	Functional MTI (Weak)	20371350	validated
mirtarbase	MIMAT0000093	hsa-miR-93-5p	EPHA7	2045	ENSG00000135333	Sequencing	Functional MTI (Weak)	20371350	validated
mirtarbase	MIMAT0000093	hsa-miR-93-5p	IRF1	3659	ENSG00000125347	Sequencing	Functional MTI (Weak)	20371350	validated
mirtarbase	MIMAT0000093	hsa-miR-93-5p	ITGB8	3696	ENSG00000105855	Luciferase reporter assay//qRT-PCR//Western blot	Functional MTI	20956944	validated
mirtarbase	MIMAT0000093	hsa-miR-93-5p	SMAD4	4089	ENSG00000141646	Sequencing//PAR-CLIP	Functional MTI (Weak)	20371350	validated
mirtarbase	MIMAT0000093	hsa-miR-93-5p	SMAD7	4092	ENSG00000101665	Luciferase reporter assay//qRT-PCR//Western blot	Functional MTI	22286770	validated
mirtarbase	MIMAT0000093	hsa-miR-93-5p	MYO9B	4650	ENSG00000099331	CLASH	Functional MTI (Weak)	23622248	validated
mirtarbase	MIMAT0000093	hsa-miR-93-5p	NFKBIA	4792	ENSG00000100906	Microarray//qRT-PCR	Functional MTI (Weak)	28057018	validated
mirtarbase	MIMAT0000093	hsa-miR-93-5p	PRKCB	5579	ENSG00000166501	HITS-CLIP	Functional MTI (Weak)	24906430	validated
mirtarbase	MIMAT0000093	hsa-miR-93-5p	PYGL	5836	ENSG00000100504	CLASH	Functional MTI (Weak)	23622248	validated
mirtarbase	MIMAT0000093	hsa-miR-93-5p	RAB5B	5869	ENSG00000111540	Sequencing//PAR-CLIP	Functional MTI (Weak)	20371350	validated
mirtarbase	MIMAT0000093	hsa-miR-93-5p	RORA	6095	ENSG00000069667	PAR-CLIP	Functional MTI (Weak)	21572407	validated
mirtarbase	MIMAT0000093	hsa-miR-93-5p	ZNF76	7629	ENSG00000065029	CLASH	Functional MTI (Weak)	23622248	validated
mirtarbase	MIMAT0000093	hsa-miR-93-5p	ZNF217	7764	ENSG00000171940	Sequencing	Functional MTI (Weak)	20371350	validated
mirtarbase	MIMAT0000093	hsa-miR-93-5p	SLC30A1	7779	ENSG00000170385	PAR-CLIP	Functional MTI (Weak)	23592263	validated
mirtarbase	MIMAT0000093	hsa-miR-93-5p	SH3PXD2A	9644	ENSG00000107957	Sequencing	Functional MTI (Weak)	20371350	validated
mirtarbase	MIMAT0000093	hsa-miR-93-5p	ZNF652	22834	ENSG00000198740	PAR-CLIP	Functional MTI (Weak)	23592263	validated
mirtarbase	MIMAT0000093	hsa-miR-93-5p	SH3BP4	23677	ENSG00000130147	CLASH	Functional MTI (Weak)	23622248	validated
mirtarbase	MIMAT0000093	hsa-miR-93-5p	MYLIP	29116	ENSG00000007944	Sequencing//PAR-CLIP	Functional MTI (Weak)	20371350	validated
mirtarbase	MIMAT0000093	hsa-miR-93-5p	KLF3	51274	ENSG00000109787	PAR-CLIP	Functional MTI (Weak)	22012620	validated
mirtarbase	MIMAT0000093	hsa-miR-93-5p	ARID4B	51742	ENSG00000054267	Sequencing	Functional MTI (Weak)	20371350	validated
mirtarbase	MIMAT0000093	hsa-miR-93-5p	ANKH	56172	ENSG00000154122	PAR-CLIP	Functional MTI (Weak)	23592263	validated
mirtarbase	MIMAT0000093	hsa-miR-93-5p	MAVS	57506	ENSG00000088888	PAR-CLIP	Functional MTI (Weak)	21572407	validated
mirtarbase	MIMAT0000093	hsa-miR-93-5p	IKZF4	64375	ENSG00000123411	Sequencing	Functional MTI (Weak)	20371350	validated
mirtarbase	MIMAT0000093	hsa-miR-93-5p	TBL1XR1	79718	ENSG00000177565	PAR-CLIP	Functional MTI (Weak)	22012620	validated
mirtarbase	MIMAT0000093	hsa-miR-93-5p	CYBRD1	79901	ENSG00000071967	HITS-CLIP	Functional MTI (Weak)	22473208	validated
mirtarbase	MIMAT0000093	hsa-miR-93-5p	CRISPLD2	83716	ENSG00000103196	PAR-CLIP	Functional MTI (Weak)	23446348	validated
mirtarbase	MIMAT0000093	hsa-miR-93-5p	SLC25A46	91137	ENSG00000164209	PAR-CLIP	Functional MTI (Weak)	21572407	validated
mirtarbase	MIMAT0000093	hsa-miR-93-5p	C12orf65	91574	ENSG00000130921	HITS-CLIP	Functional MTI (Weak)	23313552	validated
mirtarbase	MIMAT0000093	hsa-miR-93-5p	HAUS8	93323	ENSG00000131351	Sequencing//PAR-CLIP	Functional MTI (Weak)	20371350	validated
mirtarbase	MIMAT0000093	hsa-miR-93-5p	FMNL2	114793	ENSG00000157827	Sequencing	Functional MTI (Weak)	20371350	validated
mirtarbase	MIMAT0000093	hsa-miR-93-5p	ZBTB9	221504	ENSG00000213588	HITS-CLIP	Functional MTI (Weak)	22473208	validated
mirtarbase	MIMAT0000093	hsa-miR-93-5p	NPNT	255743	ENSG00000168743	PAR-CLIP	Functional MTI (Weak)	22100165	validated
mirtarbase	MIMAT0000093	hsa-miR-93-5p	SAMD12	401474	ENSG00000177570	Sequencing	Functional MTI (Weak)	20371350	validated
mirtarbase	MIMAT0000093	hsa-miR-93-5p	CPS1	1373	ENSG00000021826	HITS-CLIP	Functional MTI (Weak)	23313552	validated
mirtarbase	MIMAT0000093	hsa-miR-93-5p	GLI3	2737	ENSG00000106571	CLASH	Functional MTI (Weak)	23622248	validated
mirtarbase	MIMAT0000093	hsa-miR-93-5p	LGSN	51557	ENSG00000146166	HITS-CLIP	Functional MTI (Weak)	23313552	validated
mirtarbase	MIMAT0000093	hsa-miR-93-5p	ITPKB	3707	ENSG00000143772	HITS-CLIP	Functional MTI (Weak)	22473208	validated
mirtarbase	MIMAT0000093	hsa-miR-93-5p	VDAC1	7416	ENSG00000213585	HITS-CLIP	Functional MTI (Weak)	22473208	validated
mirtarbase	MIMAT0000093	hsa-miR-93-5p	MED17	9440	ENSG00000042429	HITS-CLIP	Functional MTI (Weak)	22473208	validated
mirtarbase	MIMAT0000093	hsa-miR-93-5p	ETF1	2107	ENSG00000120705	HITS-CLIP	Functional MTI (Weak)	22473208	validated
mirtarbase	MIMAT0000093	hsa-miR-93-5p	MICB	4277	ENSG00000204516	HITS-CLIP	Functional MTI (Weak)	22473208	validated
mirtarbase	MIMAT0000093	hsa-miR-93-5p	FBXL7	23194	ENSG00000183580	PAR-CLIP	Functional MTI (Weak)	22012620	validated
mirtarbase	MIMAT0000093	hsa-miR-93-5p	EPS15L1	58513	ENSG00000127527	PAR-CLIP	Functional MTI (Weak)	23446348	validated
mirtarbase	MIMAT0000093	hsa-miR-93-5p	ZNF665	79788	ENSG00000197497	HITS-CLIP	Functional MTI (Weak)	23313552	validated
mirtarbase	MIMAT0000093	hsa-miR-93-5p	ORMDL3	94103	ENSG00000172057	HITS-CLIP	Functional MTI (Weak)	22473208	validated
mirtarbase	MIMAT0000093	hsa-miR-93-5p	STAC2	342667	ENSG00000141750	HITS-CLIP	Functional MTI (Weak)	22927820	validated
mirtarbase	MIMAT0000093	hsa-miR-93-5p	MAP3K14	9020	ENSG00000006062	HITS-CLIP	Functional MTI (Weak)	22473208	validated
mirtarbase	MIMAT0000093	hsa-miR-93-5p	RYBP	23429	ENSG00000281766	Sequencing	Functional MTI (Weak)	20371350	validated
mirtarbase	MIMAT0000093	hsa-miR-93-5p	SUSD6	9766	ENSG00000100647	HITS-CLIP	Functional MTI (Weak)	22473208	validated
mirtarbase	MIMAT0000093	hsa-miR-93-5p	EMSY	56946	ENSG00000158636	HITS-CLIP	Functional MTI (Weak)	22473208	validated
mirtarbase	MIMAT0000093	hsa-miR-93-5p	TMEM131L	23240	ENSG00000121210	PAR-CLIP	Functional MTI (Weak)	22012620	validated
mirtarbase	MIMAT0000093	hsa-miR-93-5p	H2AW	92815	ENSG00000181218	CLASH	Functional MTI (Weak)	23622248	validated
mirtarbase	MIMAT0000096	hsa-miR-98-5p	IL6R	3570	ENSG00000160712	Microarray	Functional MTI (Weak)	19088304	validated
mirtarbase	MIMAT0000096	hsa-miR-98-5p	MYC	4609	ENSG00000136997	Luciferase reporter assay//Northern blot//qRT-PCR//ChIP	Functional MTI	19528081	validated
mirtarbase	MIMAT0000096	hsa-miR-98-5p	FOXO1	2308	ENSG00000150907	Microarray	Functional MTI (Weak)	19088304	validated
mirtarbase	MIMAT0000096	hsa-miR-98-5p	TGFBR1	7046	ENSG00000106799	Microarray	Functional MTI (Weak)	19088304	validated
mirtarbase	MIMAT0000096	hsa-miR-98-5p	VAV3	10451	ENSG00000134215	Microarray	Functional MTI (Weak)	19088304	validated
mirtarbase	MIMAT0000096	hsa-miR-98-5p	ADCY9	115	ENSG00000162104	Microarray	Functional MTI (Weak)	19088304	validated
mirtarbase	MIMAT0000096	hsa-miR-98-5p	ZFP36L1	677	ENSG00000185650	qRT-PCR	Functional MTI (Weak)	17942906	validated
mirtarbase	MIMAT0000096	hsa-miR-98-5p	EPHA4	2043	ENSG00000116106	PAR-CLIP	Functional MTI (Weak)	21572407	validated
mirtarbase	MIMAT0000096	hsa-miR-98-5p	HIVEP1	3096	ENSG00000095951	Microarray	Functional MTI (Weak)	19088304	validated
mirtarbase	MIMAT0000096	hsa-miR-98-5p	IL6	3569	ENSG00000136244	Luciferase reporter assay//qRT-PCR//Western blot	Functional MTI	26587789	validated
mirtarbase	MIMAT0000096	hsa-miR-98-5p	IL13	3596	ENSG00000169194	Luciferase reporter assay//Reporter assay;Other	Functional MTI	21616524	validated
mirtarbase	MIMAT0000096	hsa-miR-98-5p	SMAD7	4092	ENSG00000101665	Microarray	Functional MTI (Weak)	19088304	validated
mirtarbase	MIMAT0000096	hsa-miR-98-5p	NNMT	4837	ENSG00000166741	Microarray	Functional MTI (Weak)	19088304	validated
mirtarbase	MIMAT0000096	hsa-miR-98-5p	PIK3C3	5289	ENSG00000078142	Microarray	Functional MTI (Weak)	19088304	validated
mirtarbase	MIMAT0000096	hsa-miR-98-5p	PLAGL1	5325	ENSG00000118495	Microarray	Functional MTI (Weak)	19088304	validated
mirtarbase	MIMAT0000096	hsa-miR-98-5p	POU2F1	5451	ENSG00000143190	Microarray	Functional MTI (Weak)	19088304	validated
mirtarbase	MIMAT0000096	hsa-miR-98-5p	TNS1	7145	ENSG00000079308	Microarray	Functional MTI (Weak)	19088304	validated
mirtarbase	MIMAT0000096	hsa-miR-98-5p	TRAF1	7185	ENSG00000056558	Microarray	Functional MTI (Weak)	19088304	validated
mirtarbase	MIMAT0000096	hsa-miR-98-5p	MLLT10	8028	ENSG00000078403	PAR-CLIP	Functional MTI (Weak)	23592263	validated
mirtarbase	MIMAT0000096	hsa-miR-98-5p	PABPC4	8761	ENSG00000090621	Microarray	Functional MTI (Weak)	19088304	validated
mirtarbase	MIMAT0000096	hsa-miR-98-5p	USP10	9100	ENSG00000103194	Microarray	Functional MTI (Weak)	19088304	validated
mirtarbase	MIMAT0000096	hsa-miR-98-5p	NREP	9315	ENSG00000134986	Microarray	Functional MTI (Weak)	19088304	validated
mirtarbase	MIMAT0000096	hsa-miR-98-5p	PPT2	9374	ENSG00000206329	Microarray	Functional MTI (Weak)	19088304	validated
mirtarbase	MIMAT0000096	hsa-miR-98-5p	MED24	9862	ENSG00000008838	Microarray	Functional MTI (Weak)	19088304	validated
mirtarbase	MIMAT0000096	hsa-miR-98-5p	ZBTB39	9880	ENSG00000166860	Microarray	Functional MTI (Weak)	19088304	validated
mirtarbase	MIMAT0000096	hsa-miR-98-5p	CRTAP	10491	ENSG00000170275	Microarray	Functional MTI (Weak)	19088304	validated
mirtarbase	MIMAT0000096	hsa-miR-98-5p	PLK2	10769	ENSG00000145632	Microarray	Functional MTI (Weak)	19088304	validated
mirtarbase	MIMAT0000096	hsa-miR-98-5p	PPARGC1A	10891	ENSG00000109819	Microarray	Functional MTI (Weak)	19088304	validated
mirtarbase	MIMAT0000096	hsa-miR-98-5p	SEC31A	22872	ENSG00000138674	Microarray	Functional MTI (Weak)	19088304	validated
mirtarbase	MIMAT0000096	hsa-miR-98-5p	SRGAP2	23380	ENSG00000266028	Microarray	Functional MTI (Weak)	19088304	validated
mirtarbase	MIMAT0000096	hsa-miR-98-5p	ANKRD11	29123	ENSG00000167522	Microarray	Functional MTI (Weak)	19088304	validated
mirtarbase	MIMAT0000096	hsa-miR-98-5p	ASAP1	50807	ENSG00000153317	Microarray	Functional MTI (Weak)	19088304	validated
mirtarbase	MIMAT0000096	hsa-miR-98-5p	KLF3	51274	ENSG00000109787	Microarray	Functional MTI (Weak)	19088304	validated
mirtarbase	MIMAT0000096	hsa-miR-98-5p	IP6K2	51447	ENSG00000068745	Microarray	Functional MTI (Weak)	19088304	validated
mirtarbase	MIMAT0000096	hsa-miR-98-5p	FIGN	55137	ENSG00000182263	PAR-CLIP	Functional MTI (Weak)	23446348	validated
mirtarbase	MIMAT0000096	hsa-miR-98-5p	ACKR3	57007	ENSG00000144476	Microarray	Functional MTI (Weak)	19088304	validated
mirtarbase	MIMAT0000096	hsa-miR-98-5p	USP36	57602	ENSG00000055483	Microarray	Functional MTI (Weak)	19088304	validated
mirtarbase	MIMAT0000096	hsa-miR-98-5p	MOB3B	79817	ENSG00000120162	Microarray	Functional MTI (Weak)	19088304	validated
mirtarbase	MIMAT0000096	hsa-miR-98-5p	NAV2	89797	ENSG00000166833	Microarray	Functional MTI (Weak)	19088304	validated
mirtarbase	MIMAT0000096	hsa-miR-98-5p	ANKRD46	157567	ENSG00000186106	PAR-CLIP	Functional MTI (Weak)	22100165	validated
mirtarbase	MIMAT0000096	hsa-miR-98-5p	IGF1	3479	ENSG00000017427	Luciferase reporter assay//qRT-PCR//Western blot	Functional MTI	26722410	validated
mirtarbase	MIMAT0000096	hsa-miR-98-5p	SUOX	6821	ENSG00000139531	PAR-CLIP	Functional MTI (Weak)	21572407	validated
mirtarbase	MIMAT0000096	hsa-miR-98-5p	FBXL20	84961	ENSG00000108306	PAR-CLIP	Functional MTI (Weak)	21572407	validated
mirtarbase	MIMAT0000096	hsa-miR-98-5p	PBX2	5089	ENSG00000204304	PAR-CLIP	Functional MTI (Weak)	26701625	validated
mirtarbase	MIMAT0000096	hsa-miR-98-5p	ATXN2	6311	ENSG00000204842	HITS-CLIP	Functional MTI (Weak)	23313552	validated
mirtarbase	MIMAT0000096	hsa-miR-98-5p	IKZF3	22806	ENSG00000161405	PAR-CLIP	Functional MTI (Weak)	23446348	validated
mirtarbase	MIMAT0000096	hsa-miR-98-5p	THAP12	5612	ENSG00000137492	Microarray	Functional MTI (Weak)	19088304	validated
mirtarbase	MIMAT0000096	hsa-miR-98-5p	TMEM131L	23240	ENSG00000121210	Microarray	Functional MTI (Weak)	19088304	validated
mirtarbase	MIMAT0000096	hsa-miR-98-5p	IQCJ-SCHIP1	29970	ENSG00000283154	Microarray	Functional MTI (Weak)	19088304	validated
mirtarbase	MIMAT0000096	hsa-miR-98-5p	PRORP	9692	ENSG00000100890	PAR-CLIP	Functional MTI (Weak)	21572407	validated
mirtarbase	MIMAT0000096	hsa-miR-98-5p	OTULINL	54491	ENSG00000145569	PAR-CLIP	Functional MTI (Weak)	23592263	validated
mirtarbase	MIMAT0000096	hsa-miR-98-5p	H2BC6	8344	ENSG00000274290	Microarray	Functional MTI (Weak)	19088304	validated
mirtarbase	MIMAT0000096	hsa-miR-98-5p	H4C8	8365	ENSG00000158406	Microarray	Functional MTI (Weak)	19088304	validated
mirtarbase	MIMAT0000098	hsa-miR-100-5p	MMP13	4322	ENSG00000137745	Microarray//qRT-PCR//Western blot	Functional MTI	19396866	validated
mirtarbase	MIMAT0000098	hsa-miR-100-5p	FOXP1	27086	ENSG00000114861	CLASH	Functional MTI (Weak)	23622248	validated
mirtarbase	MIMAT0000098	hsa-miR-100-5p	PTP4A1	7803	ENSG00000112245	CLASH	Functional MTI (Weak)	23622248	validated
mirtarbase	MIMAT0000098	hsa-miR-100-5p	SMAD7	4092	ENSG00000101665	CLASH	Functional MTI (Weak)	23622248	validated
mirtarbase	MIMAT0000098	hsa-miR-100-5p	MKLN1	4289	ENSG00000128585	CLASH	Functional MTI (Weak)	23622248	validated
mirtarbase	MIMAT0000098	hsa-miR-100-5p	ORC5	5001	ENSG00000164815	CLASH	Functional MTI (Weak)	23622248	validated
mirtarbase	MIMAT0000098	hsa-miR-100-5p	ACKR3	57007	ENSG00000144476	Luciferase reporter assay//qRT-PCR//Western blot	Functional MTI	27035873	validated
mirtarbase	MIMAT0000098	hsa-miR-100-5p	PIKFYVE	200576	ENSG00000115020	CLASH	Functional MTI (Weak)	23622248	validated
mirtarbase	MIMAT0000098	hsa-miR-100-5p	XRCC6	2547	ENSG00000196419	CLASH	Functional MTI (Weak)	23622248	validated
mirtarbase	MIMAT0000222	hsa-miR-192-5p	RAB11FIP2	22841	ENSG00000107560	Microarray	Functional MTI (Weak)	19074876	validated
mirtarbase	MIMAT0000222	hsa-miR-192-5p	IL6R	3570	ENSG00000160712	HITS-CLIP	Functional MTI (Weak)	23313552	validated
mirtarbase	MIMAT0000222	hsa-miR-192-5p	NIN	51199	ENSG00000100503	Microarray	Functional MTI (Weak)	19074876	validated
mirtarbase	MIMAT0000222	hsa-miR-192-5p	IQGAP1	8826	ENSG00000140575	Microarray	Functional MTI (Weak)	19074876	validated
mirtarbase	MIMAT0000222	hsa-miR-192-5p	BCL2L11	10018	ENSG00000153094	PAR-CLIP	Functional MTI (Weak)	23592263	validated
mirtarbase	MIMAT0000222	hsa-miR-192-5p	BLM	641	ENSG00000197299	Microarray	Functional MTI (Weak)	19074876	validated
mirtarbase	MIMAT0000222	hsa-miR-192-5p	DST	667	ENSG00000151914	Microarray	Functional MTI (Weak)	19074876	validated
mirtarbase	MIMAT0000222	hsa-miR-192-5p	CAMK4	814	ENSG00000152495	Microarray	Functional MTI (Weak)	19074876	validated
mirtarbase	MIMAT0000222	hsa-miR-192-5p	ERCC4	2072	ENSG00000175595	Luciferase reporter assay//qRT-PCR//Western blot	Functional MTI	21672525	validated
mirtarbase	MIMAT0000222	hsa-miR-192-5p	EXTL2	2135	ENSG00000162694	Microarray	Functional MTI (Weak)	19074876	validated
mirtarbase	MIMAT0000222	hsa-miR-192-5p	ID4	3400	ENSG00000172201	Sequencing//PAR-CLIP	Functional MTI (Weak)	20371350	validated
mirtarbase	MIMAT0000222	hsa-miR-192-5p	IL1R1	3554	ENSG00000115594	Microarray	Functional MTI (Weak)	19074876	validated
mirtarbase	MIMAT0000222	hsa-miR-192-5p	ITGAV	3685	ENSG00000138448	Immunofluorescence//Luciferase reporter assay//Western blot	Functional MTI	26506238	validated
mirtarbase	MIMAT0000222	hsa-miR-192-5p	FADS1	3992	ENSG00000149485	Microarray	Functional MTI (Weak)	19074876	validated
mirtarbase	MIMAT0000222	hsa-miR-192-5p	OVOL1	5017	ENSG00000172818	Microarray	Functional MTI (Weak)	19074876	validated
mirtarbase	MIMAT0000222	hsa-miR-192-5p	PCDH7	5099	ENSG00000169851	Microarray	Functional MTI (Weak)	19074876	validated
mirtarbase	MIMAT0000222	hsa-miR-192-5p	POU2F1	5451	ENSG00000143190	Microarray	Functional MTI (Weak)	19074876	validated
mirtarbase	MIMAT0000222	hsa-miR-192-5p	SLC7A2	6542	ENSG00000003989	Microarray	Functional MTI (Weak)	19074876	validated
mirtarbase	MIMAT0000222	hsa-miR-192-5p	SMARCA2	6595	ENSG00000080503	Microarray	Functional MTI (Weak)	19074876	validated
mirtarbase	MIMAT0000222	hsa-miR-192-5p	TCF7	6932	ENSG00000081059	Microarray	Functional MTI (Weak)	19074876	validated
mirtarbase	MIMAT0000222	hsa-miR-192-5p	EPM2A	7957	ENSG00000112425	Microarray	Functional MTI (Weak)	19074876	validated
mirtarbase	MIMAT0000222	hsa-miR-192-5p	CUL3	8452	ENSG00000036257	Microarray	Functional MTI (Weak)	16822819	validated
mirtarbase	MIMAT0000222	hsa-miR-192-5p	PABPC4	8761	ENSG00000090621	Microarray	Functional MTI (Weak)	19074876	validated
mirtarbase	MIMAT0000222	hsa-miR-192-5p	HERC2	8924	ENSG00000128731	Microarray	Functional MTI (Weak)	19074876	validated
mirtarbase	MIMAT0000222	hsa-miR-192-5p	SLC16A7	9194	ENSG00000118596	Microarray	Functional MTI (Weak)	19074876	validated
mirtarbase	MIMAT0000222	hsa-miR-192-5p	NREP	9315	ENSG00000134986	Microarray	Functional MTI (Weak)	19074876	validated
mirtarbase	MIMAT0000222	hsa-miR-192-5p	SEMA4D	10507	ENSG00000187764	Microarray	Functional MTI (Weak)	16822819	validated
mirtarbase	MIMAT0000222	hsa-miR-192-5p	ZNF652	22834	ENSG00000198740	Microarray	Functional MTI (Weak)	19074876	validated
mirtarbase	MIMAT0000222	hsa-miR-192-5p	CLSTN1	22883	ENSG00000171603	Microarray	Functional MTI (Weak)	19074876	validated
mirtarbase	MIMAT0000222	hsa-miR-192-5p	SH3BP4	23677	ENSG00000130147	Microarray	Functional MTI (Weak)	19074876	validated
mirtarbase	MIMAT0000222	hsa-miR-192-5p	BCL2L13	23786	ENSG00000099968	Microarray	Functional MTI (Weak)	19074876	validated
mirtarbase	MIMAT0000222	hsa-miR-192-5p	PITPNC1	26207	ENSG00000154217	Microarray	Functional MTI (Weak)	19074876	validated
mirtarbase	MIMAT0000222	hsa-miR-192-5p	NUFIP1	26747	ENSG00000083635	Microarray	Functional MTI (Weak)	19074876	validated
mirtarbase	MIMAT0000222	hsa-miR-192-5p	FLVCR1	28982	ENSG00000162769	Microarray	Functional MTI (Weak)	19074876	validated
mirtarbase	MIMAT0000222	hsa-miR-192-5p	PIGX	54965	ENSG00000163964	Microarray	Functional MTI (Weak)	19074876	validated
mirtarbase	MIMAT0000222	hsa-miR-192-5p	NOD2	64127	ENSG00000167207	Microarray	Functional MTI (Weak)	19074876	validated
mirtarbase	MIMAT0000222	hsa-miR-192-5p	PLEKHF2	79666	ENSG00000175895	Microarray	Functional MTI (Weak)	19074876	validated
mirtarbase	MIMAT0000222	hsa-miR-192-5p	GALNT12	79695	ENSG00000119514	Microarray	Functional MTI (Weak)	19074876	validated
mirtarbase	MIMAT0000222	hsa-miR-192-5p	ERMP1	79956	ENSG00000099219	Microarray	Functional MTI (Weak)	19074876	validated
mirtarbase	MIMAT0000222	hsa-miR-192-5p	SPRY4	81848	ENSG00000187678	Microarray	Functional MTI (Weak)	19074876	validated
mirtarbase	MIMAT0000222	hsa-miR-192-5p	C12orf65	91574	ENSG00000130921	Microarray	Functional MTI (Weak)	19074876	validated
mirtarbase	MIMAT0000222	hsa-miR-192-5p	KIAA1958	158405	ENSG00000165185	Microarray	Functional MTI (Weak)	19074876	validated
mirtarbase	MIMAT0000222	hsa-miR-192-5p	TMTC2	160335	ENSG00000179104	Microarray	Functional MTI (Weak)	19074876	validated
mirtarbase	MIMAT0000222	hsa-miR-192-5p	FUT11	170384	ENSG00000196968	Microarray	Functional MTI (Weak)	19074876	validated
mirtarbase	MIMAT0000222	hsa-miR-192-5p	NPNT	255743	ENSG00000168743	Microarray	Functional MTI (Weak)	19074876	validated
mirtarbase	MIMAT0000222	hsa-miR-192-5p	CEP85L	387119	ENSG00000111860	PAR-CLIP	Functional MTI (Weak)	22100165	validated
mirtarbase	MIMAT0000222	hsa-miR-192-5p	NEMP1	23306	ENSG00000166881	Microarray	Functional MTI (Weak)	19074876	validated
mirtarbase	MIMAT0000222	hsa-miR-192-5p	MFSD13A	79847	ENSG00000138111	Microarray	Functional MTI (Weak)	19074876	validated
mirtarbase	MIMAT0000231	hsa-miR-199a-5p	ERBB2	2064	ENSG00000141736	Western blot	Functional MTI	23437196	validated
mirtarbase	MIMAT0000231	hsa-miR-199a-5p	ERBB3	2065	ENSG00000065361	Immunoblot//Immunohistochemistry//Luciferase reporter assay//qRT-PCR	Functional MTI	23146892	validated
mirtarbase	MIMAT0000231	hsa-miR-199a-5p	ETS1	2113	ENSG00000134954	Luciferase reporter assay	Functional MTI	27094578	validated
mirtarbase	MIMAT0000231	hsa-miR-199a-5p	TGFBR1	7046	ENSG00000106799	Luciferase reporter assay//Microarray//qRT-PCR//Western blot	Functional MTI	25938468	validated
mirtarbase	MIMAT0000231	hsa-miR-199a-5p	NFKB1	4790	ENSG00000109320	Luciferase reporter assay//qRT-PCR//Western blot	Functional MTI	24299514	validated
mirtarbase	MIMAT0000231	hsa-miR-199a-5p	VAV3	10451	ENSG00000134215	PAR-CLIP	Functional MTI (Weak)	20371350	validated
mirtarbase	MIMAT0000231	hsa-miR-199a-5p	CDH2	1000	ENSG00000170558	Luciferase reporter assay//Western blot	Functional MTI	25041364	validated
mirtarbase	MIMAT0000231	hsa-miR-199a-5p	CCR7	1236	ENSG00000126353	Luciferase reporter assay//qRT-PCR	Functional MTI	27814720	validated
mirtarbase	MIMAT0000231	hsa-miR-199a-5p	SMAD3	4088	ENSG00000166949	Luciferase reporter assay	Functional MTI	27038547	validated
mirtarbase	MIMAT0000231	hsa-miR-199a-5p	SMAD4	4089	ENSG00000141646	Luciferase reporter assay	Functional MTI	22821565	validated
mirtarbase	MIMAT0000231	hsa-miR-199a-5p	PDE4D	5144	ENSG00000113448	Luciferase reporter assay	Functional MTI	26344589	validated
mirtarbase	MIMAT0000231	hsa-miR-199a-5p	PIK3CD	5293	ENSG00000171608	Luciferase reporter assay//qRT-PCR	Functional MTI	27842518	validated
mirtarbase	MIMAT0000231	hsa-miR-199a-5p	SMARCA2	6595	ENSG00000080503	Luciferase reporter assay//qRT-PCR//Western blot	Functional MTI	21189327	validated
mirtarbase	MIMAT0000231	hsa-miR-199a-5p	SNTB1	6641	ENSG00000172164	PAR-CLIP	Functional MTI (Weak)	23592263	validated
mirtarbase	MIMAT0000231	hsa-miR-199a-5p	APOE	348	ENSG00000130203	ELISA//Luciferase reporter assay//Microarray	Functional MTI	23142051	validated
mirtarbase	MIMAT0000231	hsa-miR-199a-5p	SLC8A1	6546	ENSG00000183023	PAR-CLIP	Functional MTI (Weak)	22012620	validated
mirtarbase	MIMAT0000231	hsa-miR-199a-5p	NDUFS2	4720	ENSG00000158864	HITS-CLIP	Functional MTI (Weak)	23824327	validated
mirtarbase	MIMAT0000231	hsa-miR-199a-5p	SNAP25	6616	ENSG00000132639	HITS-CLIP	Functional MTI (Weak)	19536157	validated
mirtarbase	MIMAT0000231	hsa-miR-199a-5p	PTCD2	79810	ENSG00000049883	HITS-CLIP	Functional MTI (Weak)	23313552	validated
mirtarbase	MIMAT0000243	hsa-miR-148a-3p	MYC	4609	ENSG00000136997	Immunoblot//Microarray//qRT-PCR	Functional MTI (Weak)	23389829	validated
mirtarbase	MIMAT0000243	hsa-miR-148a-3p	BCL2L11	10018	ENSG00000153094	Immunoblot//Luciferase reporter assay//qRT-PCR	Functional MTI	24425048	validated
mirtarbase	MIMAT0000243	hsa-miR-148a-3p	BAX	581	ENSG00000087088	Luciferase reporter assay//qRT-PCR//Western blot	Functional MTI	27261578	validated
mirtarbase	MIMAT0000243	hsa-miR-148a-3p	RUNX3	864	ENSG00000020633	qRT-PCR//Western blot	Functional MTI	23549984	validated
mirtarbase	MIMAT0000243	hsa-miR-148a-3p	FOXP1	27086	ENSG00000114861	HITS-CLIP	Functional MTI (Weak)	23824327	validated
mirtarbase	MIMAT0000243	hsa-miR-148a-3p	STAT3	6774	ENSG00000168610	Luciferase reporter assay//qRT-PCR//Western blot	Functional MTI	28280370	validated
mirtarbase	MIMAT0000243	hsa-miR-148a-3p	GAS1	2619	ENSG00000180447	Sequencing//PAR-CLIP	Functional MTI (Weak)	20371350	validated
mirtarbase	MIMAT0000243	hsa-miR-148a-3p	HLA-A	3105	ENSG00000235657	PAR-CLIP	Functional MTI (Weak)	23592263	validated
mirtarbase	MIMAT0000243	hsa-miR-148a-3p	ITGB8	3696	ENSG00000105855	Luciferase reporter assay//Microarray//qRT-PCR	Functional MTI	21703006	validated
mirtarbase	MIMAT0000243	hsa-miR-148a-3p	OVOL1	5017	ENSG00000172818	HITS-CLIP	Functional MTI (Weak)	19536157	validated
mirtarbase	MIMAT0000243	hsa-miR-148a-3p	FURIN	5045	ENSG00000140564	PAR-CLIP	Functional MTI (Weak)	26701625	validated
mirtarbase	MIMAT0000243	hsa-miR-148a-3p	SH3PXD2A	9644	ENSG00000107957	PAR-CLIP	Functional MTI (Weak)	23592263	validated
mirtarbase	MIMAT0000243	hsa-miR-148a-3p	STARD13	90627	ENSG00000133121	PAR-CLIP	Functional MTI (Weak)	24398324	validated
mirtarbase	MIMAT0000243	hsa-miR-148a-3p	AP5B1	91056	ENSG00000254470	HITS-CLIP	Functional MTI (Weak)	23824327	validated
mirtarbase	MIMAT0000243	hsa-miR-148a-3p	VGLL2	245806	ENSG00000170162	HITS-CLIP	Functional MTI (Weak)	23313552	validated
mirtarbase	MIMAT0000245	hsa-miR-30d-5p	MYC	4609	ENSG00000136997	TRAP	Functional MTI (Weak)	24510096	validated
mirtarbase	MIMAT0000245	hsa-miR-30d-5p	SOCS3	9021	ENSG00000184557	PAR-CLIP	Functional MTI (Weak)	23592263	validated
mirtarbase	MIMAT0000245	hsa-miR-30d-5p	GAB1	2549	ENSG00000109458	HITS-CLIP	Functional MTI (Weak)	22473208	validated
mirtarbase	MIMAT0000245	hsa-miR-30d-5p	PTP4A1	7803	ENSG00000112245	HITS-CLIP	Functional MTI (Weak)	22473208	validated
mirtarbase	MIMAT0000245	hsa-miR-30d-5p	ZFP36L1	677	ENSG00000185650	PAR-CLIP	Functional MTI (Weak)	26701625	validated
mirtarbase	MIMAT0000245	hsa-miR-30d-5p	KIF11	3832	ENSG00000138160	PAR-CLIP	Functional MTI (Weak)	21572407	validated
mirtarbase	MIMAT0000245	hsa-miR-30d-5p	PPP2R1B	5519	ENSG00000137713	PAR-CLIP	Functional MTI (Weak)	23592263	validated
mirtarbase	MIMAT0000245	hsa-miR-30d-5p	TAF4B	6875	ENSG00000141384	HITS-CLIP	Functional MTI (Weak)	22473208	validated
mirtarbase	MIMAT0000245	hsa-miR-30d-5p	SLC7A5	8140	ENSG00000103257	PAR-CLIP	Functional MTI (Weak)	23592263	validated
mirtarbase	MIMAT0000245	hsa-miR-30d-5p	SH3PXD2A	9644	ENSG00000107957	HITS-CLIP	Functional MTI (Weak)	22473208	validated
mirtarbase	MIMAT0000245	hsa-miR-30d-5p	ZBTB39	9880	ENSG00000166860	HITS-CLIP	Functional MTI (Weak)	22473208	validated
mirtarbase	MIMAT0000245	hsa-miR-30d-5p	MYLIP	29116	ENSG00000007944	PAR-CLIP	Functional MTI (Weak)	20371350	validated
mirtarbase	MIMAT0000245	hsa-miR-30d-5p	IL21R	50615	ENSG00000103522	HITS-CLIP	Functional MTI (Weak)	22473208	validated
mirtarbase	MIMAT0000245	hsa-miR-30d-5p	FBXO45	200933	ENSG00000174013	HITS-CLIP	Functional MTI (Weak)	22473208	validated
mirtarbase	MIMAT0000245	hsa-miR-30d-5p	MRO	83876	ENSG00000134042	HITS-CLIP	Functional MTI (Weak)	19536157	validated
mirtarbase	MIMAT0000245	hsa-miR-30d-5p	IP6K3	117283	ENSG00000161896	HITS-CLIP	Functional MTI (Weak)	22473208	validated
mirtarbase	MIMAT0000245	hsa-miR-30d-5p	MAP4K4	9448	ENSG00000071054	qRT-PCR//Western blot	Functional MTI	25995320	validated
mirtarbase	MIMAT0000245	hsa-miR-30d-5p	ATG5	9474	ENSG00000057663	Luciferase reporter assay	Functional MTI	23274497	validated
mirtarbase	MIMAT0000245	hsa-miR-30d-5p	ASB3	51130	ENSG00000115239	HITS-CLIP	Functional MTI (Weak)	22473208	validated
mirtarbase	MIMAT0000245	hsa-miR-30d-5p	ASB3	100302652	ENSG00000115239	HITS-CLIP	Functional MTI (Weak)	27418678	validated
mirtarbase	MIMAT0000252	hsa-miR-7-5p	MYC	4609	ENSG00000136997	qRT-PCR	Functional MTI (Weak)	24707474	validated
mirtarbase	MIMAT0000252	hsa-miR-7-5p	LITAF	9516	ENSG00000189067	Microarray	Functional MTI (Weak)	17612493	validated
mirtarbase	MIMAT0000252	hsa-miR-7-5p	BAX	581	ENSG00000087088	Luciferase reporter assay	Functional MTI	27158385	validated
mirtarbase	MIMAT0000252	hsa-miR-7-5p	KRT7	3855	ENSG00000135480	Microarray	Functional MTI (Weak)	19073608	validated
mirtarbase	MIMAT0000252	hsa-miR-7-5p	ADCY9	115	ENSG00000162104	Microarray	Functional MTI (Weak)	19073608	validated
mirtarbase	MIMAT0000252	hsa-miR-7-5p	ENTPD6	955	ENSG00000197586	Microarray	Functional MTI (Weak)	19073608	validated
mirtarbase	MIMAT0000252	hsa-miR-7-5p	CHRNA2	1135	ENSG00000120903	Microarray	Functional MTI (Weak)	17612493	validated
mirtarbase	MIMAT0000252	hsa-miR-7-5p	IGSF3	3321	ENSG00000143061	Microarray	Functional MTI (Weak)	19073608	validated
mirtarbase	MIMAT0000252	hsa-miR-7-5p	IDE	3416	ENSG00000119912	Microarray	Functional MTI (Weak)	17612493	validated
mirtarbase	MIMAT0000252	hsa-miR-7-5p	IGFBP4	3487	ENSG00000141753	Microarray	Functional MTI (Weak)	19073608	validated
mirtarbase	MIMAT0000252	hsa-miR-7-5p	OAS2	4939	ENSG00000111335	Microarray	Functional MTI (Weak)	17612493	validated
mirtarbase	MIMAT0000252	hsa-miR-7-5p	PDE4D	5144	ENSG00000113448	Microarray	Functional MTI (Weak)	17612493	validated
mirtarbase	MIMAT0000252	hsa-miR-7-5p	PIK3CD	5293	ENSG00000171608	Luciferase reporter assay	Functional MTI	22234835	validated
mirtarbase	MIMAT0000252	hsa-miR-7-5p	PPP2R1B	5519	ENSG00000137713	Microarray	Functional MTI (Weak)	19073608	validated
mirtarbase	MIMAT0000252	hsa-miR-7-5p	SLPI	6590	ENSG00000124107	PAR-CLIP	Functional MTI (Weak)	20371350	validated
mirtarbase	MIMAT0000252	hsa-miR-7-5p	TFRC	7037	ENSG00000072274	HITS-CLIP	Functional MTI (Weak)	23313552	validated
mirtarbase	MIMAT0000252	hsa-miR-7-5p	SLC7A5	8140	ENSG00000103257	Immunofluorescence//Luciferase reporter assay//qRT-PCR//Western blot//Immunoprecipitation	Functional MTI	19892711	validated
mirtarbase	MIMAT0000252	hsa-miR-7-5p	XPR1	9213	ENSG00000143324	Microarray	Functional MTI (Weak)	19073608	validated
mirtarbase	MIMAT0000252	hsa-miR-7-5p	NREP	9315	ENSG00000134986	PAR-CLIP	Functional MTI (Weak)	20371350	validated
mirtarbase	MIMAT0000252	hsa-miR-7-5p	CRTAP	10491	ENSG00000170275	Microarray	Functional MTI (Weak)	19073608	validated
mirtarbase	MIMAT0000252	hsa-miR-7-5p	CHP1	11261	ENSG00000187446	PAR-CLIP	Functional MTI (Weak)	26701625	validated
mirtarbase	MIMAT0000252	hsa-miR-7-5p	SRGAP2	23380	ENSG00000266028	Sequencing	Functional MTI (Weak)	20371350	validated
mirtarbase	MIMAT0000252	hsa-miR-7-5p	SH3BP4	23677	ENSG00000130147	Microarray	Functional MTI (Weak)	19073608	validated
mirtarbase	MIMAT0000252	hsa-miR-7-5p	PITPNC1	26207	ENSG00000154217	Microarray	Functional MTI (Weak)	17612493	validated
mirtarbase	MIMAT0000252	hsa-miR-7-5p	RBMS3	27303	ENSG00000144642	PAR-CLIP	Functional MTI (Weak)	22100165	validated
mirtarbase	MIMAT0000252	hsa-miR-7-5p	IL21R	50615	ENSG00000103522	Microarray	Functional MTI (Weak)	17612493	validated
mirtarbase	MIMAT0000252	hsa-miR-7-5p	CRIM1	51232	ENSG00000150938	PAR-CLIP	Functional MTI (Weak)	23446348	validated
mirtarbase	MIMAT0000252	hsa-miR-7-5p	KIF16B	55614	ENSG00000089177	Microarray	Functional MTI (Weak)	17612493	validated
mirtarbase	MIMAT0000252	hsa-miR-7-5p	ATF7IP2	80063	ENSG00000166669	Microarray	Functional MTI (Weak)	17612493	validated
mirtarbase	MIMAT0000252	hsa-miR-7-5p	RBM17	84991	ENSG00000134453	CLASH	Functional MTI (Weak)	23622248	validated
mirtarbase	MIMAT0000252	hsa-miR-7-5p	VDAC1	7416	ENSG00000213585	Luciferase reporter assay	Functional MTI	26801612	validated
mirtarbase	MIMAT0000252	hsa-miR-7-5p	FAM9C	171484	ENSG00000187268	HITS-CLIP	Functional MTI (Weak)	19536157	validated
mirtarbase	MIMAT0000252	hsa-miR-7-5p	LUC7L2	51631	ENSG00000146963	Microarray	Functional MTI (Weak)	17612493	validated
mirtarbase	MIMAT0000252	hsa-miR-7-5p	THAP12	5612	ENSG00000137492	Microarray	Functional MTI (Weak)	19073608	validated
mirtarbase	MIMAT0000252	hsa-miR-7-5p	SUSD6	9766	ENSG00000100647	Microarray	Functional MTI (Weak)	19073608	validated
mirtarbase	MIMAT0000252	hsa-miR-7-5p	ZNF365	22891	ENSG00000285551	Microarray	Functional MTI (Weak)	17612493	validated
mirtarbase	MIMAT0000253	hsa-miR-10a-5p	PTEN	5728	ENSG00000171862	Luciferase reporter assay	Functional MTI	24100613	validated
mirtarbase	MIMAT0000253	hsa-miR-10a-5p	BCL2L11	10018	ENSG00000153094	Luciferase reporter assay	Functional MTI	26824181	validated
mirtarbase	MIMAT0000253	hsa-miR-10a-5p	ETS1	2113	ENSG00000134954	CLASH	Functional MTI (Weak)	23622248	validated
mirtarbase	MIMAT0000253	hsa-miR-10a-5p	MED1	5469	ENSG00000125686	CLASH	Functional MTI (Weak)	23622248	validated
mirtarbase	MIMAT0000253	hsa-miR-10a-5p	RELN	5649	ENSG00000189056	CLASH	Functional MTI (Weak)	23622248	validated
mirtarbase	MIMAT0000253	hsa-miR-10a-5p	ADCY9	115	ENSG00000162104	CLASH	Functional MTI (Weak)	23622248	validated
mirtarbase	MIMAT0000253	hsa-miR-10a-5p	C5	727	ENSG00000106804	CLASH	Functional MTI (Weak)	23622248	validated
mirtarbase	MIMAT0000253	hsa-miR-10a-5p	EPHA4	2043	ENSG00000116106	GFP reporter assay//Immunohistochemistry//qRT-PCR//Western blot	Functional MTI	22996586	validated
mirtarbase	MIMAT0000253	hsa-miR-10a-5p	ID4	3400	ENSG00000172201	PAR-CLIP	Functional MTI (Weak)	23446348	validated
mirtarbase	MIMAT0000253	hsa-miR-10a-5p	PYGL	5836	ENSG00000100504	CLASH	Functional MTI (Weak)	23622248	validated
mirtarbase	MIMAT0000253	hsa-miR-10a-5p	RORA	6095	ENSG00000069667	PAR-CLIP	Functional MTI (Weak)	21572407	validated
mirtarbase	MIMAT0000253	hsa-miR-10a-5p	MAP3K7	6885	ENSG00000135341	Luciferase reporter assay//Microarray//qRT-PCR//Western blot//Reporter assay;Other	Functional MTI	20624982	validated
mirtarbase	MIMAT0000253	hsa-miR-10a-5p	SYMPK	8189	ENSG00000125755	CLASH	Functional MTI (Weak)	23622248	validated
mirtarbase	MIMAT0000253	hsa-miR-10a-5p	CUL3	8452	ENSG00000036257	CLASH	Functional MTI (Weak)	23622248	validated
mirtarbase	MIMAT0000253	hsa-miR-10a-5p	ALDH1A2	8854	ENSG00000128918	CLASH	Functional MTI (Weak)	23622248	validated
mirtarbase	MIMAT0000253	hsa-miR-10a-5p	CREB5	9586	ENSG00000146592	Sequencing	Functional MTI (Weak)	20371350	validated
mirtarbase	MIMAT0000253	hsa-miR-10a-5p	PTPRT	11122	ENSG00000196090	CLASH	Functional MTI (Weak)	23622248	validated
mirtarbase	MIMAT0000253	hsa-miR-10a-5p	BCL2L13	23786	ENSG00000099968	Sequencing	Functional MTI (Weak)	20371350	validated
mirtarbase	MIMAT0000253	hsa-miR-10a-5p	IPCEF1	26034	ENSG00000074706	CLASH	Functional MTI (Weak)	23622248	validated
mirtarbase	MIMAT0000253	hsa-miR-10a-5p	MAVS	57506	ENSG00000088888	HITS-CLIP	Functional MTI (Weak)	23824327	validated
mirtarbase	MIMAT0000253	hsa-miR-10a-5p	NOD2	64127	ENSG00000167207	Luciferase reporter assay//qRT-PCR	Functional MTI	25281418	validated
mirtarbase	MIMAT0000253	hsa-miR-10a-5p	ATG3	64422	ENSG00000144848	CLASH	Functional MTI (Weak)	23622248	validated
mirtarbase	MIMAT0000253	hsa-miR-10a-5p	RBM17	84991	ENSG00000134453	Sequencing	Functional MTI (Weak)	20371350	validated
mirtarbase	MIMAT0000253	hsa-miR-10a-5p	SPECC1	92521	ENSG00000128487	CLASH	Functional MTI (Weak)	23622248	validated
mirtarbase	MIMAT0000253	hsa-miR-10a-5p	E2F7	144455	ENSG00000165891	Sequencing	Functional MTI (Weak)	20371350	validated
mirtarbase	MIMAT0000253	hsa-miR-10a-5p	TENM3	55714	ENSG00000218336	CLASH	Functional MTI (Weak)	23622248	validated
mirtarbase	MIMAT0000253	hsa-miR-10a-5p	AP5S1	55317	ENSG00000125843	CLASH	Functional MTI (Weak)	23622248	validated
mirtarbase	MIMAT0000253	hsa-miR-10a-5p	VDAC1	7416	ENSG00000213585	CLASH	Functional MTI (Weak)	23622248	validated
mirtarbase	MIMAT0000253	hsa-miR-10a-5p	RAB18	22931	ENSG00000099246	CLASH	Functional MTI (Weak)	23622248	validated
mirtarbase	MIMAT0000253	hsa-miR-10a-5p	HLA-E	3133	ENSG00000206493	HITS-CLIP	Functional MTI (Weak)	23824327	validated
mirtarbase	MIMAT0000253	hsa-miR-10a-5p	TASOR	23272	ENSG00000163946	HITS-CLIP	Functional MTI (Weak)	23313552	validated
mirtarbase	MIMAT0000253	hsa-miR-10a-5p	SEPTIN9	10801	ENSG00000184640	CLASH	Functional MTI (Weak)	23622248	validated
mirtarbase	MIMAT0000253	hsa-miR-10a-5p	H3-3B	3021	ENSG00000132475	PAR-CLIP	Functional MTI (Weak)	23592263	validated
mirtarbase	MIMAT0000254	hsa-miR-10b-5p	PTEN	5728	ENSG00000171862	Immunoblot//Luciferase reporter assay//qRT-PCR	Functional MTI	23384558	validated
mirtarbase	MIMAT0000254	hsa-miR-10b-5p	HTATIP2	10553	ENSG00000109854	Luciferase reporter assay//qRT-PCR//Western blot	Functional MTI	24096486	validated
mirtarbase	MIMAT0000254	hsa-miR-10b-5p	BCL2L11	10018	ENSG00000153094	Luciferase reporter assay//Western blot	Functional MTI	21471404	validated
mirtarbase	MIMAT0000254	hsa-miR-10b-5p	CDK2	1017	ENSG00000123374	CLASH	Functional MTI (Weak)	23622248	validated
mirtarbase	MIMAT0000254	hsa-miR-10b-5p	EPHA4	2043	ENSG00000116106	CLASH	Functional MTI (Weak)	23622248	validated
mirtarbase	MIMAT0000254	hsa-miR-10b-5p	GATA3	2625	ENSG00000107485	3'LIFE	Functional MTI (Weak)	25074381	validated
mirtarbase	MIMAT0000254	hsa-miR-10b-5p	HIVEP2	3097	ENSG00000010818	3'LIFE	Functional MTI (Weak)	25074381	validated
mirtarbase	MIMAT0000254	hsa-miR-10b-5p	ID4	3400	ENSG00000172201	PAR-CLIP	Functional MTI (Weak)	23446348	validated
mirtarbase	MIMAT0000254	hsa-miR-10b-5p	PIK3CD	5293	ENSG00000171608	CLASH	Functional MTI (Weak)	23622248	validated
mirtarbase	MIMAT0000254	hsa-miR-10b-5p	RORA	6095	ENSG00000069667	PAR-CLIP	Functional MTI (Weak)	21572407	validated
mirtarbase	MIMAT0000254	hsa-miR-10b-5p	STAT6	6778	ENSG00000166888	3'LIFE	Functional MTI (Weak)	25074381	validated
mirtarbase	MIMAT0000254	hsa-miR-10b-5p	PTPRT	11122	ENSG00000196090	CLASH	Functional MTI (Weak)	23622248	validated
mirtarbase	MIMAT0000254	hsa-miR-10b-5p	IPCEF1	26034	ENSG00000074706	CLASH	Functional MTI (Weak)	23622248	validated
mirtarbase	MIMAT0000254	hsa-miR-10b-5p	MAVS	57506	ENSG00000088888	HITS-CLIP	Functional MTI (Weak)	23824327	validated
mirtarbase	MIMAT0000254	hsa-miR-10b-5p	RBM17	84991	ENSG00000134453	CLASH	Functional MTI (Weak)	23622248	validated
mirtarbase	MIMAT0000254	hsa-miR-10b-5p	TENM3	55714	ENSG00000218336	CLASH	Functional MTI (Weak)	23622248	validated
mirtarbase	MIMAT0000254	hsa-miR-10b-5p	CDK12	51755	ENSG00000167258	CLASH	Functional MTI (Weak)	23622248	validated
mirtarbase	MIMAT0000254	hsa-miR-10b-5p	CSMD1	64478	ENSG00000183117	Immunocytochemistry//Immunohistochemistry//Luciferase reporter assay//qRT-PCR	Functional MTI	27756250	validated
mirtarbase	MIMAT0000254	hsa-miR-10b-5p	HLA-E	3133	ENSG00000206493	HITS-CLIP	Functional MTI (Weak)	23824327	validated
mirtarbase	MIMAT0000254	hsa-miR-10b-5p	TASOR	23272	ENSG00000163946	HITS-CLIP	Functional MTI (Weak)	23313552	validated
mirtarbase	MIMAT0000254	hsa-miR-10b-5p	H3-3B	3021	ENSG00000132475	PAR-CLIP	Functional MTI (Weak)	23592263	validated
mirtarbase	MIMAT0000258	hsa-miR-181c-5p	PTEN	5728	ENSG00000171862	Immunofluorescence//Luciferase reporter assay//Western blot	Functional MTI	25695913	validated
mirtarbase	MIMAT0000258	hsa-miR-181c-5p	VCAM1	7412	ENSG00000162692	HITS-CLIP	Functional MTI (Weak)	19536157	validated
mirtarbase	MIMAT0000258	hsa-miR-181c-5p	NIN	51199	ENSG00000100503	HITS-CLIP	Functional MTI (Weak)	22473208	validated
mirtarbase	MIMAT0000258	hsa-miR-181c-5p	RCOR1	23186	ENSG00000089902	HITS-CLIP	Functional MTI (Weak)	22473208	validated
mirtarbase	MIMAT0000258	hsa-miR-181c-5p	ETS1	2113	ENSG00000134954	HITS-CLIP	Functional MTI (Weak)	23824327	validated
mirtarbase	MIMAT0000258	hsa-miR-181c-5p	TGFBR1	7046	ENSG00000106799	Immunohistochemistry//Luciferase reporter assay//qRT-PCR//Western blot	Functional MTI	26682928	validated
mirtarbase	MIMAT0000258	hsa-miR-181c-5p	ADCY9	115	ENSG00000162104	PAR-CLIP	Functional MTI (Weak)	26701625	validated
mirtarbase	MIMAT0000258	hsa-miR-181c-5p	ZFP36L1	677	ENSG00000185650	HITS-CLIP	Functional MTI (Weak)	22473208	validated
mirtarbase	MIMAT0000258	hsa-miR-181c-5p	ID4	3400	ENSG00000172201	PAR-CLIP	Functional MTI (Weak)	20371350	validated
mirtarbase	MIMAT0000258	hsa-miR-181c-5p	IL2	3558	ENSG00000109471	Reporter assay;qRT-PCR;Other	Functional MTI	21112091	validated
mirtarbase	MIMAT0000258	hsa-miR-181c-5p	CCL22	6367	ENSG00000102962	HITS-CLIP	Functional MTI (Weak)	22473208	validated
mirtarbase	MIMAT0000258	hsa-miR-181c-5p	TEF	7008	ENSG00000167074	HITS-CLIP	Functional MTI (Weak)	23313552	validated
mirtarbase	MIMAT0000258	hsa-miR-181c-5p	TFRC	7037	ENSG00000072274	HITS-CLIP	Functional MTI (Weak)	22473208	validated
mirtarbase	MIMAT0000258	hsa-miR-181c-5p	TBL1XR1	79718	ENSG00000177565	HITS-CLIP	Functional MTI (Weak)	22473208	validated
mirtarbase	MIMAT0000258	hsa-miR-181c-5p	ZNF616	90317	ENSG00000204611	PAR-CLIP	Functional MTI (Weak)	20371350	validated
mirtarbase	MIMAT0000258	hsa-miR-181c-5p	EMSY	56946	ENSG00000158636	HITS-CLIP	Functional MTI (Weak)	22473208	validated
mirtarbase	MIMAT0000263	hsa-miR-199b-5p	ERBB2	2064	ENSG00000141736	Luciferase reporter assay//qRT-PCR//Western blot	Functional MTI	23296799	validated
mirtarbase	MIMAT0000263	hsa-miR-199b-5p	VAV3	10451	ENSG00000134215	PAR-CLIP	Functional MTI (Weak)	20371350	validated
mirtarbase	MIMAT0000263	hsa-miR-199b-5p	GRB10	2887	ENSG00000106070	ChIP-seq//Flow//qRT-PCR//Western blot	Functional MTI	24608802	validated
mirtarbase	MIMAT0000263	hsa-miR-199b-5p	SNTB1	6641	ENSG00000172164	PAR-CLIP	Functional MTI (Weak)	23592263	validated
mirtarbase	MIMAT0000263	hsa-miR-199b-5p	SLC8A1	6546	ENSG00000183023	PAR-CLIP	Functional MTI (Weak)	22012620	validated
mirtarbase	MIMAT0000263	hsa-miR-199b-5p	NDUFS2	4720	ENSG00000158864	HITS-CLIP	Functional MTI (Weak)	23824327	validated
mirtarbase	MIMAT0000263	hsa-miR-199b-5p	SNAP25	6616	ENSG00000132639	HITS-CLIP	Functional MTI (Weak)	19536157	validated
mirtarbase	MIMAT0000263	hsa-miR-199b-5p	PTCD2	79810	ENSG00000049883	HITS-CLIP	Functional MTI (Weak)	23313552	validated
mirtarbase	MIMAT0000278	hsa-miR-221-3p	CYP1B1	1545	ENSG00000138061	Sequencing	Functional MTI (Weak)	20371350	validated
mirtarbase	MIMAT0000278	hsa-miR-221-3p	DHX15	1665	ENSG00000109606	CLASH	Functional MTI (Weak)	23622248	validated
mirtarbase	MIMAT0000278	hsa-miR-221-3p	RUNX1	861	ENSG00000159216	qRT-PCR//Western blot	Functional MTI	24329418	validated
mirtarbase	MIMAT0000278	hsa-miR-221-3p	SOCS3	9021	ENSG00000184557	Luciferase reporter assay//Western blot	Functional MTI	25019494	validated
mirtarbase	MIMAT0000278	hsa-miR-221-3p	BCL2L11	10018	ENSG00000153094	Luciferase reporter assay//qRT-PCR//Western blot	Functional MTI	26503209	validated
mirtarbase	MIMAT0000278	hsa-miR-221-3p	ETS1	2113	ENSG00000134954	Luciferase reporter assay//Northern blot//qRT-PCR//Western blot	Functional MTI	21310411	validated
mirtarbase	MIMAT0000278	hsa-miR-221-3p	ERBB4	2066	ENSG00000178568	Microarray	Functional MTI (Weak)	22942087	validated
mirtarbase	MIMAT0000278	hsa-miR-221-3p	ARNT	405	ENSG00000143437	qRT-PCR//Western blot	Functional MTI	24329418	validated
mirtarbase	MIMAT0000278	hsa-miR-221-3p	GRB10	2887	ENSG00000106070	Luciferase reporter assay	Functional MTI	26236014	validated
mirtarbase	MIMAT0000278	hsa-miR-221-3p	HIVEP1	3096	ENSG00000095951	Sequencing	Functional MTI (Weak)	20371350	validated
mirtarbase	MIMAT0000278	hsa-miR-221-3p	TRPC3	7222	ENSG00000138741	Sequencing	Functional MTI (Weak)	20371350	validated
mirtarbase	MIMAT0000278	hsa-miR-221-3p	AP3B1	8546	ENSG00000132842	CLASH	Functional MTI (Weak)	23622248	validated
mirtarbase	MIMAT0000278	hsa-miR-221-3p	TOB2	10766	ENSG00000183864	CLASH	Functional MTI (Weak)	23622248	validated
mirtarbase	MIMAT0000278	hsa-miR-221-3p	ZNF652	22834	ENSG00000198740	Sequencing	Functional MTI (Weak)	20371350	validated
mirtarbase	MIMAT0000278	hsa-miR-221-3p	MYLIP	29116	ENSG00000007944	PAR-CLIP	Functional MTI (Weak)	23446348	validated
mirtarbase	MIMAT0000278	hsa-miR-221-3p	KIF16B	55614	ENSG00000089177	CLASH	Functional MTI (Weak)	23622248	validated
mirtarbase	MIMAT0000278	hsa-miR-221-3p	PRDM16	63976	ENSG00000142611	CLASH	Functional MTI (Weak)	23622248	validated
mirtarbase	MIMAT0000278	hsa-miR-221-3p	NDFIP1	80762	ENSG00000131507	Sequencing	Functional MTI (Weak)	20371350	validated
mirtarbase	MIMAT0000278	hsa-miR-221-3p	ASXL3	80816	ENSG00000141431	Sequencing	Functional MTI (Weak)	20371350	validated
mirtarbase	MIMAT0000278	hsa-miR-221-3p	XRCC6	2547	ENSG00000196419	CLASH	Functional MTI (Weak)	23622248	validated
mirtarbase	MIMAT0000278	hsa-miR-221-3p	ARHGAP42	143872	ENSG00000165895	CLASH	Functional MTI (Weak)	23622248	validated
mirtarbase	MIMAT0000280	hsa-miR-223-3p	FOXO1	2308	ENSG00000150907	Flow//Immunocytochemistry//Luciferase reporter assay//qRT-PCR//Western blot	Functional MTI	22569260	validated
mirtarbase	MIMAT0000280	hsa-miR-223-3p	CDK2	1017	ENSG00000123374	Flow//Luciferase reporter assay//qRT-PCR//Western blot	Functional MTI	24137330	validated
mirtarbase	MIMAT0000280	hsa-miR-223-3p	STAT3	6774	ENSG00000168610	qRT-PCR//Western blot	Functional MTI	26348153	validated
mirtarbase	MIMAT0000280	hsa-miR-223-3p	IL6	3569	ENSG00000136244	Luciferase reporter assay	Functional MTI	24084739	validated
mirtarbase	MIMAT0000280	hsa-miR-223-3p	SLC7A5	8140	ENSG00000103257	PAR-CLIP	Functional MTI (Weak)	23592263	validated
mirtarbase	MIMAT0000280	hsa-miR-223-3p	HEXIM1	10614	ENSG00000186834	HITS-CLIP	Functional MTI (Weak)	23313552	validated
mirtarbase	MIMAT0000280	hsa-miR-223-3p	NSUN3	63899	ENSG00000178694	PAR-CLIP	Functional MTI (Weak)	22100165	validated
mirtarbase	MIMAT0000280	hsa-miR-223-3p	ZNF365	22891	ENSG00000285551	Microarray//qRT-PCR	Functional MTI (Weak)	22815788	validated
mirtarbase	MIMAT0000418	hsa-miR-23b-3p	PTEN	5728	ENSG00000171862	Luciferase reporter assay	Functional MTI	23189187	validated
mirtarbase	MIMAT0000418	hsa-miR-23b-3p	VCAM1	7412	ENSG00000162692	PAR-CLIP	Functional MTI (Weak)	23446348	validated
mirtarbase	MIMAT0000418	hsa-miR-23b-3p	RAF1	5894	ENSG00000132155	CLASH	Functional MTI (Weak)	23622248	validated
mirtarbase	MIMAT0000418	hsa-miR-23b-3p	ETS1	2113	ENSG00000134954	Luciferase reporter assay//qRT-PCR//Western blot	Functional MTI	26041881	validated
mirtarbase	MIMAT0000418	hsa-miR-23b-3p	CDK2	1017	ENSG00000123374	CLASH	Functional MTI (Weak)	23622248	validated
mirtarbase	MIMAT0000418	hsa-miR-23b-3p	VAV3	10451	ENSG00000134215	PAR-CLIP	Functional MTI (Weak)	23446348	validated
mirtarbase	MIMAT0000418	hsa-miR-23b-3p	PSAP	5660	ENSG00000197746	CLASH	Functional MTI (Weak)	23622248	validated
mirtarbase	MIMAT0000418	hsa-miR-23b-3p	RAB5B	5869	ENSG00000111540	CLASH	Functional MTI (Weak)	23622248	validated
mirtarbase	MIMAT0000418	hsa-miR-23b-3p	STAT5B	6777	ENSG00000173757	Sequencing	Functional MTI (Weak)	20371350	validated
mirtarbase	MIMAT0000418	hsa-miR-23b-3p	LMAN2	10960	ENSG00000169223	PAR-CLIP	Functional MTI (Weak)	20371350	validated
mirtarbase	MIMAT0000418	hsa-miR-23b-3p	TNFAIP8	25816	ENSG00000145779	HITS-CLIP	Functional MTI (Weak)	23824327	validated
mirtarbase	MIMAT0000418	hsa-miR-23b-3p	VCAN	1462	ENSG00000038427	Luciferase reporter assay//Western blot	Functional MTI	28035060	validated
mirtarbase	MIMAT0000418	hsa-miR-23b-3p	SLC6A15	55117	ENSG00000072041	CLASH	Functional MTI (Weak)	23622248	validated
mirtarbase	MIMAT0000418	hsa-miR-23b-3p	ITPR3	3710	ENSG00000096433	CLASH	Functional MTI (Weak)	23622248	validated
mirtarbase	MIMAT0000418	hsa-miR-23b-3p	MGAT5	4249	ENSG00000152127	PAR-CLIP	Functional MTI (Weak)	23592263	validated
mirtarbase	MIMAT0000418	hsa-miR-23b-3p	JMJD1C	221037	ENSG00000171988	PAR-CLIP	Functional MTI (Weak)	22012620	validated
mirtarbase	MIMAT0000418	hsa-miR-23b-3p	TLR6	10333	ENSG00000174130	HITS-CLIP	Functional MTI (Weak)	23824327	validated
mirtarbase	MIMAT0000419	hsa-miR-27b-3p	EYA4	2070	ENSG00000112319	Immunofluorescence//In situ hybridization//Luciferase reporter assay//Northern blot//qRT-PCR//Western blot	Functional MTI	20827281	validated
mirtarbase	MIMAT0000419	hsa-miR-27b-3p	RUNX1	861	ENSG00000159216	Luciferase reporter assay	Functional MTI	26870610	validated
mirtarbase	MIMAT0000419	hsa-miR-27b-3p	PHB	5245	ENSG00000167085	Luciferase reporter assay	Functional MTI	24133204	validated
mirtarbase	MIMAT0000419	hsa-miR-27b-3p	FOXO1	2308	ENSG00000150907	qRT-PCR//Western blot	Functional MTI	26452502	validated
mirtarbase	MIMAT0000419	hsa-miR-27b-3p	TGFBR1	7046	ENSG00000106799	Luciferase reporter assay//Western blot	Functional MTI	28095798	validated
mirtarbase	MIMAT0000419	hsa-miR-27b-3p	ZFP36L1	677	ENSG00000185650	PAR-CLIP	Functional MTI (Weak)	23592263	validated
mirtarbase	MIMAT0000419	hsa-miR-27b-3p	ID4	3400	ENSG00000172201	PAR-CLIP	Functional MTI (Weak)	20371350	validated
mirtarbase	MIMAT0000419	hsa-miR-27b-3p	SMAD4	4089	ENSG00000141646	HITS-CLIP	Functional MTI (Weak)	23824327	validated
mirtarbase	MIMAT0000419	hsa-miR-27b-3p	PAX3	5077	ENSG00000135903	Luciferase reporter assay//Reporter assay;Western blot;Other	Functional MTI	19666532	validated
mirtarbase	MIMAT0000419	hsa-miR-27b-3p	PSAP	5660	ENSG00000197746	Luciferase reporter assay//Microarray//qRT-PCR//Western blot	Functional MTI	24966325	validated
mirtarbase	MIMAT0000419	hsa-miR-27b-3p	SLC7A2	6542	ENSG00000003989	PAR-CLIP	Functional MTI (Weak)	20371350	validated
mirtarbase	MIMAT0000419	hsa-miR-27b-3p	PLK2	10769	ENSG00000145632	Luciferase reporter assay	Functional MTI	26910911	validated
mirtarbase	MIMAT0000419	hsa-miR-27b-3p	EHMT2	10919	ENSG00000236759	CLASH	Functional MTI (Weak)	23622248	validated
mirtarbase	MIMAT0000419	hsa-miR-27b-3p	ITSN2	50618	ENSG00000198399	PAR-CLIP	Functional MTI (Weak)	23592263	validated
mirtarbase	MIMAT0000419	hsa-miR-27b-3p	E2F7	144455	ENSG00000165891	HITS-CLIP	Functional MTI (Weak)	22473208	validated
mirtarbase	MIMAT0000419	hsa-miR-27b-3p	MMS22L	253714	ENSG00000146263	PAR-CLIP	Functional MTI (Weak)	26701625	validated
mirtarbase	MIMAT0000419	hsa-miR-27b-3p	CSRP2	1466	ENSG00000175183	PAR-CLIP	Functional MTI (Weak)	23592263	validated
mirtarbase	MIMAT0000419	hsa-miR-27b-3p	HLA-DRA	3122	ENSG00000204287	PAR-CLIP	Functional MTI (Weak)	23592263	validated
mirtarbase	MIMAT0000419	hsa-miR-27b-3p	RYBP	23429	ENSG00000281766	HITS-CLIP	Functional MTI (Weak)	22473208	validated
mirtarbase	MIMAT0000419	hsa-miR-27b-3p	H3-3B	3021	ENSG00000132475	PAR-CLIP	Functional MTI (Weak)	24398324	validated
mirtarbase	MIMAT0000421	hsa-miR-122-5p	EYA4	2070	ENSG00000112319	Microarray	Functional MTI (Weak)	17612493	validated
mirtarbase	MIMAT0000421	hsa-miR-122-5p	BAX	581	ENSG00000087088	Western blot	Functional MTI	18692484	validated
mirtarbase	MIMAT0000421	hsa-miR-122-5p	CCR6	1235	ENSG00000112486	HITS-CLIP	Functional MTI (Weak)	23824327	validated
mirtarbase	MIMAT0000421	hsa-miR-122-5p	HLA-DQA1	3117	ENSG00000236418	Microarray	Functional MTI (Weak)	17612493	validated
mirtarbase	MIMAT0000421	hsa-miR-122-5p	MKLN1	4289	ENSG00000128585	HITS-CLIP	Functional MTI (Weak)	23824327	validated
mirtarbase	MIMAT0000421	hsa-miR-122-5p	SLC15A2	6565	ENSG00000163406	Microarray	Functional MTI (Weak)	17612493	validated
mirtarbase	MIMAT0000421	hsa-miR-122-5p	SSR3	6747	ENSG00000114850	Microarray	Functional MTI (Weak)	17612493	validated
mirtarbase	MIMAT0000421	hsa-miR-122-5p	TCP11	6954	ENSG00000124678	Microarray	Functional MTI (Weak)	17612493	validated
mirtarbase	MIMAT0000421	hsa-miR-122-5p	SLC7A5	8140	ENSG00000103257	PAR-CLIP	Functional MTI (Weak)	24398324	validated
mirtarbase	MIMAT0000421	hsa-miR-122-5p	USP10	9100	ENSG00000103194	Microarray	Functional MTI (Weak)	17612493	validated
mirtarbase	MIMAT0000421	hsa-miR-122-5p	EFTUD2	9343	ENSG00000108883	PAR-CLIP	Functional MTI (Weak)	23592263	validated
mirtarbase	MIMAT0000421	hsa-miR-122-5p	PHF14	9678	ENSG00000106443	Microarray	Functional MTI (Weak)	17612493	validated
mirtarbase	MIMAT0000421	hsa-miR-122-5p	TOB2	10766	ENSG00000183864	Microarray	Functional MTI (Weak)	17612493	validated
mirtarbase	MIMAT0000421	hsa-miR-122-5p	HEATR5A	25938	ENSG00000129493	PAR-CLIP	Functional MTI (Weak)	27292025	validated
mirtarbase	MIMAT0000421	hsa-miR-122-5p	PARVB	29780	ENSG00000188677	PAR-CLIP	Functional MTI (Weak)	22012620	validated
mirtarbase	MIMAT0000421	hsa-miR-122-5p	PIGX	54965	ENSG00000163964	HITS-CLIP	Functional MTI (Weak)	27418678	validated
mirtarbase	MIMAT0000421	hsa-miR-122-5p	NOD2	64127	ENSG00000167207	Luciferase reporter assay//qRT-PCR//Western blot	Functional MTI	23872065	validated
mirtarbase	MIMAT0000421	hsa-miR-122-5p	TBL1XR1	79718	ENSG00000177565	Microarray	Functional MTI (Weak)	17612493	validated
mirtarbase	MIMAT0000421	hsa-miR-122-5p	MOB3B	79817	ENSG00000120162	Microarray	Functional MTI (Weak)	17612493	validated
mirtarbase	MIMAT0000421	hsa-miR-122-5p	STARD13	90627	ENSG00000133121	Microarray	Functional MTI (Weak)	17612493	validated
mirtarbase	MIMAT0000421	hsa-miR-122-5p	SPECC1	92521	ENSG00000128487	HITS-CLIP	Functional MTI (Weak)	19536157	validated
mirtarbase	MIMAT0000421	hsa-miR-122-5p	FUT11	170384	ENSG00000196968	PAR-CLIP	Functional MTI (Weak)	27292025	validated
mirtarbase	MIMAT0000421	hsa-miR-122-5p	XKR6	286046	ENSG00000171044	HITS-CLIP	Functional MTI (Weak)	23824327	validated
mirtarbase	MIMAT0000421	hsa-miR-122-5p	IL2RA	3559	ENSG00000134460	HITS-CLIP	Functional MTI (Weak)	23824327	validated
mirtarbase	MIMAT0000421	hsa-miR-122-5p	ARL17B	100506084	ENSG00000228696	HITS-CLIP	Functional MTI (Weak)	23824327	validated
mirtarbase	MIMAT0000421	hsa-miR-122-5p	ZNF841	284371	ENSG00000197608	HITS-CLIP	Functional MTI (Weak)	23824327	validated
mirtarbase	MIMAT0000421	hsa-miR-122-5p	SIK2	23235	ENSG00000170145	HITS-CLIP	Functional MTI (Weak)	23824327	validated
mirtarbase	MIMAT0000421	hsa-miR-122-5p	LRRC3C	100505591	ENSG00000204913	HITS-CLIP	Functional MTI (Weak)	23824327	validated
mirtarbase	MIMAT0000421	hsa-miR-122-5p	HLA-E	3133	ENSG00000206493	HITS-CLIP	Functional MTI (Weak)	23824327	validated
mirtarbase	MIMAT0000421	hsa-miR-122-5p	MFSD13A	79847	ENSG00000138111	HITS-CLIP	Functional MTI (Weak)	23313552	validated
mirtarbase	MIMAT0000423	hsa-miR-125b-5p	IL6R	3570	ENSG00000160712	Luciferase reporter assay//qRT-PCR//Western blot	Functional MTI	22942733	validated
mirtarbase	MIMAT0000423	hsa-miR-125b-5p	CEBPA	1050	ENSG00000245848	Luciferase reporter assay//qRT-PCR//Western blot	Functional MTI	25982911	validated
mirtarbase	MIMAT0000423	hsa-miR-125b-5p	RAF1	5894	ENSG00000132155	Western blot//Western blot;Other	Functional MTI	19825990	validated
mirtarbase	MIMAT0000423	hsa-miR-125b-5p	ETS1	2113	ENSG00000134954	Immunoblot//Luciferase reporter assay	Functional MTI	21444677	validated
mirtarbase	MIMAT0000423	hsa-miR-125b-5p	MMP13	4322	ENSG00000137745	Luciferase reporter assay	Functional MTI	22782903	validated
mirtarbase	MIMAT0000423	hsa-miR-125b-5p	MED1	5469	ENSG00000125686	CLASH	Functional MTI (Weak)	23622248	validated
mirtarbase	MIMAT0000423	hsa-miR-125b-5p	JAK2	3717	ENSG00000096968	qRT-PCR//Western blot	Functional MTI	26011312	validated
mirtarbase	MIMAT0000423	hsa-miR-125b-5p	STAT3	6774	ENSG00000168610	Western blot	Functional MTI	28108732	validated
mirtarbase	MIMAT0000423	hsa-miR-125b-5p	BCL3	602	ENSG00000069399	Luciferase reporter assay	Functional MTI	20658525	validated
mirtarbase	MIMAT0000423	hsa-miR-125b-5p	EPHA7	2045	ENSG00000135333	CLASH	Functional MTI (Weak)	23622248	validated
mirtarbase	MIMAT0000423	hsa-miR-125b-5p	GABRB3	2562	ENSG00000166206	CLASH	Functional MTI (Weak)	23622248	validated
mirtarbase	MIMAT0000423	hsa-miR-125b-5p	IRF4	3662	ENSG00000137265	qRT-PCR//Luciferase reporter assay	Functional MTI	20497960	validated
mirtarbase	MIMAT0000423	hsa-miR-125b-5p	SMAD4	4089	ENSG00000141646	Luciferase reporter assay//Western blot	Functional MTI	22357933	validated
mirtarbase	MIMAT0000423	hsa-miR-125b-5p	PIK3CD	5293	ENSG00000171608	Luciferase reporter assay//qRT-PCR//Western blot	Functional MTI	23160634	validated
mirtarbase	MIMAT0000423	hsa-miR-125b-5p	SSR3	6747	ENSG00000114850	CLASH	Functional MTI (Weak)	23622248	validated
mirtarbase	MIMAT0000423	hsa-miR-125b-5p	TEF	7008	ENSG00000167074	CLASH	Functional MTI (Weak)	23622248	validated
mirtarbase	MIMAT0000423	hsa-miR-125b-5p	TNF	7124	ENSG00000228321	ChIP//Luciferase reporter assay//qRT-PCR//Western blot	Functional MTI	26435691	validated
mirtarbase	MIMAT0000423	hsa-miR-125b-5p	PABPC4	8761	ENSG00000090621	CLASH	Functional MTI (Weak)	23622248	validated
mirtarbase	MIMAT0000423	hsa-miR-125b-5p	MFHAS1	9258	ENSG00000147324	CLASH	Functional MTI (Weak)	23622248	validated
mirtarbase	MIMAT0000423	hsa-miR-125b-5p	PTGES	9536	ENSG00000148344	CLASH	Functional MTI (Weak)	23622248	validated
mirtarbase	MIMAT0000423	hsa-miR-125b-5p	RNF144A	9781	ENSG00000151692	Microarray	Functional MTI (Weak)	17891175	validated
mirtarbase	MIMAT0000423	hsa-miR-125b-5p	BCL2L13	23786	ENSG00000099968	CLASH	Functional MTI (Weak)	23622248	validated
mirtarbase	MIMAT0000423	hsa-miR-125b-5p	IKZF4	64375	ENSG00000123411	Luciferase reporter assay//Microarray//qRT-PCR//Western blot	Functional MTI	22723551	validated
mirtarbase	MIMAT0000423	hsa-miR-125b-5p	DYNC2H1	79659	ENSG00000187240	CLASH	Functional MTI (Weak)	23622248	validated
mirtarbase	MIMAT0000423	hsa-miR-125b-5p	STARD13	90627	ENSG00000133121	Luciferase reporter assay	Functional MTI	22693547	validated
mirtarbase	MIMAT0000423	hsa-miR-125b-5p	E2F7	144455	ENSG00000165891	CLASH	Functional MTI (Weak)	23622248	validated
mirtarbase	MIMAT0000423	hsa-miR-125b-5p	FBXL20	84961	ENSG00000108306	CLASH	Functional MTI (Weak)	23622248	validated
mirtarbase	MIMAT0000423	hsa-miR-125b-5p	VDAC1	7416	ENSG00000213585	CLASH	Functional MTI (Weak)	23622248	validated
mirtarbase	MIMAT0000423	hsa-miR-125b-5p	ETF1	2107	ENSG00000120705	CLASH	Functional MTI (Weak)	23622248	validated
mirtarbase	MIMAT0000423	hsa-miR-125b-5p	IKZF3	22806	ENSG00000161405	Luciferase reporter assay//Microarray//qRT-PCR//Western blot	Functional MTI	22723551	validated
mirtarbase	MIMAT0000423	hsa-miR-125b-5p	SIK2	23235	ENSG00000170145	CLASH	Functional MTI (Weak)	23622248	validated
mirtarbase	MIMAT0000423	hsa-miR-125b-5p	TMEM9	252839	ENSG00000116857	CLASH	Functional MTI (Weak)	23622248	validated
mirtarbase	MIMAT0000423	hsa-miR-125b-5p	PLXDC1	57125	ENSG00000161381	PAR-CLIP	Functional MTI (Weak)	22291592	validated
mirtarbase	MIMAT0000423	hsa-miR-125b-5p	PANK1	53354	ENSG00000152782	HITS-CLIP	Functional MTI (Weak)	23824327	validated
mirtarbase	MIMAT0000423	hsa-miR-125b-5p	GALNT18	374378	ENSG00000110328	CLASH	Functional MTI (Weak)	23622248	validated
mirtarbase	MIMAT0000423	hsa-miR-125b-5p	RYBP	23429	ENSG00000281766	CLASH	Functional MTI (Weak)	23622248	validated
mirtarbase	MIMAT0000423	hsa-miR-125b-5p	KLF13	51621	ENSG00000275746	Microarray//qRT-PCR//Western blot	Functional MTI	19396866	validated
mirtarbase	MIMAT0000423	hsa-miR-125b-5p	TASOR	23272	ENSG00000163946	CLASH	Functional MTI (Weak)	23622248	validated
mirtarbase	MIMAT0000432	hsa-miR-141-3p	PTEN	5728	ENSG00000171862	Luciferase reporter assay//Western blot//Reporter assay;Western blot;Other	Functional MTI	20053927	validated
mirtarbase	MIMAT0000432	hsa-miR-141-3p	CYP1B1	1545	ENSG00000138061	PAR-CLIP	Functional MTI (Weak)	23592263	validated
mirtarbase	MIMAT0000432	hsa-miR-141-3p	EPHA7	2045	ENSG00000135333	PAR-CLIP	Functional MTI (Weak)	21572407	validated
mirtarbase	MIMAT0000432	hsa-miR-141-3p	LPP	4026	ENSG00000145012	HITS-CLIP	Functional MTI (Weak)	23313552	validated
mirtarbase	MIMAT0000432	hsa-miR-141-3p	XPOT	11260	ENSG00000184575	PAR-CLIP	Functional MTI (Weak)	20371350	validated
mirtarbase	MIMAT0000432	hsa-miR-141-3p	FUT11	170384	ENSG00000196968	PAR-CLIP	Functional MTI (Weak)	24398324	validated
mirtarbase	MIMAT0000432	hsa-miR-141-3p	MAP4K4	9448	ENSG00000071054	Luciferase reporter assay//qRT-PCR//Western blot	Functional MTI	24013097	validated
mirtarbase	MIMAT0000432	hsa-miR-141-3p	SEPTIN8	23176	ENSG00000164402	PAR-CLIP	Functional MTI (Weak)	22100165	validated
mirtarbase	MIMAT0000433	hsa-miR-142-5p	PTEN	5728	ENSG00000171862	Luciferase reporter assay//qRT-PCR//Western blot	Functional MTI	27796281	validated
mirtarbase	MIMAT0000433	hsa-miR-142-5p	DDX5	1655	ENSG00000108654	PAR-CLIP	Functional MTI (Weak)	21572407	validated
mirtarbase	MIMAT0000433	hsa-miR-142-5p	BACH2	60468	ENSG00000112182	Luciferase reporter assay	Functional MTI	28123644	validated
mirtarbase	MIMAT0000433	hsa-miR-142-5p	PTP4A1	7803	ENSG00000112245	PAR-CLIP	Functional MTI (Weak)	23592263	validated
mirtarbase	MIMAT0000433	hsa-miR-142-5p	SMAD3	4088	ENSG00000166949	Luciferase reporter assay//qRT-PCR//Western blot	Functional MTI	27683030	validated
mirtarbase	MIMAT0000433	hsa-miR-142-5p	MKLN1	4289	ENSG00000128585	PAR-CLIP	Functional MTI (Weak)	21572407	validated
mirtarbase	MIMAT0000433	hsa-miR-142-5p	PDE4D	5144	ENSG00000113448	PAR-CLIP	Functional MTI (Weak)	23592263	validated
mirtarbase	MIMAT0000433	hsa-miR-142-5p	PRKCB	5579	ENSG00000166501	HITS-CLIP	Functional MTI (Weak)	24906430	validated
mirtarbase	MIMAT0000433	hsa-miR-142-5p	TNS1	7145	ENSG00000079308	PAR-CLIP	Functional MTI (Weak)	27292025	validated
mirtarbase	MIMAT0000433	hsa-miR-142-5p	PDZRN4	29951	ENSG00000165966	PAR-CLIP	Functional MTI (Weak)	21572407	validated
mirtarbase	MIMAT0000433	hsa-miR-142-5p	FIGN	55137	ENSG00000182263	PAR-CLIP	Functional MTI (Weak)	23446348	validated
mirtarbase	MIMAT0000433	hsa-miR-142-5p	SLC25A46	91137	ENSG00000164209	PAR-CLIP	Functional MTI (Weak)	21572407	validated
mirtarbase	MIMAT0000433	hsa-miR-142-5p	HAUS8	93323	ENSG00000131351	PAR-CLIP	Functional MTI (Weak)	20371350	validated
mirtarbase	MIMAT0000433	hsa-miR-142-5p	SAMD12	401474	ENSG00000177570	PAR-CLIP	Functional MTI (Weak)	21572407	validated
mirtarbase	MIMAT0000433	hsa-miR-142-5p	SLC24A2	25769	ENSG00000155886	PAR-CLIP	Functional MTI (Weak)	23446348	validated
mirtarbase	MIMAT0000433	hsa-miR-142-5p	MED17	9440	ENSG00000042429	PAR-CLIP	Functional MTI (Weak)	21572407	validated
mirtarbase	MIMAT0000433	hsa-miR-142-5p	KIF3A	11127	ENSG00000131437	PAR-CLIP	Functional MTI (Weak)	20371350	validated
mirtarbase	MIMAT0000433	hsa-miR-142-5p	RYBP	23429	ENSG00000281766	HITS-CLIP	Functional MTI (Weak)	19536157	validated
mirtarbase	MIMAT0000435	hsa-miR-143-3p	ERBB3	2065	ENSG00000065361	Microarray	Functional MTI (Weak)	22942087	validated
mirtarbase	MIMAT0000435	hsa-miR-143-3p	NFATC1	4772	ENSG00000131196	Luciferase reporter assay//qRT-PCR//Western blot	Functional MTI	27639060	validated
mirtarbase	MIMAT0000435	hsa-miR-143-3p	RCOR1	23186	ENSG00000089902	PAR-CLIP	Functional MTI (Weak)	26701625	validated
mirtarbase	MIMAT0000435	hsa-miR-143-3p	MMP13	4322	ENSG00000137745	Western blot;Microarray	Functional MTI	21427707	validated
mirtarbase	MIMAT0000435	hsa-miR-143-3p	CCR6	1235	ENSG00000112486	HITS-CLIP	Functional MTI (Weak)	23824327	validated
mirtarbase	MIMAT0000435	hsa-miR-143-3p	SMAD3	4088	ENSG00000166949	Microarray	Functional MTI (Weak)	22942087	validated
mirtarbase	MIMAT0000435	hsa-miR-143-3p	MAP3K7	6885	ENSG00000135341	Microarray	Functional MTI (Weak)	22942087	validated
mirtarbase	MIMAT0000435	hsa-miR-143-3p	TNF	7124	ENSG00000228321	Luciferase reporter assay//qRT-PCR	Functional MTI	23804075	validated
mirtarbase	MIMAT0000435	hsa-miR-143-3p	ADAMTS4	9507	ENSG00000158859	PAR-CLIP	Functional MTI (Weak)	23446348	validated
mirtarbase	MIMAT0000435	hsa-miR-143-3p	OSTF1	26578	ENSG00000134996	HITS-CLIP	Functional MTI (Weak)	27418678	validated
mirtarbase	MIMAT0000435	hsa-miR-143-3p	BRD2	6046	ENSG00000215077	PAR-CLIP	Functional MTI (Weak)	26701625	validated
mirtarbase	MIMAT0000435	hsa-miR-143-3p	NOS1	4842	ENSG00000089250	HITS-CLIP	Functional MTI (Weak)	27418678	validated
mirtarbase	MIMAT0000435	hsa-miR-143-3p	IKZF3	22806	ENSG00000161405	HITS-CLIP	Functional MTI (Weak)	23824327	validated
mirtarbase	MIMAT0000437	hsa-miR-145-5p	NFATC1	4772	ENSG00000131196	Luciferase reporter assay	Functional MTI	24043548	validated
mirtarbase	MIMAT0000437	hsa-miR-145-5p	ETS1	2113	ENSG00000134954	Luciferase reporter assay//qRT-PCR//Western blot//Immunohistochemistry	Functional MTI	23233482	validated
mirtarbase	MIMAT0000437	hsa-miR-145-5p	ERBB4	2066	ENSG00000178568	Microarray	Functional MTI (Weak)	22942087	validated
mirtarbase	MIMAT0000437	hsa-miR-145-5p	CD28	940	ENSG00000178562	Luciferase reporter assay	Functional MTI	24043548	validated
mirtarbase	MIMAT0000437	hsa-miR-145-5p	CDH2	1000	ENSG00000170558	Luciferase reporter assay//Western blot	Functional MTI	22370644	validated
mirtarbase	MIMAT0000437	hsa-miR-145-5p	ITGB8	3696	ENSG00000105855	Immunofluorescence//Luciferase reporter assay//qRT-PCR//GFP reporter assay//In situ hybridization//Microarray//Western blot	Functional MTI	21701675	validated
mirtarbase	MIMAT0000437	hsa-miR-145-5p	SMAD3	4088	ENSG00000166949	Luciferase reporter assay//Western blot//qRT-PCR//ELISA//Immunofluorescence	Functional MTI	24873879	validated
mirtarbase	MIMAT0000437	hsa-miR-145-5p	SMAD4	4089	ENSG00000141646	Microarray	Functional MTI (Weak)	22942087	validated
mirtarbase	MIMAT0000437	hsa-miR-145-5p	MAP2K4	6416	ENSG00000065559	Microarray	Functional MTI (Weak)	22942087	validated
mirtarbase	MIMAT0000437	hsa-miR-145-5p	SNTB1	6641	ENSG00000172164	PAR-CLIP	Functional MTI (Weak)	23592263	validated
mirtarbase	MIMAT0000437	hsa-miR-145-5p	CLSTN2	64084	ENSG00000158258	HITS-CLIP	Functional MTI (Weak)	23824327	validated
mirtarbase	MIMAT0000437	hsa-miR-145-5p	SAMD5	389432	ENSG00000203727	Microarray//qRT-PCR	Functional MTI (Weak)	22815788	validated
mirtarbase	MIMAT0000437	hsa-miR-145-5p	NDUFS2	4720	ENSG00000158864	HITS-CLIP	Functional MTI (Weak)	23824327	validated
mirtarbase	MIMAT0000437	hsa-miR-145-5p	PANK1	53354	ENSG00000152782	HITS-CLIP	Functional MTI (Weak)	23824327	validated
mirtarbase	MIMAT0000440	hsa-miR-191-5p	LPP	4026	ENSG00000145012	PAR-CLIP	Functional MTI (Weak)	27292025	validated
mirtarbase	MIMAT0000440	hsa-miR-191-5p	PSAP	5660	ENSG00000197746	CLASH	Functional MTI (Weak)	23622248	validated
mirtarbase	MIMAT0000440	hsa-miR-191-5p	SRGAP2	23380	ENSG00000266028	CLASH	Functional MTI (Weak)	23622248	validated
mirtarbase	MIMAT0000443	hsa-miR-125a-5p	MYC	4609	ENSG00000136997	TRAP	Functional MTI (Weak)	24510096	validated
mirtarbase	MIMAT0000443	hsa-miR-125a-5p	NIN	51199	ENSG00000100503	CLASH	Functional MTI (Weak)	23622248	validated
mirtarbase	MIMAT0000443	hsa-miR-125a-5p	RAF1	5894	ENSG00000132155	Luciferase reporter assay//qRT-PCR//Western blot	Functional MTI	27982429	validated
mirtarbase	MIMAT0000443	hsa-miR-125a-5p	JAK2	3717	ENSG00000096968	qRT-PCR//Western blot	Functional MTI	26011312	validated
mirtarbase	MIMAT0000443	hsa-miR-125a-5p	STAT3	6774	ENSG00000168610	Immunoblot//Luciferase reporter assay//qRT-PCR//Immunohistochemistry	Functional MTI	26389681	validated
mirtarbase	MIMAT0000443	hsa-miR-125a-5p	IRF4	3662	ENSG00000137265	PAR-CLIP	Functional MTI (Weak)	23446348	validated
mirtarbase	MIMAT0000443	hsa-miR-125a-5p	SMAD4	4089	ENSG00000141646	Luciferase reporter assay//Western blot	Functional MTI	22357933	validated
mirtarbase	MIMAT0000443	hsa-miR-125a-5p	TEF	7008	ENSG00000167074	qRT-PCR	Functional MTI (Weak)	24675842	validated
mirtarbase	MIMAT0000443	hsa-miR-125a-5p	TFRC	7037	ENSG00000072274	CLASH	Functional MTI (Weak)	23622248	validated
mirtarbase	MIMAT0000443	hsa-miR-125a-5p	CREB5	9586	ENSG00000146592	Sequencing	Functional MTI (Weak)	20371350	validated
mirtarbase	MIMAT0000443	hsa-miR-125a-5p	SRGAP2	23380	ENSG00000266028	CLASH	Functional MTI (Weak)	23622248	validated
mirtarbase	MIMAT0000443	hsa-miR-125a-5p	ERMP1	79956	ENSG00000099219	Sequencing	Functional MTI (Weak)	20371350	validated
mirtarbase	MIMAT0000443	hsa-miR-125a-5p	RBM17	84991	ENSG00000134453	Sequencing	Functional MTI (Weak)	20371350	validated
mirtarbase	MIMAT0000443	hsa-miR-125a-5p	E2F7	144455	ENSG00000165891	Sequencing	Functional MTI (Weak)	20371350	validated
mirtarbase	MIMAT0000443	hsa-miR-125a-5p	DOCK3	1795	ENSG00000088538	Microarray//qRT-PCR	Functional MTI (Weak)	22815788	validated
mirtarbase	MIMAT0000443	hsa-miR-125a-5p	PLXDC1	57125	ENSG00000161381	PAR-CLIP	Functional MTI (Weak)	22291592	validated
mirtarbase	MIMAT0000443	hsa-miR-125a-5p	PANK1	53354	ENSG00000152782	HITS-CLIP	Functional MTI (Weak)	23824327	validated
mirtarbase	MIMAT0000443	hsa-miR-125a-5p	KLF13	51621	ENSG00000275746	ELISA//Luciferase reporter assay//qRT-PCR//Western blot	Functional MTI	20589685	validated
mirtarbase	MIMAT0000443	hsa-miR-125a-5p	NIBAN2	64855	ENSG00000136830	Microarray//qRT-PCR	Functional MTI (Weak)	22815788	validated
mirtarbase	MIMAT0000449	hsa-miR-146a-5p	PRKCE	5581	ENSG00000171132	Luciferase reporter assay	Functional MTI	23457043	validated
mirtarbase	MIMAT0000449	hsa-miR-146a-5p	ERBB4	2066	ENSG00000178568	Luciferase reporter assay//Microarray//Western blot	Functional MTI	20864407	validated
mirtarbase	MIMAT0000449	hsa-miR-146a-5p	NFKB1	4790	ENSG00000109320	Luciferase reporter assay	Functional MTI	18504431	validated
mirtarbase	MIMAT0000449	hsa-miR-146a-5p	IL6	3569	ENSG00000136244	Microarray//Luciferase reporter assay//	Functional MTI	25265569	validated
mirtarbase	MIMAT0000449	hsa-miR-146a-5p	SMAD4	4089	ENSG00000141646	Immunohistochemistry//Luciferase reporter assay//Microarray//qRT-PCR//Western blot	Functional MTI	22507670	validated
mirtarbase	MIMAT0000449	hsa-miR-146a-5p	RARB	5915	ENSG00000077092	Luciferase reporter assay//qRT-PCR//Western blot	Functional MTI	27011326	validated
mirtarbase	MIMAT0000449	hsa-miR-146a-5p	SLPI	6590	ENSG00000124107	Western blot;qRT-PCR	Functional MTI	20110513	validated
mirtarbase	MIMAT0000449	hsa-miR-146a-5p	IFI44	10561	ENSG00000137965	Microarray	Functional MTI (Weak)	18057241	validated
mirtarbase	MIMAT0000449	hsa-miR-146a-5p	COPS8	10920	ENSG00000198612	In situ hybridization//Luciferase reporter assay//qRT-PCR//Western blot	Functional MTI	22992343	validated
mirtarbase	MIMAT0000449	hsa-miR-146a-5p	SPATS2L	26010	ENSG00000196141	Microarray	Functional MTI (Weak)	18057241	validated
mirtarbase	MIMAT0000449	hsa-miR-146a-5p	CYBRD1	79901	ENSG00000071967	HITS-CLIP	Functional MTI (Weak)	19536157	validated
mirtarbase	MIMAT0000449	hsa-miR-146a-5p	CD80	941	ENSG00000121594	Immunohistochemistry//Luciferase reporter assay//qRT-PCR//Western blot	Functional MTI	26505653	validated
mirtarbase	MIMAT0000449	hsa-miR-146a-5p	NOS1	4842	ENSG00000089250	Luciferase reporter assay//qRT-PCR	Functional MTI	28218896	validated
mirtarbase	MIMAT0000449	hsa-miR-146a-5p	IL1RL2	8808	ENSG00000115598	Microarray//qRT-PCR	Functional MTI (Weak)	22815788	validated
mirtarbase	MIMAT0000456	hsa-miR-186-5p	VCAM1	7412	ENSG00000162692	PAR-CLIP	Functional MTI (Weak)	22012620	validated
mirtarbase	MIMAT0000456	hsa-miR-186-5p	MYC	4609	ENSG00000136997	PAR-CLIP	Functional MTI (Weak)	21572407	validated
mirtarbase	MIMAT0000456	hsa-miR-186-5p	TLN1	7094	ENSG00000137076	CLASH	Functional MTI (Weak)	23622248	validated
mirtarbase	MIMAT0000456	hsa-miR-186-5p	RAF1	5894	ENSG00000132155	CLASH	Functional MTI (Weak)	23622248	validated
mirtarbase	MIMAT0000456	hsa-miR-186-5p	PTP4A1	7803	ENSG00000112245	CLASH	Functional MTI (Weak)	23622248	validated
mirtarbase	MIMAT0000456	hsa-miR-186-5p	VAV3	10451	ENSG00000134215	Sequencing	Functional MTI (Weak)	20371350	validated
mirtarbase	MIMAT0000456	hsa-miR-186-5p	GNAI1	2770	ENSG00000127955	Sequencing	Functional MTI (Weak)	20371350	validated
mirtarbase	MIMAT0000456	hsa-miR-186-5p	ID4	3400	ENSG00000172201	CLASH	Functional MTI (Weak)	23622248	validated
mirtarbase	MIMAT0000456	hsa-miR-186-5p	ITGB8	3696	ENSG00000105855	HITS-CLIP	Functional MTI (Weak)	23313552	validated
mirtarbase	MIMAT0000456	hsa-miR-186-5p	KIF11	3832	ENSG00000138160	Sequencing//PAR-CLIP	Functional MTI (Weak)	20371350	validated
mirtarbase	MIMAT0000456	hsa-miR-186-5p	SMAD4	4089	ENSG00000141646	Sequencing	Functional MTI (Weak)	20371350	validated
mirtarbase	MIMAT0000456	hsa-miR-186-5p	ORC5	5001	ENSG00000164815	Sequencing	Functional MTI (Weak)	20371350	validated
mirtarbase	MIMAT0000456	hsa-miR-186-5p	RORA	6095	ENSG00000069667	PAR-CLIP	Functional MTI (Weak)	21572407	validated
mirtarbase	MIMAT0000456	hsa-miR-186-5p	SMARCA2	6595	ENSG00000080503	Sequencing	Functional MTI (Weak)	20371350	validated
mirtarbase	MIMAT0000456	hsa-miR-186-5p	TEF	7008	ENSG00000167074	Sequencing	Functional MTI (Weak)	20371350	validated
mirtarbase	MIMAT0000456	hsa-miR-186-5p	SLC30A1	7779	ENSG00000170385	PAR-CLIP	Functional MTI (Weak)	23592263	validated
mirtarbase	MIMAT0000456	hsa-miR-186-5p	SLC7A5	8140	ENSG00000103257	PAR-CLIP	Functional MTI (Weak)	23446348	validated
mirtarbase	MIMAT0000456	hsa-miR-186-5p	PABPC4	8761	ENSG00000090621	CLASH	Functional MTI (Weak)	23622248	validated
mirtarbase	MIMAT0000456	hsa-miR-186-5p	TRAP1	10131	ENSG00000126602	CLASH	Functional MTI (Weak)	23622248	validated
mirtarbase	MIMAT0000456	hsa-miR-186-5p	ZNF652	22834	ENSG00000198740	Sequencing	Functional MTI (Weak)	20371350	validated
mirtarbase	MIMAT0000456	hsa-miR-186-5p	SRGAP2	23380	ENSG00000266028	CLASH	Functional MTI (Weak)	23622248	validated
mirtarbase	MIMAT0000456	hsa-miR-186-5p	PLXNB2	23654	ENSG00000196576	CLASH	Functional MTI (Weak)	23622248	validated
mirtarbase	MIMAT0000456	hsa-miR-186-5p	MYLIP	29116	ENSG00000007944	CLASH	Functional MTI (Weak)	23622248	validated
mirtarbase	MIMAT0000456	hsa-miR-186-5p	ANKRD11	29123	ENSG00000167522	CLASH	Functional MTI (Weak)	23622248	validated
mirtarbase	MIMAT0000456	hsa-miR-186-5p	ITSN2	50618	ENSG00000198399	CLASH	Functional MTI (Weak)	23622248	validated
mirtarbase	MIMAT0000456	hsa-miR-186-5p	FIGN	55137	ENSG00000182263	PAR-CLIP	Functional MTI (Weak)	23592263	validated
mirtarbase	MIMAT0000456	hsa-miR-186-5p	MAVS	57506	ENSG00000088888	CLASH	Functional MTI (Weak)	23622248	validated
mirtarbase	MIMAT0000456	hsa-miR-186-5p	SPECC1	92521	ENSG00000128487	CLASH	Functional MTI (Weak)	23622248	validated
mirtarbase	MIMAT0000456	hsa-miR-186-5p	AMZ1	155185	ENSG00000174945	CLASH	Functional MTI (Weak)	23622248	validated
mirtarbase	MIMAT0000456	hsa-miR-186-5p	FUT11	170384	ENSG00000196968	HITS-CLIP	Functional MTI (Weak)	23824327	validated
mirtarbase	MIMAT0000456	hsa-miR-186-5p	TWIST1	7291	ENSG00000122691	Luciferase reporter assay//qRT-PCR//Western blot	Functional MTI	27835599	validated
mirtarbase	MIMAT0000456	hsa-miR-186-5p	ITPKB	3707	ENSG00000143772	CLASH	Functional MTI (Weak)	23622248	validated
mirtarbase	MIMAT0000456	hsa-miR-186-5p	PSMD3	5709	ENSG00000108344	CLASH	Functional MTI (Weak)	23622248	validated
mirtarbase	MIMAT0000456	hsa-miR-186-5p	DOCK3	1795	ENSG00000088538	CLASH	Functional MTI (Weak)	23622248	validated
mirtarbase	MIMAT0000456	hsa-miR-186-5p	UBE2E2	7325	ENSG00000182247	CLASH	Functional MTI (Weak)	23622248	validated
mirtarbase	MIMAT0000456	hsa-miR-186-5p	RPS26	6231	ENSG00000197728	CLASH	Functional MTI (Weak)	23622248	validated
mirtarbase	MIMAT0000456	hsa-miR-186-5p	LRRC3C	100505591	ENSG00000204913	HITS-CLIP	Functional MTI (Weak)	19536157	validated
mirtarbase	MIMAT0000456	hsa-miR-186-5p	SEPTIN8	23176	ENSG00000164402	PAR-CLIP	Functional MTI (Weak)	22100165	validated
mirtarbase	MIMAT0000456	hsa-miR-186-5p	SEPTIN9	10801	ENSG00000184640	CLASH	Functional MTI (Weak)	23622248	validated
mirtarbase	MIMAT0000456	hsa-miR-186-5p	CLDN23	137075	ENSG00000285098	CLASH	Functional MTI (Weak)	23622248	validated
mirtarbase	MIMAT0000617	hsa-miR-200c-3p	PTEN	5728	ENSG00000171862	Luciferase reporter assay	Functional MTI	28008308	validated
mirtarbase	MIMAT0000617	hsa-miR-200c-3p	SESN1	27244	ENSG00000080546	PAR-CLIP	Functional MTI (Weak)	26701625	validated
mirtarbase	MIMAT0000617	hsa-miR-200c-3p	BCL2L11	10018	ENSG00000153094	PAR-CLIP	Functional MTI (Weak)	27292025	validated
mirtarbase	MIMAT0000617	hsa-miR-200c-3p	ETS1	2113	ENSG00000134954	Luciferase reporter assay//qRT-PCR//Western blot	Functional MTI	22735571	validated
mirtarbase	MIMAT0000617	hsa-miR-200c-3p	FOXO1	2308	ENSG00000150907	Luciferase reporter assay//qRT-PCR//Western blot	Functional MTI	27917915	validated
mirtarbase	MIMAT0000617	hsa-miR-200c-3p	CDK2	1017	ENSG00000123374	Immunohistochemistry//Luciferase reporter assay//Microarray//qRT-PCR//Western blot	Functional MTI	26248649	validated
mirtarbase	MIMAT0000617	hsa-miR-200c-3p	FN1	2335	ENSG00000115414	Immunoblot//Luciferase reporter assay//qRT-PCR//Western blot	Functional MTI	21501518	validated
mirtarbase	MIMAT0000617	hsa-miR-200c-3p	ZNF217	7764	ENSG00000171940	Luciferase reporter assay//Microarray//qRT-PCR//Western blot	Functional MTI	24615544	validated
mirtarbase	MIMAT0000617	hsa-miR-200c-3p	MLLT10	8028	ENSG00000078403	PAR-CLIP	Functional MTI (Weak)	20371350	validated
mirtarbase	MIMAT0000617	hsa-miR-200c-3p	SH3PXD2A	9644	ENSG00000107957	Immunofluorescence//Luciferase reporter assay//Microarray//qRT-PCR//Western blot	Functional MTI	26334100	validated
mirtarbase	MIMAT0000617	hsa-miR-200c-3p	PHF14	9678	ENSG00000106443	PAR-CLIP	Functional MTI (Weak)	22100165	validated
mirtarbase	MIMAT0000617	hsa-miR-200c-3p	LRP1B	53353	ENSG00000168702	Microarray	Functional MTI (Weak)	23807165	validated
mirtarbase	MIMAT0000617	hsa-miR-200c-3p	ERMP1	79956	ENSG00000099219	PAR-CLIP	Functional MTI (Weak)	22012620	validated
mirtarbase	MIMAT0000617	hsa-miR-200c-3p	JAZF1	221895	ENSG00000153814	Immunoblot//Luciferase reporter assay//qRT-PCR	Functional MTI	25985365	validated
mirtarbase	MIMAT0000617	hsa-miR-200c-3p	GLI3	2737	ENSG00000106571	qRT-PCR	Functional MTI (Weak)	23294929	validated
mirtarbase	MIMAT0000617	hsa-miR-200c-3p	ZFPM1	161882	ENSG00000179588	ELISA//Immunohistochemistry//Immunoprecipitaion//Luciferase reporter assay//Microarray//qRT-PCR//Western blot	Functional MTI	24762440	validated
mirtarbase	MIMAT0000617	hsa-miR-200c-3p	GATA4	2626	ENSG00000285109	Flow//Immunofluorescence//Luciferase reporter assay//qRT-PCR//Western blot	Functional MTI	24365599	validated
mirtarbase	MIMAT0000680	hsa-miR-106b-5p	PTEN	5728	ENSG00000171862	Luciferase reporter assay	Functional MTI	21283765	validated
mirtarbase	MIMAT0000680	hsa-miR-106b-5p	DDX5	1655	ENSG00000108654	HITS-CLIP	Functional MTI (Weak)	22473208	validated
mirtarbase	MIMAT0000680	hsa-miR-106b-5p	RABGAP1L	9910	ENSG00000152061	HITS-CLIP	Functional MTI (Weak)	23313552	validated
mirtarbase	MIMAT0000680	hsa-miR-106b-5p	SESN1	27244	ENSG00000080546	PAR-CLIP	Functional MTI (Weak)	27292025	validated
mirtarbase	MIMAT0000680	hsa-miR-106b-5p	MYC	4609	ENSG00000136997	qRT-PCR	Functional MTI (Weak)	24955218	validated
mirtarbase	MIMAT0000680	hsa-miR-106b-5p	NIN	51199	ENSG00000100503	PAR-CLIP	Functional MTI (Weak)	23592263	validated
mirtarbase	MIMAT0000680	hsa-miR-106b-5p	BCL2L11	10018	ENSG00000153094	Flow//Luciferase reporter assay//qRT-PCR//Western blot	Functional MTI	23028803	validated
mirtarbase	MIMAT0000680	hsa-miR-106b-5p	GAB1	2549	ENSG00000109458	HITS-CLIP	Functional MTI (Weak)	22473208	validated
mirtarbase	MIMAT0000680	hsa-miR-106b-5p	ELK3	2004	ENSG00000111145	Microarray	Functional MTI (Weak)	17242205	validated
mirtarbase	MIMAT0000680	hsa-miR-106b-5p	RUNX3	864	ENSG00000020633	Luciferase reporter assay//qRT-PCR//Western blot	Functional MTI	23912048	validated
mirtarbase	MIMAT0000680	hsa-miR-106b-5p	PTP4A1	7803	ENSG00000112245	PAR-CLIP	Functional MTI (Weak)	23592263	validated
mirtarbase	MIMAT0000680	hsa-miR-106b-5p	CLIC4	25932	ENSG00000169504	PAR-CLIP	Functional MTI (Weak)	21572407	validated
mirtarbase	MIMAT0000680	hsa-miR-106b-5p	STAT3	6774	ENSG00000168610	Luciferase reporter assay//qRT-PCR//Western blot	Functional MTI	25307786	validated
mirtarbase	MIMAT0000680	hsa-miR-106b-5p	CD28	940	ENSG00000178562	HITS-CLIP	Functional MTI (Weak)	23313552	validated
mirtarbase	MIMAT0000680	hsa-miR-106b-5p	CYLD	1540	ENSG00000083799	HITS-CLIP	Functional MTI (Weak)	22473208	validated
mirtarbase	MIMAT0000680	hsa-miR-106b-5p	EPHA4	2043	ENSG00000116106	PAR-CLIP	Functional MTI (Weak)	21572407	validated
mirtarbase	MIMAT0000680	hsa-miR-106b-5p	SMAD4	4089	ENSG00000141646	PAR-CLIP	Functional MTI (Weak)	23446348	validated
mirtarbase	MIMAT0000680	hsa-miR-106b-5p	SMAD7	4092	ENSG00000101665	Luciferase reporter assay//qRT-PCR//Western blot	Functional MTI	22286770	validated
mirtarbase	MIMAT0000680	hsa-miR-106b-5p	OPRK1	4986	ENSG00000082556	Microarray	Functional MTI (Weak)	17242205	validated
mirtarbase	MIMAT0000680	hsa-miR-106b-5p	PRKCB	5579	ENSG00000166501	HITS-CLIP	Functional MTI (Weak)	24906430	validated
mirtarbase	MIMAT0000680	hsa-miR-106b-5p	RAB5B	5869	ENSG00000111540	HITS-CLIP	Functional MTI (Weak)	22473208	validated
mirtarbase	MIMAT0000680	hsa-miR-106b-5p	RORA	6095	ENSG00000069667	Microarray	Functional MTI (Weak)	17242205	validated
mirtarbase	MIMAT0000680	hsa-miR-106b-5p	SLC30A1	7779	ENSG00000170385	PAR-CLIP	Functional MTI (Weak)	23592263	validated
mirtarbase	MIMAT0000680	hsa-miR-106b-5p	ZBTB39	9880	ENSG00000166860	CLASH	Functional MTI (Weak)	23622248	validated
mirtarbase	MIMAT0000680	hsa-miR-106b-5p	ZNF652	22834	ENSG00000198740	PAR-CLIP	Functional MTI (Weak)	23592263	validated
mirtarbase	MIMAT0000680	hsa-miR-106b-5p	TRIB2	28951	ENSG00000071575	CLASH	Functional MTI (Weak)	23622248	validated
mirtarbase	MIMAT0000680	hsa-miR-106b-5p	MYLIP	29116	ENSG00000007944	PAR-CLIP	Functional MTI (Weak)	23592263	validated
mirtarbase	MIMAT0000680	hsa-miR-106b-5p	ASAP1	50807	ENSG00000153317	CLASH	Functional MTI (Weak)	23622248	validated
mirtarbase	MIMAT0000680	hsa-miR-106b-5p	KLF3	51274	ENSG00000109787	PAR-CLIP	Functional MTI (Weak)	22012620	validated
mirtarbase	MIMAT0000680	hsa-miR-106b-5p	ARID4B	51742	ENSG00000054267	HITS-CLIP	Functional MTI (Weak)	22473208	validated
mirtarbase	MIMAT0000680	hsa-miR-106b-5p	ANKH	56172	ENSG00000154122	PAR-CLIP	Functional MTI (Weak)	23592263	validated
mirtarbase	MIMAT0000680	hsa-miR-106b-5p	MAVS	57506	ENSG00000088888	PAR-CLIP	Functional MTI (Weak)	21572407	validated
mirtarbase	MIMAT0000680	hsa-miR-106b-5p	TBL1XR1	79718	ENSG00000177565	PAR-CLIP	Functional MTI (Weak)	22012620	validated
mirtarbase	MIMAT0000680	hsa-miR-106b-5p	CYBRD1	79901	ENSG00000071967	HITS-CLIP	Functional MTI (Weak)	22473208	validated
mirtarbase	MIMAT0000680	hsa-miR-106b-5p	CRISPLD2	83716	ENSG00000103196	PAR-CLIP	Functional MTI (Weak)	23446348	validated
mirtarbase	MIMAT0000680	hsa-miR-106b-5p	SLC25A46	91137	ENSG00000164209	PAR-CLIP	Functional MTI (Weak)	21572407	validated
mirtarbase	MIMAT0000680	hsa-miR-106b-5p	C12orf65	91574	ENSG00000130921	HITS-CLIP	Functional MTI (Weak)	23313552	validated
mirtarbase	MIMAT0000680	hsa-miR-106b-5p	HAUS8	93323	ENSG00000131351	HITS-CLIP	Functional MTI (Weak)	22473208	validated
mirtarbase	MIMAT0000680	hsa-miR-106b-5p	FMNL2	114793	ENSG00000157827	PAR-CLIP	Functional MTI (Weak)	21572407	validated
mirtarbase	MIMAT0000680	hsa-miR-106b-5p	ZBTB9	221504	ENSG00000213588	HITS-CLIP	Functional MTI (Weak)	22473208	validated
mirtarbase	MIMAT0000680	hsa-miR-106b-5p	NPNT	255743	ENSG00000168743	PAR-CLIP	Functional MTI (Weak)	22100165	validated
mirtarbase	MIMAT0000680	hsa-miR-106b-5p	SUMF1	285362	ENSG00000144455	Microarray	Functional MTI (Weak)	17242205	validated
mirtarbase	MIMAT0000680	hsa-miR-106b-5p	SAMD12	401474	ENSG00000177570	PAR-CLIP	Functional MTI (Weak)	21572407	validated
mirtarbase	MIMAT0000680	hsa-miR-106b-5p	CPS1	1373	ENSG00000021826	HITS-CLIP	Functional MTI (Weak)	23313552	validated
mirtarbase	MIMAT0000680	hsa-miR-106b-5p	TWIST1	7291	ENSG00000122691	Luciferase reporter assay//qRT-PCR//Western blot	Functional MTI	24002805	validated
mirtarbase	MIMAT0000680	hsa-miR-106b-5p	LGSN	51557	ENSG00000146166	HITS-CLIP	Functional MTI (Weak)	23313552	validated
mirtarbase	MIMAT0000680	hsa-miR-106b-5p	ITPKB	3707	ENSG00000143772	HITS-CLIP	Functional MTI (Weak)	22473208	validated
mirtarbase	MIMAT0000680	hsa-miR-106b-5p	VDAC1	7416	ENSG00000213585	HITS-CLIP	Functional MTI (Weak)	22473208	validated
mirtarbase	MIMAT0000680	hsa-miR-106b-5p	MED17	9440	ENSG00000042429	HITS-CLIP	Functional MTI (Weak)	22473208	validated
mirtarbase	MIMAT0000680	hsa-miR-106b-5p	ETF1	2107	ENSG00000120705	HITS-CLIP	Functional MTI (Weak)	22473208	validated
mirtarbase	MIMAT0000680	hsa-miR-106b-5p	MICB	4277	ENSG00000204516	HITS-CLIP	Functional MTI (Weak)	22473208	validated
mirtarbase	MIMAT0000680	hsa-miR-106b-5p	FBXL7	23194	ENSG00000183580	PAR-CLIP	Functional MTI (Weak)	22012620	validated
mirtarbase	MIMAT0000680	hsa-miR-106b-5p	EPS15L1	58513	ENSG00000127527	PAR-CLIP	Functional MTI (Weak)	23446348	validated
mirtarbase	MIMAT0000680	hsa-miR-106b-5p	ZNF665	79788	ENSG00000197497	HITS-CLIP	Functional MTI (Weak)	23313552	validated
mirtarbase	MIMAT0000680	hsa-miR-106b-5p	ORMDL3	94103	ENSG00000172057	HITS-CLIP	Functional MTI (Weak)	22473208	validated
mirtarbase	MIMAT0000680	hsa-miR-106b-5p	STAC2	342667	ENSG00000141750	HITS-CLIP	Functional MTI (Weak)	22927820	validated
mirtarbase	MIMAT0000680	hsa-miR-106b-5p	MAP3K14	9020	ENSG00000006062	HITS-CLIP	Functional MTI (Weak)	22473208	validated
mirtarbase	MIMAT0000680	hsa-miR-106b-5p	SUSD6	9766	ENSG00000100647	HITS-CLIP	Functional MTI (Weak)	22473208	validated
mirtarbase	MIMAT0000680	hsa-miR-106b-5p	EMSY	56946	ENSG00000158636	HITS-CLIP	Functional MTI (Weak)	22473208	validated
mirtarbase	MIMAT0000680	hsa-miR-106b-5p	TMEM131L	23240	ENSG00000121210	PAR-CLIP	Functional MTI (Weak)	22012620	validated
mirtarbase	MIMAT0000681	hsa-miR-29c-3p	PTEN	5728	ENSG00000171862	Immunoblot//Luciferase reporter assay//qRT-PCR	Functional MTI	23143395	validated
mirtarbase	MIMAT0000681	hsa-miR-29c-3p	BACH2	60468	ENSG00000112182	Sequencing	Functional MTI (Weak)	20371350	validated
mirtarbase	MIMAT0000681	hsa-miR-29c-3p	PTP4A1	7803	ENSG00000112245	PAR-CLIP	Functional MTI (Weak)	21572407	validated
mirtarbase	MIMAT0000681	hsa-miR-29c-3p	CREB5	9586	ENSG00000146592	Luciferase reporter assay//Next Generation Sequencing (NGS)//qRT-PCR	Functional MTI	28160548	validated
mirtarbase	MIMAT0000681	hsa-miR-29c-3p	TESPA1	9840	ENSG00000135426	HITS-CLIP	Functional MTI (Weak)	23824327	validated
mirtarbase	MIMAT0000681	hsa-miR-29c-3p	COLEC10	10584	ENSG00000184374	HITS-CLIP	Functional MTI (Weak)	19536157	validated
mirtarbase	MIMAT0000681	hsa-miR-29c-3p	SEC31A	22872	ENSG00000138674	HITS-CLIP	Functional MTI (Weak)	23313552	validated
mirtarbase	MIMAT0000681	hsa-miR-29c-3p	EPHX2	2053	ENSG00000120915	HITS-CLIP	Functional MTI (Weak)	23824327	validated
mirtarbase	MIMAT0000681	hsa-miR-29c-3p	ZFPM1	161882	ENSG00000179588	HITS-CLIP	Functional MTI (Weak)	23313552	validated
mirtarbase	MIMAT0000681	hsa-miR-29c-3p	OTULIN	90268	ENSG00000154124	Sequencing	Functional MTI (Weak)	20371350	validated
mirtarbase	MIMAT0000682	hsa-miR-200a-3p	PTEN	5728	ENSG00000171862	qRT-PCR//Western blot	Functional MTI	24413994	validated
mirtarbase	MIMAT0000682	hsa-miR-200a-3p	CYP1B1	1545	ENSG00000138061	PAR-CLIP	Functional MTI (Weak)	23592263	validated
mirtarbase	MIMAT0000682	hsa-miR-200a-3p	VCAM1	7412	ENSG00000162692	Microarray	Functional MTI (Weak)	17875710	validated
mirtarbase	MIMAT0000682	hsa-miR-200a-3p	STAT3	6774	ENSG00000168610	qRT-PCR	Functional MTI (Weak)	26535690	validated
mirtarbase	MIMAT0000682	hsa-miR-200a-3p	EPHA7	2045	ENSG00000135333	PAR-CLIP	Functional MTI (Weak)	21572407	validated
mirtarbase	MIMAT0000682	hsa-miR-200a-3p	LPP	4026	ENSG00000145012	HITS-CLIP	Functional MTI (Weak)	23313552	validated
mirtarbase	MIMAT0000682	hsa-miR-200a-3p	SMAD3	4088	ENSG00000166949	Luciferase reporter assay	Functional MTI	22020340	validated
mirtarbase	MIMAT0000682	hsa-miR-200a-3p	TFRC	7037	ENSG00000072274	Northern blot	Functional MTI (Weak)	19135902	validated
mirtarbase	MIMAT0000682	hsa-miR-200a-3p	THRB	7068	ENSG00000151090	Luciferase reporter assay//Next Generation Sequencing (NGS)//RISC-IP//qRT-PCR//Western blot	Functional MTI	27734462	validated
mirtarbase	MIMAT0000682	hsa-miR-200a-3p	XPOT	11260	ENSG00000184575	PAR-CLIP	Functional MTI (Weak)	20371350	validated
mirtarbase	MIMAT0000682	hsa-miR-200a-3p	FUT11	170384	ENSG00000196968	PAR-CLIP	Functional MTI (Weak)	24398324	validated
mirtarbase	MIMAT0000682	hsa-miR-200a-3p	SEPTIN8	23176	ENSG00000164402	PAR-CLIP	Functional MTI (Weak)	22100165	validated
mirtarbase	MIMAT0000692	hsa-miR-30e-5p	SOCS3	9021	ENSG00000184557	PAR-CLIP	Functional MTI (Weak)	23592263	validated
mirtarbase	MIMAT0000692	hsa-miR-30e-5p	GAB1	2549	ENSG00000109458	HITS-CLIP	Functional MTI (Weak)	22473208	validated
mirtarbase	MIMAT0000692	hsa-miR-30e-5p	PTP4A1	7803	ENSG00000112245	HITS-CLIP	Functional MTI (Weak)	22473208	validated
mirtarbase	MIMAT0000692	hsa-miR-30e-5p	ZFP36L1	677	ENSG00000185650	PAR-CLIP	Functional MTI (Weak)	26701625	validated
mirtarbase	MIMAT0000692	hsa-miR-30e-5p	KIF11	3832	ENSG00000138160	PAR-CLIP	Functional MTI (Weak)	21572407	validated
mirtarbase	MIMAT0000692	hsa-miR-30e-5p	PCNT	5116	ENSG00000160299	CLASH	Functional MTI (Weak)	23622248	validated
mirtarbase	MIMAT0000692	hsa-miR-30e-5p	PPP2R1B	5519	ENSG00000137713	PAR-CLIP	Functional MTI (Weak)	23592263	validated
mirtarbase	MIMAT0000692	hsa-miR-30e-5p	TAF4B	6875	ENSG00000141384	HITS-CLIP	Functional MTI (Weak)	22473208	validated
mirtarbase	MIMAT0000692	hsa-miR-30e-5p	SLC7A5	8140	ENSG00000103257	PAR-CLIP	Functional MTI (Weak)	23592263	validated
mirtarbase	MIMAT0000692	hsa-miR-30e-5p	SH3PXD2A	9644	ENSG00000107957	HITS-CLIP	Functional MTI (Weak)	22473208	validated
mirtarbase	MIMAT0000692	hsa-miR-30e-5p	ZBTB39	9880	ENSG00000166860	HITS-CLIP	Functional MTI (Weak)	22473208	validated
mirtarbase	MIMAT0000692	hsa-miR-30e-5p	MYLIP	29116	ENSG00000007944	PAR-CLIP	Functional MTI (Weak)	20371350	validated
mirtarbase	MIMAT0000692	hsa-miR-30e-5p	IL21R	50615	ENSG00000103522	HITS-CLIP	Functional MTI (Weak)	22473208	validated
mirtarbase	MIMAT0000692	hsa-miR-30e-5p	FBXO45	200933	ENSG00000174013	HITS-CLIP	Functional MTI (Weak)	22473208	validated
mirtarbase	MIMAT0000692	hsa-miR-30e-5p	MRO	83876	ENSG00000134042	HITS-CLIP	Functional MTI (Weak)	19536157	validated
mirtarbase	MIMAT0000692	hsa-miR-30e-5p	IP6K3	117283	ENSG00000161896	HITS-CLIP	Functional MTI (Weak)	22473208	validated
mirtarbase	MIMAT0000692	hsa-miR-30e-5p	PSMA6	5687	ENSG00000100902	CLASH	Functional MTI (Weak)	23622248	validated
mirtarbase	MIMAT0000692	hsa-miR-30e-5p	ATG5	9474	ENSG00000057663	Luciferase reporter assay//qRT-PCR//Western blot	Functional MTI	27372603	validated
mirtarbase	MIMAT0000692	hsa-miR-30e-5p	ASB3	51130	ENSG00000115239	HITS-CLIP	Functional MTI (Weak)	22473208	validated
mirtarbase	MIMAT0000692	hsa-miR-30e-5p	ASB3	100302652	ENSG00000115239	HITS-CLIP	Functional MTI (Weak)	27418678	validated
mirtarbase	MIMAT0000703	hsa-miR-361-5p	CDK2	1017	ENSG00000123374	CLASH	Functional MTI (Weak)	23622248	validated
mirtarbase	MIMAT0000703	hsa-miR-361-5p	EPHA4	2043	ENSG00000116106	CLASH	Functional MTI (Weak)	23622248	validated
mirtarbase	MIMAT0000703	hsa-miR-361-5p	SLPI	6590	ENSG00000124107	PAR-CLIP	Functional MTI (Weak)	20371350	validated
mirtarbase	MIMAT0000703	hsa-miR-361-5p	STAT6	6778	ENSG00000166888	Luciferase reporter assay//qRT-PCR//Western blot	Functional MTI	24491557	validated
mirtarbase	MIMAT0000703	hsa-miR-361-5p	WDR36	134430	ENSG00000134987	Sequencing	Functional MTI (Weak)	20371350	validated
mirtarbase	MIMAT0000703	hsa-miR-361-5p	KYNU	8942	ENSG00000115919	PAR-CLIP	Functional MTI (Weak)	23446348	validated
mirtarbase	MIMAT0000703	hsa-miR-361-5p	TWIST1	7291	ENSG00000122691	Luciferase reporter assay//qRT-PCR//Western blot	Functional MTI	28184914	validated
mirtarbase	MIMAT0000703	hsa-miR-361-5p	PLCL1	5334	ENSG00000115896	HITS-CLIP	Functional MTI (Weak)	19536157	validated
mirtarbase	MIMAT0000727	hsa-miR-374a-5p	BACH2	60468	ENSG00000112182	HITS-CLIP	Functional MTI (Weak)	21572407	validated
mirtarbase	MIMAT0000727	hsa-miR-374a-5p	CLIC4	25932	ENSG00000169504	HITS-CLIP	Functional MTI (Weak)	22473208	validated
mirtarbase	MIMAT0000727	hsa-miR-374a-5p	RAB5B	5869	ENSG00000111540	HITS-CLIP	Functional MTI (Weak)	22473208	validated
mirtarbase	MIMAT0000727	hsa-miR-374a-5p	RORA	6095	ENSG00000069667	PAR-CLIP	Functional MTI (Weak)	21572407	validated
mirtarbase	MIMAT0000727	hsa-miR-374a-5p	ZNF217	7764	ENSG00000171940	HITS-CLIP	Functional MTI (Weak)	22473208	validated
mirtarbase	MIMAT0000727	hsa-miR-374a-5p	LMAN2	10960	ENSG00000169223	PAR-CLIP	Functional MTI (Weak)	20371350	validated
mirtarbase	MIMAT0000727	hsa-miR-374a-5p	PITPNC1	26207	ENSG00000154217	PAR-CLIP	Functional MTI (Weak)	23446348	validated
mirtarbase	MIMAT0000727	hsa-miR-374a-5p	RANBP6	26953	ENSG00000137040	HITS-CLIP	Functional MTI (Weak)	22473208	validated
mirtarbase	MIMAT0000727	hsa-miR-374a-5p	MYLIP	29116	ENSG00000007944	PAR-CLIP	Functional MTI (Weak)	20371350	validated
mirtarbase	MIMAT0000727	hsa-miR-374a-5p	SLC9A4	389015	ENSG00000180251	PAR-CLIP	Functional MTI (Weak)	22012620	validated
mirtarbase	MIMAT0000727	hsa-miR-374a-5p	JMJD1C	221037	ENSG00000171988	HITS-CLIP	Functional MTI (Weak)	22473208	validated
mirtarbase	MIMAT0000727	hsa-miR-374a-5p	VGLL2	245806	ENSG00000170162	PAR-CLIP	Functional MTI (Weak)	21572407	validated
mirtarbase	MIMAT0000727	hsa-miR-374a-5p	PCNX1	22990	ENSG00000100731	HITS-CLIP	Functional MTI (Weak)	22473208	validated
mirtarbase	MIMAT0000727	hsa-miR-374a-5p	RIPOR2	9750	ENSG00000111913	HITS-CLIP	Functional MTI (Weak)	22473208	validated
mirtarbase	MIMAT0000732	hsa-miR-378a-3p	DHX15	1665	ENSG00000109606	CLASH	Functional MTI (Weak)	23622248	validated
mirtarbase	MIMAT0000732	hsa-miR-378a-3p	MYC	4609	ENSG00000136997	Immunoblot//Luciferase reporter assay//qRT-PCR	Functional MTI	21242960	validated
mirtarbase	MIMAT0000732	hsa-miR-378a-3p	RUNX1	861	ENSG00000159216	Luciferase reporter assay//qRT-PCR//Western blot//Microarray	Functional MTI	26749280	validated
mirtarbase	MIMAT0000732	hsa-miR-378a-3p	MYRF	745	ENSG00000124920	HITS-CLIP	Functional MTI (Weak)	23824327	validated
mirtarbase	MIMAT0000732	hsa-miR-378a-3p	KCNJ6	3763	ENSG00000157542	PAR-CLIP	Functional MTI (Weak)	22291592	validated
mirtarbase	MIMAT0000732	hsa-miR-378a-3p	TRAF1	7185	ENSG00000056558	CLASH	Functional MTI (Weak)	23622248	validated
mirtarbase	MIMAT0000732	hsa-miR-378a-3p	TOB2	10766	ENSG00000183864	Immunoblot//Luciferase reporter assay//qRT-PCR	Functional MTI	21242960	validated
mirtarbase	MIMAT0000732	hsa-miR-378a-3p	SEC31A	22872	ENSG00000138674	CLASH	Functional MTI (Weak)	23622248	validated
mirtarbase	MIMAT0000732	hsa-miR-378a-3p	NDFIP1	80762	ENSG00000131507	CLASH	Functional MTI (Weak)	23622248	validated
mirtarbase	MIMAT0000732	hsa-miR-378a-3p	NPNT	255743	ENSG00000168743	GFP reporter assay//Luciferase reporter assay//Western blot	Functional MTI	19844573	validated
mirtarbase	MIMAT0000732	hsa-miR-378a-3p	GLI3	2737	ENSG00000106571	Luciferase reporter assay	Functional MTI	27001906	validated
mirtarbase	MIMAT0000732	hsa-miR-378a-3p	LGSN	51557	ENSG00000146166	HITS-CLIP	Functional MTI (Weak)	23313552	validated
mirtarbase	MIMAT0000733	hsa-miR-379-5p	TGFBR1	7046	ENSG00000106799	HITS-CLIP	Functional MTI (Weak)	23313552	validated
mirtarbase	MIMAT0000733	hsa-miR-379-5p	CUL3	8452	ENSG00000036257	PAR-CLIP	Functional MTI (Weak)	22012620	validated
mirtarbase	MIMAT0000733	hsa-miR-379-5p	SPRY4	81848	ENSG00000187678	HITS-CLIP	Functional MTI (Weak)	24906430	validated
mirtarbase	MIMAT0000733	hsa-miR-379-5p	TDRKH	11022	ENSG00000182134	PAR-CLIP	Functional MTI (Weak)	23592263	validated
mirtarbase	MIMAT0000733	hsa-miR-379-5p	CSRP2	1466	ENSG00000175183	PAR-CLIP	Functional MTI (Weak)	23592263	validated
mirtarbase	MIMAT0000736	hsa-miR-381-3p	NFKBIA	4792	ENSG00000100906	Luciferase reporter assay//qRT-PCR//Western blot	Functional MTI	27312547	validated
mirtarbase	MIMAT0000736	hsa-miR-381-3p	PRKCB	5579	ENSG00000166501	PAR-CLIP	Functional MTI (Weak)	22100165	validated
mirtarbase	MIMAT0000736	hsa-miR-381-3p	RORA	6095	ENSG00000069667	PAR-CLIP	Functional MTI (Weak)	21572407	validated
mirtarbase	MIMAT0000736	hsa-miR-381-3p	SEMA4D	10507	ENSG00000187764	HITS-CLIP	Functional MTI (Weak)	23313552	validated
mirtarbase	MIMAT0000736	hsa-miR-381-3p	ZNF652	22834	ENSG00000198740	PAR-CLIP	Functional MTI (Weak)	23446348	validated
mirtarbase	MIMAT0000736	hsa-miR-381-3p	TTC33	23548	ENSG00000113638	PAR-CLIP	Functional MTI (Weak)	20371350	validated
mirtarbase	MIMAT0000736	hsa-miR-381-3p	CRISPLD2	83716	ENSG00000103196	HITS-CLIP	Functional MTI (Weak)	19536157	validated
mirtarbase	MIMAT0000736	hsa-miR-381-3p	TWIST1	7291	ENSG00000122691	Luciferase reporter assay//Western blot//qRT-PCR	Functional MTI	27094913	validated
mirtarbase	MIMAT0000751	hsa-miR-330-3p	ORC5	5001	ENSG00000164815	PAR-CLIP	Functional MTI (Weak)	23446348	validated
mirtarbase	MIMAT0000751	hsa-miR-330-3p	PEX14	5195	ENSG00000142655	PAR-CLIP	Functional MTI (Weak)	22012620	validated
mirtarbase	MIMAT0000751	hsa-miR-330-3p	THRA	7067	ENSG00000126351	CLASH	Functional MTI (Weak)	23622248	validated
mirtarbase	MIMAT0000751	hsa-miR-330-3p	ZNF217	7764	ENSG00000171940	PAR-CLIP	Functional MTI (Weak)	27292025	validated
mirtarbase	MIMAT0000751	hsa-miR-330-3p	FBXL17	64839	ENSG00000145743	HITS-CLIP	Functional MTI (Weak)	19536157	validated
mirtarbase	MIMAT0000751	hsa-miR-330-3p	ZBTB16	7704	ENSG00000109906	PAR-CLIP	Functional MTI (Weak)	20371350	validated
mirtarbase	MIMAT0000760	hsa-miR-331-3p	ERBB3	2065	ENSG00000065361	HITS-CLIP	Functional MTI (Weak)	23824327	validated
mirtarbase	MIMAT0000760	hsa-miR-331-3p	ACTR1A	10121	ENSG00000138107	CLASH	Functional MTI (Weak)	23622248	validated
mirtarbase	MIMAT0000760	hsa-miR-331-3p	ADCY9	115	ENSG00000162104	CLASH	Functional MTI (Weak)	23622248	validated
mirtarbase	MIMAT0000760	hsa-miR-331-3p	AP2A2	161	ENSG00000183020	CLASH	Functional MTI (Weak)	23622248	validated
mirtarbase	MIMAT0000760	hsa-miR-331-3p	EPHA7	2045	ENSG00000135333	CLASH	Functional MTI (Weak)	23622248	validated
mirtarbase	MIMAT0000760	hsa-miR-331-3p	FURIN	5045	ENSG00000140564	HITS-CLIP	Functional MTI (Weak)	28735896	validated
mirtarbase	MIMAT0000760	hsa-miR-331-3p	UTRN	7402	ENSG00000152818	CLASH	Functional MTI (Weak)	23622248	validated
mirtarbase	MIMAT0000760	hsa-miR-331-3p	SH3PXD2A	9644	ENSG00000107957	CLASH	Functional MTI (Weak)	23622248	validated
mirtarbase	MIMAT0000760	hsa-miR-331-3p	TRAP1	10131	ENSG00000126602	CLASH	Functional MTI (Weak)	23622248	validated
mirtarbase	MIMAT0000760	hsa-miR-331-3p	PTPRT	11122	ENSG00000196090	CLASH	Functional MTI (Weak)	23622248	validated
mirtarbase	MIMAT0000760	hsa-miR-331-3p	SEC31A	22872	ENSG00000138674	CLASH	Functional MTI (Weak)	23622248	validated
mirtarbase	MIMAT0000760	hsa-miR-331-3p	PLXNB2	23654	ENSG00000196576	CLASH	Functional MTI (Weak)	23622248	validated
mirtarbase	MIMAT0000760	hsa-miR-331-3p	DYNC2H1	79659	ENSG00000187240	CLASH	Functional MTI (Weak)	23622248	validated
mirtarbase	MIMAT0000760	hsa-miR-331-3p	C12orf65	91574	ENSG00000130921	CLASH	Functional MTI (Weak)	23622248	validated
mirtarbase	MIMAT0000760	hsa-miR-331-3p	FUT11	170384	ENSG00000196968	CLASH	Functional MTI (Weak)	23622248	validated
mirtarbase	MIMAT0000760	hsa-miR-331-3p	IL4R	3566	ENSG00000077238	CLASH	Functional MTI (Weak)	23622248	validated
mirtarbase	MIMAT0000760	hsa-miR-331-3p	POLR2M	81488	ENSG00000255529	CLASH	Functional MTI (Weak)	23622248	validated
mirtarbase	MIMAT0000760	hsa-miR-331-3p	CEP112	201134	ENSG00000154240	CLASH	Functional MTI (Weak)	23622248	validated
mirtarbase	MIMAT0000760	hsa-miR-331-3p	ITPKB	3707	ENSG00000143772	HITS-CLIP	Functional MTI (Weak)	19536157	validated
mirtarbase	MIMAT0000760	hsa-miR-331-3p	CLEC16A	23274	ENSG00000038532	CLASH	Functional MTI (Weak)	23622248	validated
mirtarbase	MIMAT0000760	hsa-miR-331-3p	CDHR3	222256	ENSG00000128536	CLASH	Functional MTI (Weak)	23622248	validated
mirtarbase	MIMAT0000764	hsa-miR-339-5p	BCL2L11	10018	ENSG00000153094	PAR-CLIP//HITS-CLIP	Functional MTI (Weak)	21572407	validated
mirtarbase	MIMAT0000764	hsa-miR-339-5p	PTP4A1	7803	ENSG00000112245	Luciferase reporter assay//qRT-PCR//Western blot	Functional MTI	23696794	validated
mirtarbase	MIMAT0000764	hsa-miR-339-5p	PSAP	5660	ENSG00000197746	CLASH	Functional MTI (Weak)	23622248	validated
mirtarbase	MIMAT0000764	hsa-miR-339-5p	CUL3	8452	ENSG00000036257	HITS-CLIP	Functional MTI (Weak)	23824327	validated
mirtarbase	MIMAT0000764	hsa-miR-339-5p	HLA-E	3133	ENSG00000206493	HITS-CLIP	Functional MTI (Weak)	23824327	validated
mirtarbase	MIMAT0000764	hsa-miR-339-5p	TASOR	23272	ENSG00000163946	HITS-CLIP	Functional MTI (Weak)	23313552	validated
mirtarbase	MIMAT0000765	hsa-miR-335-5p	JAKMIP1	152789	ENSG00000152969	Microarray	Functional MTI (Weak)	18185580	validated
mirtarbase	MIMAT0000765	hsa-miR-335-5p	FBLN2	2199	ENSG00000163520	Microarray	Functional MTI (Weak)	18185580	validated
mirtarbase	MIMAT0000765	hsa-miR-335-5p	MYC	4609	ENSG00000136997	Western blot	Functional MTI	21618216	validated
mirtarbase	MIMAT0000765	hsa-miR-335-5p	COL15A1	1306	ENSG00000204291	Microarray	Functional MTI (Weak)	18185580	validated
mirtarbase	MIMAT0000765	hsa-miR-335-5p	MAP3K8	1326	ENSG00000107968	Microarray	Functional MTI (Weak)	18185580	validated
mirtarbase	MIMAT0000765	hsa-miR-335-5p	ARHGEF3	50650	ENSG00000163947	Microarray	Functional MTI (Weak)	18185580	validated
mirtarbase	MIMAT0000765	hsa-miR-335-5p	CXCR4	7852	ENSG00000121966	Luciferase reporter assay//qRT-PCR//Western blot	Functional MTI	26082201	validated
mirtarbase	MIMAT0000765	hsa-miR-335-5p	FOXO1	2308	ENSG00000150907	Microarray	Functional MTI (Weak)	18185580	validated
mirtarbase	MIMAT0000765	hsa-miR-335-5p	JAK2	3717	ENSG00000096968	Microarray	Functional MTI (Weak)	18185580	validated
mirtarbase	MIMAT0000765	hsa-miR-335-5p	BACH2	60468	ENSG00000112182	Microarray	Functional MTI (Weak)	18185580	validated
mirtarbase	MIMAT0000765	hsa-miR-335-5p	FOXP1	27086	ENSG00000114861	Microarray	Functional MTI (Weak)	18185580	validated
mirtarbase	MIMAT0000765	hsa-miR-335-5p	CLIC4	25932	ENSG00000169504	Microarray	Functional MTI (Weak)	18185580	validated
mirtarbase	MIMAT0000765	hsa-miR-335-5p	ATP6V0A1	535	ENSG00000033627	Microarray	Functional MTI (Weak)	18185580	validated
mirtarbase	MIMAT0000765	hsa-miR-335-5p	DST	667	ENSG00000151914	Microarray	Functional MTI (Weak)	18185580	validated
mirtarbase	MIMAT0000765	hsa-miR-335-5p	CCR7	1236	ENSG00000126353	Microarray	Functional MTI (Weak)	18185580	validated
mirtarbase	MIMAT0000765	hsa-miR-335-5p	EPHA4	2043	ENSG00000116106	Microarray	Functional MTI (Weak)	18185580	validated
mirtarbase	MIMAT0000765	hsa-miR-335-5p	ETV1	2115	ENSG00000006468	Microarray	Functional MTI (Weak)	18185580	validated
mirtarbase	MIMAT0000765	hsa-miR-335-5p	LRRC32	2615	ENSG00000137507	Microarray	Functional MTI (Weak)	18185580	validated
mirtarbase	MIMAT0000765	hsa-miR-335-5p	GRB7	2886	ENSG00000141738	Microarray	Functional MTI (Weak)	18185580	validated
mirtarbase	MIMAT0000765	hsa-miR-335-5p	GRB10	2887	ENSG00000106070	Microarray	Functional MTI (Weak)	18185580	validated
mirtarbase	MIMAT0000765	hsa-miR-335-5p	GRM3	2913	ENSG00000198822	Microarray	Functional MTI (Weak)	18185580	validated
mirtarbase	MIMAT0000765	hsa-miR-335-5p	GRM5	2915	ENSG00000168959	Microarray	Functional MTI (Weak)	18185580	validated
mirtarbase	MIMAT0000765	hsa-miR-335-5p	HLA-DRB5	3127	ENSG00000198502	Microarray	Functional MTI (Weak)	18185580	validated
mirtarbase	MIMAT0000765	hsa-miR-335-5p	FOXA3	3171	ENSG00000170608	Microarray	Functional MTI (Weak)	18185580	validated
mirtarbase	MIMAT0000765	hsa-miR-335-5p	ID4	3400	ENSG00000172201	Reporter assay;Western blot;Other	Functional MTI	21618216	validated
mirtarbase	MIMAT0000765	hsa-miR-335-5p	IGFBP4	3487	ENSG00000141753	Microarray	Functional MTI (Weak)	18185580	validated
mirtarbase	MIMAT0000765	hsa-miR-335-5p	IL4	3565	ENSG00000113520	Microarray	Functional MTI (Weak)	18185580	validated
mirtarbase	MIMAT0000765	hsa-miR-335-5p	IL5	3567	ENSG00000113525	Microarray	Functional MTI (Weak)	18185580	validated
mirtarbase	MIMAT0000765	hsa-miR-335-5p	IL6	3569	ENSG00000136244	Microarray	Functional MTI (Weak)	18185580	validated
mirtarbase	MIMAT0000765	hsa-miR-335-5p	ITGB8	3696	ENSG00000105855	Microarray	Functional MTI (Weak)	18185580	validated
mirtarbase	MIMAT0000765	hsa-miR-335-5p	ITPR2	3709	ENSG00000123104	Microarray	Functional MTI (Weak)	18185580	validated
mirtarbase	MIMAT0000765	hsa-miR-335-5p	IVL	3713	ENSG00000163207	Microarray	Functional MTI (Weak)	18185580	validated
mirtarbase	MIMAT0000765	hsa-miR-335-5p	FADS1	3992	ENSG00000149485	Microarray	Functional MTI (Weak)	18185580	validated
mirtarbase	MIMAT0000765	hsa-miR-335-5p	LRP1	4035	ENSG00000123384	Microarray	Functional MTI (Weak)	18185580	validated
mirtarbase	MIMAT0000765	hsa-miR-335-5p	SMAD3	4088	ENSG00000166949	Microarray	Functional MTI (Weak)	18185580	validated
mirtarbase	MIMAT0000765	hsa-miR-335-5p	MANBA	4126	ENSG00000109323	Microarray	Functional MTI (Weak)	18185580	validated
mirtarbase	MIMAT0000765	hsa-miR-335-5p	MDFI	4188	ENSG00000112559	Microarray	Functional MTI (Weak)	18185580	validated
mirtarbase	MIMAT0000765	hsa-miR-335-5p	CIITA	4261	ENSG00000179583	Microarray	Functional MTI (Weak)	18185580	validated
mirtarbase	MIMAT0000765	hsa-miR-335-5p	MYO9B	4650	ENSG00000099331	Microarray	Functional MTI (Weak)	18185580	validated
mirtarbase	MIMAT0000765	hsa-miR-335-5p	NCF4	4689	ENSG00000100365	Microarray	Functional MTI (Weak)	18185580	validated
mirtarbase	MIMAT0000765	hsa-miR-335-5p	NEUROD2	4761	ENSG00000171532	Microarray	Functional MTI (Weak)	18185580	validated
mirtarbase	MIMAT0000765	hsa-miR-335-5p	NFKBIA	4792	ENSG00000100906	Microarray	Functional MTI (Weak)	18185580	validated
mirtarbase	MIMAT0000765	hsa-miR-335-5p	NPY	4852	ENSG00000122585	Microarray	Functional MTI (Weak)	18185580	validated
mirtarbase	MIMAT0000765	hsa-miR-335-5p	OAS2	4939	ENSG00000111335	Microarray	Functional MTI (Weak)	18185580	validated
mirtarbase	MIMAT0000765	hsa-miR-335-5p	P2RY2	5029	ENSG00000175591	Microarray	Functional MTI (Weak)	18185580	validated
mirtarbase	MIMAT0000765	hsa-miR-335-5p	PDE4D	5144	ENSG00000113448	Microarray	Functional MTI (Weak)	18185580	validated
mirtarbase	MIMAT0000765	hsa-miR-335-5p	MAPK4	5596	ENSG00000141639	Microarray	Functional MTI (Weak)	18185580	validated
mirtarbase	MIMAT0000765	hsa-miR-335-5p	PSAP	5660	ENSG00000197746	Microarray	Functional MTI (Weak)	18185580	validated
mirtarbase	MIMAT0000765	hsa-miR-335-5p	PTPRM	5797	ENSG00000173482	Microarray	Functional MTI (Weak)	18185580	validated
mirtarbase	MIMAT0000765	hsa-miR-335-5p	PYGB	5834	ENSG00000100994	Microarray	Functional MTI (Weak)	18185580	validated
mirtarbase	MIMAT0000765	hsa-miR-335-5p	RAB5B	5869	ENSG00000111540	Microarray	Functional MTI (Weak)	18185580	validated
mirtarbase	MIMAT0000765	hsa-miR-335-5p	RORA	6095	ENSG00000069667	Microarray	Functional MTI (Weak)	18185580	validated
mirtarbase	MIMAT0000765	hsa-miR-335-5p	RORC	6097	ENSG00000143365	Microarray	Functional MTI (Weak)	18185580	validated
mirtarbase	MIMAT0000765	hsa-miR-335-5p	RPS6KA2	6196	ENSG00000071242	Microarray	Functional MTI (Weak)	18185580	validated
mirtarbase	MIMAT0000765	hsa-miR-335-5p	CCL20	6364	ENSG00000115009	Microarray	Functional MTI (Weak)	18185580	validated
mirtarbase	MIMAT0000765	hsa-miR-335-5p	SHH	6469	ENSG00000164690	Microarray	Functional MTI (Weak)	18185580	validated
mirtarbase	MIMAT0000765	hsa-miR-335-5p	PMEL	6490	ENSG00000185664	Microarray	Functional MTI (Weak)	18185580	validated
mirtarbase	MIMAT0000765	hsa-miR-335-5p	SLC6A12	6539	ENSG00000111181	Microarray	Functional MTI (Weak)	18185580	validated
mirtarbase	MIMAT0000765	hsa-miR-335-5p	SLPI	6590	ENSG00000124107	Microarray	Functional MTI (Weak)	18185580	validated
mirtarbase	MIMAT0000765	hsa-miR-335-5p	SNTB1	6641	ENSG00000172164	Microarray	Functional MTI (Weak)	18185580	validated
mirtarbase	MIMAT0000765	hsa-miR-335-5p	SPRR2G	6706	ENSG00000159516	Microarray	Functional MTI (Weak)	18185580	validated
mirtarbase	MIMAT0000765	hsa-miR-335-5p	STAT6	6778	ENSG00000166888	Microarray	Functional MTI (Weak)	18185580	validated
mirtarbase	MIMAT0000765	hsa-miR-335-5p	TLR1	7096	ENSG00000174125	Microarray	Functional MTI (Weak)	18185580	validated
mirtarbase	MIMAT0000765	hsa-miR-335-5p	TNS1	7145	ENSG00000079308	Microarray	Functional MTI (Weak)	18185580	validated
mirtarbase	MIMAT0000765	hsa-miR-335-5p	ZNF76	7629	ENSG00000065029	Microarray	Functional MTI (Weak)	18185580	validated
mirtarbase	MIMAT0000765	hsa-miR-335-5p	NOL4	8715	ENSG00000101746	Microarray	Functional MTI (Weak)	18185580	validated
mirtarbase	MIMAT0000765	hsa-miR-335-5p	TNFRSF10D	8793	ENSG00000173530	Microarray	Functional MTI (Weak)	18185580	validated
mirtarbase	MIMAT0000765	hsa-miR-335-5p	MAGI1	9223	ENSG00000151276	Microarray	Functional MTI (Weak)	18185580	validated
mirtarbase	MIMAT0000765	hsa-miR-335-5p	CYTH3	9265	ENSG00000008256	Microarray	Functional MTI (Weak)	18185580	validated
mirtarbase	MIMAT0000765	hsa-miR-335-5p	NDST3	9348	ENSG00000164100	Microarray	Functional MTI (Weak)	18185580	validated
mirtarbase	MIMAT0000765	hsa-miR-335-5p	FADS2	9415	ENSG00000134824	Microarray	Functional MTI (Weak)	18185580	validated
mirtarbase	MIMAT0000765	hsa-miR-335-5p	PTGES	9536	ENSG00000148344	Microarray	Functional MTI (Weak)	18185580	validated
mirtarbase	MIMAT0000765	hsa-miR-335-5p	NR1D1	9572	ENSG00000126368	Microarray	Functional MTI (Weak)	18185580	validated
mirtarbase	MIMAT0000765	hsa-miR-335-5p	SH3PXD2A	9644	ENSG00000107957	Microarray	Functional MTI (Weak)	18185580	validated
mirtarbase	MIMAT0000765	hsa-miR-335-5p	LPIN2	9663	ENSG00000101577	Microarray	Functional MTI (Weak)	18185580	validated
mirtarbase	MIMAT0000765	hsa-miR-335-5p	GREB1	9687	ENSG00000196208	Microarray	Functional MTI (Weak)	18185580	validated
mirtarbase	MIMAT0000765	hsa-miR-335-5p	RNF144A	9781	ENSG00000151692	Microarray	Functional MTI (Weak)	18185580	validated
mirtarbase	MIMAT0000765	hsa-miR-335-5p	TESPA1	9840	ENSG00000135426	Microarray	Functional MTI (Weak)	18185580	validated
mirtarbase	MIMAT0000765	hsa-miR-335-5p	MED24	9862	ENSG00000008838	Microarray	Functional MTI (Weak)	18185580	validated
mirtarbase	MIMAT0000765	hsa-miR-335-5p	PLXNC1	10154	ENSG00000136040	Microarray	Functional MTI (Weak)	18185580	validated
mirtarbase	MIMAT0000765	hsa-miR-335-5p	SEMA4D	10507	ENSG00000187764	Microarray	Functional MTI (Weak)	18185580	validated
mirtarbase	MIMAT0000765	hsa-miR-335-5p	COLEC10	10584	ENSG00000184374	Microarray	Functional MTI (Weak)	18185580	validated
mirtarbase	MIMAT0000765	hsa-miR-335-5p	PPARGC1A	10891	ENSG00000109819	Microarray	Functional MTI (Weak)	18185580	validated
mirtarbase	MIMAT0000765	hsa-miR-335-5p	PTPRT	11122	ENSG00000196090	Microarray	Functional MTI (Weak)	18185580	validated
mirtarbase	MIMAT0000765	hsa-miR-335-5p	PDZD2	23037	ENSG00000133401	Microarray	Functional MTI (Weak)	18185580	validated
mirtarbase	MIMAT0000765	hsa-miR-335-5p	KDM4C	23081	ENSG00000107077	Microarray	Functional MTI (Weak)	18185580	validated
mirtarbase	MIMAT0000765	hsa-miR-335-5p	ATP10B	23120	ENSG00000118322	Microarray	Functional MTI (Weak)	18185580	validated
mirtarbase	MIMAT0000765	hsa-miR-335-5p	CLDN14	23562	ENSG00000159261	Microarray	Functional MTI (Weak)	18185580	validated
mirtarbase	MIMAT0000765	hsa-miR-335-5p	C20orf194	25943	ENSG00000088854	Microarray	Functional MTI (Weak)	18185580	validated
mirtarbase	MIMAT0000765	hsa-miR-335-5p	PITPNC1	26207	ENSG00000154217	Microarray	Functional MTI (Weak)	18185580	validated
mirtarbase	MIMAT0000765	hsa-miR-335-5p	BBS9	27241	ENSG00000122507	Microarray	Functional MTI (Weak)	18185580	validated
mirtarbase	MIMAT0000765	hsa-miR-335-5p	SCG3	29106	ENSG00000104112	Microarray	Functional MTI (Weak)	18185580	validated
mirtarbase	MIMAT0000765	hsa-miR-335-5p	ANKRD11	29123	ENSG00000167522	Microarray	Functional MTI (Weak)	18185580	validated
mirtarbase	MIMAT0000765	hsa-miR-335-5p	IL21R	50615	ENSG00000103522	Microarray	Functional MTI (Weak)	18185580	validated
mirtarbase	MIMAT0000765	hsa-miR-335-5p	KLHL5	51088	ENSG00000109790	Microarray	Functional MTI (Weak)	18185580	validated
mirtarbase	MIMAT0000765	hsa-miR-335-5p	KLF3	51274	ENSG00000109787	Microarray	Functional MTI (Weak)	18185580	validated
mirtarbase	MIMAT0000765	hsa-miR-335-5p	LRP1B	53353	ENSG00000168702	Microarray	Functional MTI (Weak)	18185580	validated
mirtarbase	MIMAT0000765	hsa-miR-335-5p	IL17RD	54756	ENSG00000144730	Microarray	Functional MTI (Weak)	18185580	validated
mirtarbase	MIMAT0000765	hsa-miR-335-5p	WBP1L	54838	ENSG00000166272	Microarray	Functional MTI (Weak)	18185580	validated
mirtarbase	MIMAT0000765	hsa-miR-335-5p	EXD3	54932	ENSG00000187609	Microarray	Functional MTI (Weak)	18185580	validated
mirtarbase	MIMAT0000765	hsa-miR-335-5p	SLC29A3	55315	ENSG00000198246	Microarray	Functional MTI (Weak)	18185580	validated
mirtarbase	MIMAT0000765	hsa-miR-335-5p	IFT122	55764	ENSG00000163913	Microarray	Functional MTI (Weak)	18185580	validated
mirtarbase	MIMAT0000765	hsa-miR-335-5p	LMBRD1	55788	ENSG00000168216	Microarray	Functional MTI (Weak)	18185580	validated
mirtarbase	MIMAT0000765	hsa-miR-335-5p	GSDMB	55876	ENSG00000073605	Microarray	Functional MTI (Weak)	18185580	validated
mirtarbase	MIMAT0000765	hsa-miR-335-5p	ANKH	56172	ENSG00000154122	Microarray	Functional MTI (Weak)	18185580	validated
mirtarbase	MIMAT0000765	hsa-miR-335-5p	DUSP22	56940	ENSG00000112679	Microarray	Functional MTI (Weak)	18185580	validated
mirtarbase	MIMAT0000765	hsa-miR-335-5p	PRDM11	56981	ENSG00000019485	Microarray	Functional MTI (Weak)	18185580	validated
mirtarbase	MIMAT0000765	hsa-miR-335-5p	ACKR3	57007	ENSG00000144476	Microarray	Functional MTI (Weak)	18185580	validated
mirtarbase	MIMAT0000765	hsa-miR-335-5p	PITPNM2	57605	ENSG00000090975	Microarray	Functional MTI (Weak)	18185580	validated
mirtarbase	MIMAT0000765	hsa-miR-335-5p	KLHL1	57626	ENSG00000150361	Microarray	Functional MTI (Weak)	18185580	validated
mirtarbase	MIMAT0000765	hsa-miR-335-5p	LHPP	64077	ENSG00000107902	Microarray	Functional MTI (Weak)	18185580	validated
mirtarbase	MIMAT0000765	hsa-miR-335-5p	TRPM8	79054	ENSG00000144481	Microarray	Functional MTI (Weak)	18185580	validated
mirtarbase	MIMAT0000765	hsa-miR-335-5p	GALNT12	79695	ENSG00000119514	Microarray	Functional MTI (Weak)	18185580	validated
mirtarbase	MIMAT0000765	hsa-miR-335-5p	THSD4	79875	ENSG00000187720	Microarray	Functional MTI (Weak)	18185580	validated
mirtarbase	MIMAT0000765	hsa-miR-335-5p	ERMP1	79956	ENSG00000099219	Microarray	Functional MTI (Weak)	18185580	validated
mirtarbase	MIMAT0000765	hsa-miR-335-5p	SPSB1	80176	ENSG00000171621	Microarray	Functional MTI (Weak)	18185580	validated
mirtarbase	MIMAT0000765	hsa-miR-335-5p	VWA7	80737	ENSG00000204396	Microarray	Functional MTI (Weak)	18185580	validated
mirtarbase	MIMAT0000765	hsa-miR-335-5p	SLC2A10	81031	ENSG00000197496	Microarray	Functional MTI (Weak)	18185580	validated
mirtarbase	MIMAT0000765	hsa-miR-335-5p	TMEM163	81615	ENSG00000152128	Microarray	Functional MTI (Weak)	18185580	validated
mirtarbase	MIMAT0000765	hsa-miR-335-5p	SPRY4	81848	ENSG00000187678	Microarray	Functional MTI (Weak)	18185580	validated
mirtarbase	MIMAT0000765	hsa-miR-335-5p	CRISPLD2	83716	ENSG00000103196	Microarray	Functional MTI (Weak)	18185580	validated
mirtarbase	MIMAT0000765	hsa-miR-335-5p	KIAA1109	84162	ENSG00000138688	Microarray	Functional MTI (Weak)	18185580	validated
mirtarbase	MIMAT0000765	hsa-miR-335-5p	MPND	84954	ENSG00000008382	Microarray	Functional MTI (Weak)	18185580	validated
mirtarbase	MIMAT0000765	hsa-miR-335-5p	TSLP	85480	ENSG00000145777	Microarray	Functional MTI (Weak)	18185580	validated
mirtarbase	MIMAT0000765	hsa-miR-335-5p	IL33	90865	ENSG00000137033	Microarray	Functional MTI (Weak)	18185580	validated
mirtarbase	MIMAT0000765	hsa-miR-335-5p	UHRF2	115426	ENSG00000147854	Microarray	Functional MTI (Weak)	18185580	validated
mirtarbase	MIMAT0000765	hsa-miR-335-5p	ZPBP2	124626	ENSG00000186075	Microarray	Functional MTI (Weak)	18185580	validated
mirtarbase	MIMAT0000765	hsa-miR-335-5p	RFTN2	130132	ENSG00000162944	Microarray	Functional MTI (Weak)	18185580	validated
mirtarbase	MIMAT0000765	hsa-miR-335-5p	SPATA18	132671	ENSG00000163071	Microarray	Functional MTI (Weak)	18185580	validated
mirtarbase	MIMAT0000765	hsa-miR-335-5p	STARD6	147323	ENSG00000174448	Microarray	Functional MTI (Weak)	18185580	validated
mirtarbase	MIMAT0000765	hsa-miR-335-5p	TMTC2	160335	ENSG00000179104	Microarray	Functional MTI (Weak)	18185580	validated
mirtarbase	MIMAT0000765	hsa-miR-335-5p	PRICKLE2	166336	ENSG00000163637	Microarray	Functional MTI (Weak)	18185580	validated
mirtarbase	MIMAT0000765	hsa-miR-335-5p	FUT11	170384	ENSG00000196968	Microarray	Functional MTI (Weak)	18185580	validated
mirtarbase	MIMAT0000765	hsa-miR-335-5p	PSORS1C1	170679	ENSG00000233734	Microarray	Functional MTI (Weak)	18185580	validated
mirtarbase	MIMAT0000765	hsa-miR-335-5p	SYNPO2	171024	ENSG00000172403	Microarray	Functional MTI (Weak)	18185580	validated
mirtarbase	MIMAT0000765	hsa-miR-335-5p	UNC13D	201294	ENSG00000092929	Microarray	Functional MTI (Weak)	18185580	validated
mirtarbase	MIMAT0000765	hsa-miR-335-5p	ZBTB7C	201501	ENSG00000184828	Microarray	Functional MTI (Weak)	18185580	validated
mirtarbase	MIMAT0000765	hsa-miR-335-5p	RASGEF1A	221002	ENSG00000198915	Microarray	Functional MTI (Weak)	18185580	validated
mirtarbase	MIMAT0000765	hsa-miR-335-5p	KIAA0825	285600	ENSG00000185261	Microarray	Functional MTI (Weak)	18185580	validated
mirtarbase	MIMAT0000765	hsa-miR-335-5p	XKR6	286046	ENSG00000171044	Microarray	Functional MTI (Weak)	18185580	validated
mirtarbase	MIMAT0000765	hsa-miR-335-5p	ILDR1	286676	ENSG00000145103	Microarray	Functional MTI (Weak)	18185580	validated
mirtarbase	MIMAT0000765	hsa-miR-335-5p	CEP85L	387119	ENSG00000111860	Microarray	Functional MTI (Weak)	18185580	validated
mirtarbase	MIMAT0000765	hsa-miR-335-5p	ARHGEF37	389337	ENSG00000183111	Microarray	Functional MTI (Weak)	18185580	validated
mirtarbase	MIMAT0000765	hsa-miR-335-5p	GRM4	2914	ENSG00000124493	Luciferase reporter assay	Functional MTI	26314506	validated
mirtarbase	MIMAT0000765	hsa-miR-335-5p	LRRC3C	100505591	ENSG00000204913	PAR-CLIP	Functional MTI (Weak)	27292025	validated
mirtarbase	MIMAT0000765	hsa-miR-335-5p	ASB3	51130	ENSG00000115239	Microarray	Functional MTI (Weak)	18185580	validated
mirtarbase	MIMAT0000765	hsa-miR-335-5p	CTDP1	9150	ENSG00000282752	Microarray	Functional MTI (Weak)	18185580	validated
mirtarbase	MIMAT0000765	hsa-miR-335-5p	FAM189A1	23359	ENSG00000273564	Microarray	Functional MTI (Weak)	18185580	validated
mirtarbase	MIMAT0000765	hsa-miR-335-5p	KLF13	51621	ENSG00000275746	Microarray	Functional MTI (Weak)	18185580	validated
mirtarbase	MIMAT0000765	hsa-miR-335-5p	MUC5AC	4586	ENSG00000283158	Microarray	Functional MTI (Weak)	18185580	validated
mirtarbase	MIMAT0000765	hsa-miR-335-5p	PRAG1	157285	ENSG00000275342	Microarray	Functional MTI (Weak)	18185580	validated
mirtarbase	MIMAT0000765	hsa-miR-335-5p	MARCHF1	55016	ENSG00000145416	Microarray	Functional MTI (Weak)	18185580	validated
mirtarbase	MIMAT0000765	hsa-miR-335-5p	TUT7	79670	ENSG00000083223	Microarray	Functional MTI (Weak)	18185580	validated
mirtarbase	MIMAT0000765	hsa-miR-335-5p	H4C13	8368	ENSG00000275126	Microarray	Functional MTI (Weak)	18185580	validated
mirtarbase	MIMAT0000765	hsa-miR-335-5p	SPEM2	201243	ENSG00000283714	Microarray	Functional MTI (Weak)	18185580	validated
mirtarbase	MIMAT0000772	hsa-miR-345-5p	PANK1	53354	ENSG00000152782	PAR-CLIP	Functional MTI (Weak)	23592263	validated
mirtarbase	MIMAT0001341	hsa-miR-424-5p	PTPRD	5789	ENSG00000153707	PAR-CLIP	Functional MTI (Weak)	21572407	validated
mirtarbase	MIMAT0001341	hsa-miR-424-5p	CDK1	983	ENSG00000170312	PAR-CLIP	Functional MTI (Weak)	23446348	validated
mirtarbase	MIMAT0001341	hsa-miR-424-5p	SMAD3	4088	ENSG00000166949	Immunohistochemistry//Luciferase reporter assay//qRT-PCR//Western blot	Functional MTI	27655675	validated
mirtarbase	MIMAT0001341	hsa-miR-424-5p	SMAD7	4092	ENSG00000101665	Luciferase reporter assay//qRT-PCR//Western blot	Functional MTI	27628042	validated
mirtarbase	MIMAT0001341	hsa-miR-424-5p	FURIN	5045	ENSG00000140564	PAR-CLIP	Functional MTI (Weak)	23592263	validated
mirtarbase	MIMAT0001341	hsa-miR-424-5p	PDE4D	5144	ENSG00000113448	PAR-CLIP	Functional MTI (Weak)	23592263	validated
mirtarbase	MIMAT0001341	hsa-miR-424-5p	RARB	5915	ENSG00000077092	PAR-CLIP	Functional MTI (Weak)	23446348	validated
mirtarbase	MIMAT0001341	hsa-miR-424-5p	MAP3K7	6885	ENSG00000135341	PAR-CLIP	Functional MTI (Weak)	20371350	validated
mirtarbase	MIMAT0001341	hsa-miR-424-5p	CUL3	8452	ENSG00000036257	HITS-CLIP	Functional MTI (Weak)	23824327	validated
mirtarbase	MIMAT0001341	hsa-miR-424-5p	EFTUD2	9343	ENSG00000108883	PAR-CLIP	Functional MTI (Weak)	23592263	validated
mirtarbase	MIMAT0001341	hsa-miR-424-5p	TRAP1	10131	ENSG00000126602	CLASH	Functional MTI (Weak)	23622248	validated
mirtarbase	MIMAT0001341	hsa-miR-424-5p	TOB2	10766	ENSG00000183864	PAR-CLIP	Functional MTI (Weak)	23592263	validated
mirtarbase	MIMAT0001341	hsa-miR-424-5p	SH3BP4	23677	ENSG00000130147	PAR-CLIP	Functional MTI (Weak)	23592263	validated
mirtarbase	MIMAT0001341	hsa-miR-424-5p	CRIM1	51232	ENSG00000150938	PAR-CLIP	Functional MTI (Weak)	23446348	validated
mirtarbase	MIMAT0001341	hsa-miR-424-5p	E2F7	144455	ENSG00000165891	PAR-CLIP	Functional MTI (Weak)	24398324	validated
mirtarbase	MIMAT0001341	hsa-miR-424-5p	PRICKLE2	166336	ENSG00000163637	PAR-CLIP	Functional MTI (Weak)	24398324	validated
mirtarbase	MIMAT0001341	hsa-miR-424-5p	MKX	283078	ENSG00000150051	PAR-CLIP	Functional MTI (Weak)	21572407	validated
mirtarbase	MIMAT0001341	hsa-miR-424-5p	PTCH1	5727	ENSG00000185920	Luciferase reporter assay	Functional MTI	24967963	validated
mirtarbase	MIMAT0001341	hsa-miR-424-5p	MSL1	339287	ENSG00000188895	PAR-CLIP	Functional MTI (Weak)	23446348	validated
mirtarbase	MIMAT0001341	hsa-miR-424-5p	ZBTB16	7704	ENSG00000109906	PAR-CLIP	Functional MTI (Weak)	20371350	validated
mirtarbase	MIMAT0001341	hsa-miR-424-5p	FBXL20	84961	ENSG00000108306	PAR-CLIP	Functional MTI (Weak)	21572407	validated
mirtarbase	MIMAT0001341	hsa-miR-424-5p	GRAMD2B	65983	ENSG00000155324	HITS-CLIP	Functional MTI (Weak)	19536157	validated
mirtarbase	MIMAT0001343	hsa-miR-425-3p	MICA	100507436	ENSG00000235233	HITS-CLIP	Functional MTI (Weak)	23313552	validated
mirtarbase	MIMAT0001343	hsa-miR-425-3p	VAV3	10451	ENSG00000134215	PAR-CLIP	Functional MTI (Weak)	20371350	validated
mirtarbase	MIMAT0001343	hsa-miR-425-3p	PPARGC1A	10891	ENSG00000109819	CLASH	Functional MTI (Weak)	23622248	validated
mirtarbase	MIMAT0001343	hsa-miR-425-3p	SPSB1	80176	ENSG00000171621	PAR-CLIP	Functional MTI (Weak)	23592263	validated
mirtarbase	MIMAT0001343	hsa-miR-425-3p	TASOR	23272	ENSG00000163946	PAR-CLIP	Functional MTI (Weak)	23592263	validated
mirtarbase	MIMAT0001638	hsa-miR-409-5p	GNAI1	2770	ENSG00000127955	HITS-CLIP	Functional MTI (Weak)	23824327	validated
mirtarbase	MIMAT0001639	hsa-miR-409-3p	GAB1	2549	ENSG00000109458	Immunohistochemistry//Luciferase reporter assay//qRT-PCR//Western blot	Functional MTI	25991585	validated
mirtarbase	MIMAT0001639	hsa-miR-409-3p	KDM4C	23081	ENSG00000107077	HITS-CLIP	Functional MTI (Weak)	24374217	validated
mirtarbase	MIMAT0001639	hsa-miR-409-3p	MOB3B	79817	ENSG00000120162	PAR-CLIP	Functional MTI (Weak)	22100165	validated
mirtarbase	MIMAT0001639	hsa-miR-409-3p	GRAMD2B	65983	ENSG00000155324	PAR-CLIP	Functional MTI (Weak)	22100165	validated
mirtarbase	MIMAT0002174	hsa-miR-484	C12orf49	79794	ENSG00000111412	PAR-CLIP	Functional MTI (Weak)	23446348	validated
mirtarbase	MIMAT0002174	hsa-miR-484	DHX15	1665	ENSG00000109606	CLASH	Functional MTI (Weak)	23622248	validated
mirtarbase	MIMAT0002174	hsa-miR-484	TLN1	7094	ENSG00000137076	CLASH	Functional MTI (Weak)	23622248	validated
mirtarbase	MIMAT0002174	hsa-miR-484	PHB	5245	ENSG00000167085	CLASH	Functional MTI (Weak)	23622248	validated
mirtarbase	MIMAT0002174	hsa-miR-484	DST	667	ENSG00000151914	CLASH	Functional MTI (Weak)	23622248	validated
mirtarbase	MIMAT0002174	hsa-miR-484	HIVEP2	3097	ENSG00000010818	CLASH	Functional MTI (Weak)	23622248	validated
mirtarbase	MIMAT0002174	hsa-miR-484	IL2	3558	ENSG00000109471	CLASH	Functional MTI (Weak)	23622248	validated
mirtarbase	MIMAT0002174	hsa-miR-484	MYO9B	4650	ENSG00000099331	CLASH	Functional MTI (Weak)	23622248	validated
mirtarbase	MIMAT0002174	hsa-miR-484	FURIN	5045	ENSG00000140564	CLASH	Functional MTI (Weak)	23622248	validated
mirtarbase	MIMAT0002174	hsa-miR-484	PCNT	5116	ENSG00000160299	CLASH	Functional MTI (Weak)	23622248	validated
mirtarbase	MIMAT0002174	hsa-miR-484	PYGB	5834	ENSG00000100994	CLASH	Functional MTI (Weak)	23622248	validated
mirtarbase	MIMAT0002174	hsa-miR-484	RING1	6015	ENSG00000228520	CLASH	Functional MTI (Weak)	23622248	validated
mirtarbase	MIMAT0002174	hsa-miR-484	UTRN	7402	ENSG00000152818	CLASH	Functional MTI (Weak)	23622248	validated
mirtarbase	MIMAT0002174	hsa-miR-484	SLC7A5	8140	ENSG00000103257	PAR-CLIP	Functional MTI (Weak)	26701625	validated
mirtarbase	MIMAT0002174	hsa-miR-484	KLF2	10365	ENSG00000127528	HITS-CLIP	Functional MTI (Weak)	23824327	validated
mirtarbase	MIMAT0002174	hsa-miR-484	CRTAP	10491	ENSG00000170275	CLASH	Functional MTI (Weak)	23622248	validated
mirtarbase	MIMAT0002174	hsa-miR-484	SEMA4D	10507	ENSG00000187764	CLASH	Functional MTI (Weak)	23622248	validated
mirtarbase	MIMAT0002174	hsa-miR-484	HEATR5A	25938	ENSG00000129493	HITS-CLIP	Functional MTI (Weak)	23313552	validated
mirtarbase	MIMAT0002174	hsa-miR-484	PARVB	29780	ENSG00000188677	PAR-CLIP	Functional MTI (Weak)	22012620	validated
mirtarbase	MIMAT0002174	hsa-miR-484	SCYL1	57410	ENSG00000142186	CLASH	Functional MTI (Weak)	23622248	validated
mirtarbase	MIMAT0002174	hsa-miR-484	KIAA1109	84162	ENSG00000138688	CLASH	Functional MTI (Weak)	23622248	validated
mirtarbase	MIMAT0002174	hsa-miR-484	FUT11	170384	ENSG00000196968	CLASH	Functional MTI (Weak)	23622248	validated
mirtarbase	MIMAT0002174	hsa-miR-484	UBAC2	337867	ENSG00000134882	CLASH	Functional MTI (Weak)	23622248	validated
mirtarbase	MIMAT0002174	hsa-miR-484	BRD2	6046	ENSG00000215077	CLASH	Functional MTI (Weak)	23622248	validated
mirtarbase	MIMAT0002174	hsa-miR-484	DZANK1	55184	ENSG00000089091	CLASH	Functional MTI (Weak)	23622248	validated
mirtarbase	MIMAT0002174	hsa-miR-484	EFHC1	114327	ENSG00000096093	PAR-CLIP	Functional MTI (Weak)	20371350	validated
mirtarbase	MIMAT0002174	hsa-miR-484	XRCC6	2547	ENSG00000196419	CLASH	Functional MTI (Weak)	23622248	validated
mirtarbase	MIMAT0002174	hsa-miR-484	MGAT5	4249	ENSG00000152127	HITS-CLIP	Functional MTI (Weak)	27418678	validated
mirtarbase	MIMAT0002174	hsa-miR-484	RAD51B	5890	ENSG00000182185	CLASH	Functional MTI (Weak)	23622248	validated
mirtarbase	MIMAT0002174	hsa-miR-484	CLEC16A	23274	ENSG00000038532	CLASH	Functional MTI (Weak)	23622248	validated
mirtarbase	MIMAT0002174	hsa-miR-484	DCAF1	9730	ENSG00000145041	CLASH	Functional MTI (Weak)	23622248	validated
mirtarbase	MIMAT0002174	hsa-miR-484	NIBAN2	64855	ENSG00000136830	CLASH	Functional MTI (Weak)	23622248	validated
mirtarbase	MIMAT0002177	hsa-miR-486-5p	PTEN	5728	ENSG00000171862	Luciferase reporter assay//Western blot	Functional MTI	25515961	validated
mirtarbase	MIMAT0002177	hsa-miR-486-5p	FOXO1	2308	ENSG00000150907	Luciferase reporter assay//Western blot	Functional MTI	25515961	validated
mirtarbase	MIMAT0002177	hsa-miR-486-5p	FOXP1	27086	ENSG00000114861	HITS-CLIP	Functional MTI (Weak)	23824327	validated
mirtarbase	MIMAT0002177	hsa-miR-486-5p	IGSF3	3321	ENSG00000143061	PAR-CLIP	Functional MTI (Weak)	20371350	validated
mirtarbase	MIMAT0002177	hsa-miR-486-5p	ID4	3400	ENSG00000172201	PAR-CLIP	Functional MTI (Weak)	23446348	validated
mirtarbase	MIMAT0002177	hsa-miR-486-5p	MACROD2	140733	ENSG00000172264	HITS-CLIP	Functional MTI (Weak)	23824327	validated
mirtarbase	MIMAT0002177	hsa-miR-486-5p	DOCK3	1795	ENSG00000088538	Immunofluorescence//Immunohistochemistry//Immunoprecipitaion//Luciferase reporter assay//qRT-PCR//Western blot	Functional MTI	24789910	validated
mirtarbase	MIMAT0002177	hsa-miR-486-5p	H3-3B	3021	ENSG00000132475	PAR-CLIP	Functional MTI (Weak)	23592263	validated
mirtarbase	MIMAT0002809	hsa-miR-146b-5p	ERBB4	2066	ENSG00000178568	Luciferase reporter assay	Functional MTI	27400799	validated
mirtarbase	MIMAT0002809	hsa-miR-146b-5p	NFKB1	4790	ENSG00000109320	Luciferase reporter assay	Functional MTI	18504431	validated
mirtarbase	MIMAT0002809	hsa-miR-146b-5p	CASR	846	ENSG00000036828	Immunofluorescence	Functional MTI (Weak)	26178670	validated
mirtarbase	MIMAT0002809	hsa-miR-146b-5p	IL6	3569	ENSG00000136244	Luciferase reporter assay//qRT-PCR//Western blot	Functional MTI	26338965	validated
mirtarbase	MIMAT0002809	hsa-miR-146b-5p	RARB	5915	ENSG00000077092	Luciferase reporter assay//qRT-PCR//Western blot	Functional MTI	27011326	validated
mirtarbase	MIMAT0002809	hsa-miR-146b-5p	CYBRD1	79901	ENSG00000071967	HITS-CLIP	Functional MTI (Weak)	19536157	validated
mirtarbase	MIMAT0002809	hsa-miR-146b-5p	CARD11	84433	ENSG00000198286	CLASH	Functional MTI (Weak)	23622248	validated
mirtarbase	MIMAT0002809	hsa-miR-146b-5p	IL1RL2	8808	ENSG00000115598	Microarray//qRT-PCR	Functional MTI (Weak)	22815788	validated
mirtarbase	MIMAT0002813	hsa-miR-493-5p	C12orf49	79794	ENSG00000111412	PAR-CLIP	Functional MTI (Weak)	20371350	validated
mirtarbase	MIMAT0002813	hsa-miR-493-5p	KCNJ6	3763	ENSG00000157542	PAR-CLIP	Functional MTI (Weak)	23446348	validated
mirtarbase	MIMAT0002813	hsa-miR-493-5p	EVI5	7813	ENSG00000067208	PAR-CLIP	Functional MTI (Weak)	23446348	validated
mirtarbase	MIMAT0002813	hsa-miR-493-5p	EFHC1	114327	ENSG00000096093	PAR-CLIP	Functional MTI (Weak)	23446348	validated
mirtarbase	MIMAT0002813	hsa-miR-493-5p	CFHR5	81494	ENSG00000134389	HITS-CLIP	Functional MTI (Weak)	23824327	validated
mirtarbase	MIMAT0002871	hsa-miR-500a-3p	VAV3	10451	ENSG00000134215	PAR-CLIP	Functional MTI (Weak)	23592263	validated
mirtarbase	MIMAT0002871	hsa-miR-500a-3p	DST	667	ENSG00000151914	PAR-CLIP	Functional MTI (Weak)	22012620	validated
mirtarbase	MIMAT0002871	hsa-miR-500a-3p	PIK3CD	5293	ENSG00000171608	PAR-CLIP	Functional MTI (Weak)	26701625	validated
mirtarbase	MIMAT0002871	hsa-miR-500a-3p	FADS2	9415	ENSG00000134824	CLASH	Functional MTI (Weak)	23622248	validated
mirtarbase	MIMAT0002871	hsa-miR-500a-3p	MYLIP	29116	ENSG00000007944	PAR-CLIP	Functional MTI (Weak)	21572407	validated
mirtarbase	MIMAT0002871	hsa-miR-500a-3p	KIAA1958	158405	ENSG00000165185	PAR-CLIP	Functional MTI (Weak)	21572407	validated
mirtarbase	MIMAT0002871	hsa-miR-500a-3p	ZBTB46	140685	ENSG00000130584	PAR-CLIP	Functional MTI (Weak)	20371350	validated
mirtarbase	MIMAT0002871	hsa-miR-500a-3p	MUC21	394263	ENSG00000223590	HITS-CLIP	Functional MTI (Weak)	19536157	validated
mirtarbase	MIMAT0003161	hsa-miR-493-3p	KIF1A	547	ENSG00000130294	HITS-CLIP	Functional MTI (Weak)	24374217	validated
mirtarbase	MIMAT0003161	hsa-miR-493-3p	CLIC4	25932	ENSG00000169504	PAR-CLIP	Functional MTI (Weak)	22100165	validated
mirtarbase	MIMAT0003161	hsa-miR-493-3p	SLC7A5	8140	ENSG00000103257	PAR-CLIP	Functional MTI (Weak)	23446348	validated
mirtarbase	MIMAT0003161	hsa-miR-493-3p	XPR1	9213	ENSG00000143324	HITS-CLIP	Functional MTI (Weak)	24374217	validated
mirtarbase	MIMAT0003161	hsa-miR-493-3p	CRTAP	10491	ENSG00000170275	PAR-CLIP	Functional MTI (Weak)	23592263	validated
mirtarbase	MIMAT0003161	hsa-miR-493-3p	PLXNB2	23654	ENSG00000196576	HITS-CLIP	Functional MTI (Weak)	24374217	validated
mirtarbase	MIMAT0003161	hsa-miR-493-3p	ASAP1	50807	ENSG00000153317	HITS-CLIP	Functional MTI (Weak)	24374217	validated
mirtarbase	MIMAT0003161	hsa-miR-493-3p	PRKCH	5583	ENSG00000027075	HITS-CLIP	Functional MTI (Weak)	24374217	validated
mirtarbase	MIMAT0003239	hsa-miR-574-3p	IRF4	3662	ENSG00000137265	PAR-CLIP	Functional MTI (Weak)	23446348	validated
mirtarbase	MIMAT0003239	hsa-miR-574-3p	SMAD4	4089	ENSG00000141646	Luciferase reporter assay//qRT-PCR//Western blot	Functional MTI	28105233	validated
mirtarbase	MIMAT0003239	hsa-miR-574-3p	PDZD2	23037	ENSG00000133401	PAR-CLIP	Functional MTI (Weak)	21572407	validated
mirtarbase	MIMAT0003241	hsa-miR-576-5p	HLA-DRB5	3127	ENSG00000198502	HITS-CLIP	Functional MTI (Weak)	19536157	validated
mirtarbase	MIMAT0003241	hsa-miR-576-5p	ITGB8	3696	ENSG00000105855	HITS-CLIP	Functional MTI (Weak)	23824327	validated
mirtarbase	MIMAT0003241	hsa-miR-576-5p	PPP2R1B	5519	ENSG00000137713	HITS-CLIP	Functional MTI (Weak)	23824327	validated
mirtarbase	MIMAT0003241	hsa-miR-576-5p	C20orf194	25943	ENSG00000088854	HITS-CLIP	Functional MTI (Weak)	23824327	validated
mirtarbase	MIMAT0003241	hsa-miR-576-5p	IGF1	3479	ENSG00000017427	PAR-CLIP	Functional MTI (Weak)	22100165	validated
mirtarbase	MIMAT0003241	hsa-miR-576-5p	HNF4G	3174	ENSG00000164749	HITS-CLIP	Functional MTI (Weak)	19536157	validated
mirtarbase	MIMAT0003241	hsa-miR-576-5p	ZNF71	58491	ENSG00000197951	HITS-CLIP	Functional MTI (Weak)	19536157	validated
mirtarbase	MIMAT0003242	hsa-miR-577	FOXP1	27086	ENSG00000114861	PAR-CLIP	Functional MTI (Weak)	22291592	validated
mirtarbase	MIMAT0003242	hsa-miR-577	CLIC4	25932	ENSG00000169504	PAR-CLIP	Functional MTI (Weak)	22100165	validated
mirtarbase	MIMAT0003242	hsa-miR-577	EPHA7	2045	ENSG00000135333	PAR-CLIP	Functional MTI (Weak)	21572407	validated
mirtarbase	MIMAT0003242	hsa-miR-577	EVI5	7813	ENSG00000067208	PAR-CLIP	Functional MTI (Weak)	24398324	validated
mirtarbase	MIMAT0003242	hsa-miR-577	DGKH	160851	ENSG00000102780	PAR-CLIP	Functional MTI (Weak)	22100165	validated
mirtarbase	MIMAT0003330	hsa-miR-654-5p	GLI2	2736	ENSG00000074047	HITS-CLIP	Functional MTI (Weak)	27418678	validated
mirtarbase	MIMAT0003330	hsa-miR-654-5p	SH3PXD2A	9644	ENSG00000107957	PAR-CLIP	Functional MTI (Weak)	23592263	validated
mirtarbase	MIMAT0003330	hsa-miR-654-5p	ZNF652	22834	ENSG00000198740	HITS-CLIP	Functional MTI (Weak)	23313552	validated
mirtarbase	MIMAT0003330	hsa-miR-654-5p	SPRY4	81848	ENSG00000187678	PAR-CLIP	Functional MTI (Weak)	26701625	validated
mirtarbase	MIMAT0003330	hsa-miR-654-5p	SIX5	147912	ENSG00000177045	PAR-CLIP	Functional MTI (Weak)	23592263	validated
mirtarbase	MIMAT0003330	hsa-miR-654-5p	TNFAIP8	25816	ENSG00000145779	HITS-CLIP	Functional MTI (Weak)	23824327	validated
mirtarbase	MIMAT0003330	hsa-miR-654-5p	HLA-B	3106	ENSG00000234745	HITS-CLIP	Functional MTI (Weak)	19536157	validated
mirtarbase	MIMAT0003330	hsa-miR-654-5p	KLF13	51621	ENSG00000275746	PAR-CLIP	Functional MTI (Weak)	26701625	validated
mirtarbase	MIMAT0003393	hsa-miR-425-5p	PTEN	5728	ENSG00000171862	ChIP-seq//Luciferase reporter assay//qRT-PCR//Western blot	Functional MTI	24571667	validated
mirtarbase	MIMAT0003393	hsa-miR-425-5p	THRB	7068	ENSG00000151090	Luciferase reporter assay//Real time PCR	Functional MTI	24849932	validated
mirtarbase	MIMAT0003393	hsa-miR-425-5p	SH3PXD2A	9644	ENSG00000107957	PAR-CLIP	Functional MTI (Weak)	23592263	validated
mirtarbase	MIMAT0003393	hsa-miR-425-5p	NPNT	255743	ENSG00000168743	CLASH	Functional MTI (Weak)	23622248	validated
mirtarbase	MIMAT0003884	hsa-miR-454-5p	IL5	3567	ENSG00000113525	CLASH	Functional MTI (Weak)	23622248	validated
mirtarbase	MIMAT0003884	hsa-miR-454-5p	KLF2	10365	ENSG00000127528	PAR-CLIP	Functional MTI (Weak)	22012620	validated
mirtarbase	MIMAT0003884	hsa-miR-454-5p	GIGYF2	26058	ENSG00000204120	PAR-CLIP	Functional MTI (Weak)	22012620	validated
mirtarbase	MIMAT0003886	hsa-miR-769-5p	ARHGEF3	50650	ENSG00000163947	CLASH	Functional MTI (Weak)	23622248	validated
mirtarbase	MIMAT0003886	hsa-miR-769-5p	IGSF3	3321	ENSG00000143061	CLASH	Functional MTI (Weak)	23622248	validated
mirtarbase	MIMAT0003886	hsa-miR-769-5p	TFRC	7037	ENSG00000072274	CLASH	Functional MTI (Weak)	23622248	validated
mirtarbase	MIMAT0003886	hsa-miR-769-5p	TRAF1	7185	ENSG00000056558	HITS-CLIP	Functional MTI (Weak)	23824327	validated
mirtarbase	MIMAT0003886	hsa-miR-769-5p	SLC7A5	8140	ENSG00000103257	PAR-CLIP	Functional MTI (Weak)	23592263	validated
mirtarbase	MIMAT0003886	hsa-miR-769-5p	LPIN2	9663	ENSG00000101577	CLASH	Functional MTI (Weak)	23622248	validated
mirtarbase	MIMAT0003886	hsa-miR-769-5p	KLF2	10365	ENSG00000127528	PAR-CLIP	Functional MTI (Weak)	22012620	validated
mirtarbase	MIMAT0003886	hsa-miR-769-5p	ZNF652	22834	ENSG00000198740	HITS-CLIP	Functional MTI (Weak)	23313552	validated
mirtarbase	MIMAT0003886	hsa-miR-769-5p	FBXO45	200933	ENSG00000174013	CLASH	Functional MTI (Weak)	23622248	validated
mirtarbase	MIMAT0003886	hsa-miR-769-5p	MRO	83876	ENSG00000134042	HITS-CLIP	Functional MTI (Weak)	23313552	validated
mirtarbase	MIMAT0003886	hsa-miR-769-5p	MGAT5	4249	ENSG00000152127	CLASH	Functional MTI (Weak)	23622248	validated
mirtarbase	MIMAT0003886	hsa-miR-769-5p	PSMD3	5709	ENSG00000108344	CLASH	Functional MTI (Weak)	23622248	validated
mirtarbase	MIMAT0003886	hsa-miR-769-5p	POLI	11201	ENSG00000101751	PAR-CLIP	Functional MTI (Weak)	22100165	validated
mirtarbase	MIMAT0003886	hsa-miR-769-5p	ZNF665	79788	ENSG00000197497	PAR-CLIP	Functional MTI (Weak)	22012620	validated
mirtarbase	MIMAT0003886	hsa-miR-769-5p	PLEKHG4B	153478	ENSG00000153404	PAR-CLIP	Functional MTI (Weak)	22100165	validated
mirtarbase	MIMAT0004481	hsa-let-7a-3p	RORA	6095	ENSG00000069667	PAR-CLIP	Functional MTI (Weak)	21572407	validated
mirtarbase	MIMAT0004481	hsa-let-7a-3p	SEMA4D	10507	ENSG00000187764	HITS-CLIP	Functional MTI (Weak)	23313552	validated
mirtarbase	MIMAT0004481	hsa-let-7a-3p	ZNF652	22834	ENSG00000198740	PAR-CLIP	Functional MTI (Weak)	23446348	validated
mirtarbase	MIMAT0004481	hsa-let-7a-3p	TTC33	23548	ENSG00000113638	PAR-CLIP	Functional MTI (Weak)	20371350	validated
mirtarbase	MIMAT0004481	hsa-let-7a-3p	SENP7	57337	ENSG00000138468	CLASH	Functional MTI (Weak)	23622248	validated
mirtarbase	MIMAT0004494	hsa-miR-21-3p	PTEN	5728	ENSG00000171862	qRT-PCR//Western blot	Functional MTI	25963606	validated
mirtarbase	MIMAT0004494	hsa-miR-21-3p	STAT3	6774	ENSG00000168610	Luciferase reporter assay//qRT-PCR//Western blot	Functional MTI	27895788	validated
mirtarbase	MIMAT0004494	hsa-miR-21-3p	FASLG	356	ENSG00000117560	Luciferase reporter assay//Western blot	Functional MTI	25394756	validated
mirtarbase	MIMAT0004494	hsa-miR-21-3p	GAS1	2619	ENSG00000180447	PAR-CLIP	Functional MTI (Weak)	21572407	validated
mirtarbase	MIMAT0004494	hsa-miR-21-3p	STARD13	90627	ENSG00000133121	PAR-CLIP	Functional MTI (Weak)	24398324	validated
mirtarbase	MIMAT0004494	hsa-miR-21-3p	LEMD2	221496	ENSG00000161904	PAR-CLIP	Functional MTI (Weak)	27292025	validated
mirtarbase	MIMAT0004494	hsa-miR-21-3p	ITK	3702	ENSG00000113263	HITS-CLIP	Functional MTI (Weak)	23824327	validated
mirtarbase	MIMAT0004494	hsa-miR-21-3p	ZBTB46	140685	ENSG00000130584	PAR-CLIP	Functional MTI (Weak)	22012620	validated
mirtarbase	MIMAT0004498	hsa-miR-25-5p	MYC	4609	ENSG00000136997	qRT-PCR//Western blot	Functional MTI	27120728	validated
mirtarbase	MIMAT0004498	hsa-miR-25-5p	FADS1	3992	ENSG00000149485	PAR-CLIP	Functional MTI (Weak)	23592263	validated
mirtarbase	MIMAT0004498	hsa-miR-25-5p	PIK3CD	5293	ENSG00000171608	PAR-CLIP	Functional MTI (Weak)	26701625	validated
mirtarbase	MIMAT0004498	hsa-miR-25-5p	RBBP8	5932	ENSG00000101773	PAR-CLIP	Functional MTI (Weak)	23592263	validated
mirtarbase	MIMAT0004498	hsa-miR-25-5p	SPATS2L	26010	ENSG00000196141	PAR-CLIP	Functional MTI (Weak)	27292025	validated
mirtarbase	MIMAT0004498	hsa-miR-25-5p	RANBP6	26953	ENSG00000137040	PAR-CLIP	Functional MTI (Weak)	27292025	validated
mirtarbase	MIMAT0004498	hsa-miR-25-5p	TSPAN14	81619	ENSG00000108219	PAR-CLIP	Functional MTI (Weak)	27292025	validated
mirtarbase	MIMAT0004498	hsa-miR-25-5p	SPRY4	81848	ENSG00000187678	PAR-CLIP	Functional MTI (Weak)	26701625	validated
mirtarbase	MIMAT0004498	hsa-miR-25-5p	RFTN2	130132	ENSG00000162944	PAR-CLIP	Functional MTI (Weak)	23592263	validated
mirtarbase	MIMAT0004498	hsa-miR-25-5p	HRNR	388697	ENSG00000197915	PAR-CLIP	Functional MTI (Weak)	23592263	validated
mirtarbase	MIMAT0004498	hsa-miR-25-5p	LRRC3C	100505591	ENSG00000204913	PAR-CLIP	Functional MTI (Weak)	20371350	validated
mirtarbase	MIMAT0004500	hsa-miR-26b-3p	FBXL20	84961	ENSG00000108306	HITS-CLIP	Functional MTI (Weak)	23824327	validated
mirtarbase	MIMAT0004500	hsa-miR-26b-3p	EPHX2	2053	ENSG00000120915	HITS-CLIP	Functional MTI (Weak)	23824327	validated
mirtarbase	MIMAT0004501	hsa-miR-27a-5p	VAV3	10451	ENSG00000134215	PAR-CLIP	Functional MTI (Weak)	23592263	validated
mirtarbase	MIMAT0004501	hsa-miR-27a-5p	LRRC32	2615	ENSG00000137507	PAR-CLIP	Functional MTI (Weak)	27292025	validated
mirtarbase	MIMAT0004501	hsa-miR-27a-5p	SNAP25	6616	ENSG00000132639	Luciferase reporter assay//Microarray//Western blot	Functional MTI	28356525	validated
mirtarbase	MIMAT0004549	hsa-miR-148a-5p	CYP1B1	1545	ENSG00000138061	PAR-CLIP	Functional MTI (Weak)	23592263	validated
mirtarbase	MIMAT0004549	hsa-miR-148a-5p	MYC	4609	ENSG00000136997	TRAP	Functional MTI (Weak)	24510096	validated
mirtarbase	MIMAT0004549	hsa-miR-148a-5p	ACTR1A	10121	ENSG00000138107	CLASH	Functional MTI (Weak)	23622248	validated
mirtarbase	MIMAT0004549	hsa-miR-148a-5p	VAV3	10451	ENSG00000134215	PAR-CLIP	Functional MTI (Weak)	21572407	validated
mirtarbase	MIMAT0004549	hsa-miR-148a-5p	GAS1	2619	ENSG00000180447	Luciferase reporter assay//qRT-PCR//Western blot	Functional MTI	26609469	validated
mirtarbase	MIMAT0004549	hsa-miR-148a-5p	ID4	3400	ENSG00000172201	PAR-CLIP	Functional MTI (Weak)	20371350	validated
mirtarbase	MIMAT0004549	hsa-miR-148a-5p	OAS2	4939	ENSG00000111335	PAR-CLIP	Functional MTI (Weak)	22100165	validated
mirtarbase	MIMAT0004549	hsa-miR-148a-5p	POU2F1	5451	ENSG00000143190	HITS-CLIP	Functional MTI (Weak)	27418678	validated
mirtarbase	MIMAT0004549	hsa-miR-148a-5p	TMSB4X	7114	ENSG00000205542	HITS-CLIP	Functional MTI (Weak)	19536157	validated
mirtarbase	MIMAT0004549	hsa-miR-148a-5p	TNS1	7145	ENSG00000079308	HITS-CLIP	Functional MTI (Weak)	23824327	validated
mirtarbase	MIMAT0004549	hsa-miR-148a-5p	MOB3B	79817	ENSG00000120162	PAR-CLIP	Functional MTI (Weak)	22100165	validated
mirtarbase	MIMAT0004549	hsa-miR-148a-5p	CRISPLD2	83716	ENSG00000103196	HITS-CLIP	Functional MTI (Weak)	23824327	validated
mirtarbase	MIMAT0004549	hsa-miR-148a-5p	HLA-DRB1	3123	ENSG00000206240	PAR-CLIP	Functional MTI (Weak)	27292025	validated
mirtarbase	MIMAT0004549	hsa-miR-148a-5p	VGLL2	245806	ENSG00000170162	PAR-CLIP	Functional MTI (Weak)	26701625	validated
mirtarbase	MIMAT0004549	hsa-miR-148a-5p	KLF13	51621	ENSG00000275746	HITS-CLIP	Functional MTI (Weak)	23824327	validated
mirtarbase	MIMAT0004549	hsa-miR-148a-5p	PRORP	9692	ENSG00000100890	PAR-CLIP	Functional MTI (Weak)	23446348	validated
mirtarbase	MIMAT0004559	hsa-miR-181c-3p	RAB5B	5869	ENSG00000111540	PAR-CLIP	Functional MTI (Weak)	23592263	validated
mirtarbase	MIMAT0004559	hsa-miR-181c-3p	TBL1XR1	79718	ENSG00000177565	PAR-CLIP	Functional MTI (Weak)	22012620	validated
mirtarbase	MIMAT0004568	hsa-miR-221-5p	IL6R	3570	ENSG00000160712	Luciferase reporter assay//qRT-PCR//Western blot	Functional MTI	26645045	validated
mirtarbase	MIMAT0004568	hsa-miR-221-5p	RCOR1	23186	ENSG00000089902	PAR-CLIP	Functional MTI (Weak)	26701625	validated
mirtarbase	MIMAT0004568	hsa-miR-221-5p	LPP	4026	ENSG00000145012	HITS-CLIP	Functional MTI (Weak)	23313552	validated
mirtarbase	MIMAT0004568	hsa-miR-221-5p	LGSN	51557	ENSG00000146166	HITS-CLIP	Functional MTI (Weak)	23313552	validated
mirtarbase	MIMAT0004570	hsa-miR-223-5p	ETV6	2120	ENSG00000139083	PAR-CLIP	Functional MTI (Weak)	23446348	validated
mirtarbase	MIMAT0004570	hsa-miR-223-5p	FOXP1	27086	ENSG00000114861	PAR-CLIP	Functional MTI (Weak)	21572407	validated
mirtarbase	MIMAT0004570	hsa-miR-223-5p	GLI2	2736	ENSG00000074047	HITS-CLIP	Functional MTI (Weak)	27418678	validated
mirtarbase	MIMAT0004570	hsa-miR-223-5p	ID4	3400	ENSG00000172201	PAR-CLIP	Functional MTI (Weak)	20371350	validated
mirtarbase	MIMAT0004570	hsa-miR-223-5p	LPP	4026	ENSG00000145012	HITS-CLIP	Functional MTI (Weak)	24906430	validated
mirtarbase	MIMAT0004570	hsa-miR-223-5p	MKLN1	4289	ENSG00000128585	PAR-CLIP	Functional MTI (Weak)	21572407	validated
mirtarbase	MIMAT0004570	hsa-miR-223-5p	MLLT3	4300	ENSG00000171843	PAR-CLIP	Functional MTI (Weak)	23446348	validated
mirtarbase	MIMAT0004570	hsa-miR-223-5p	SHH	6469	ENSG00000164690	PAR-CLIP	Functional MTI (Weak)	20371350	validated
mirtarbase	MIMAT0004570	hsa-miR-223-5p	FLVCR1	28982	ENSG00000162769	PAR-CLIP	Functional MTI (Weak)	20371350	validated
mirtarbase	MIMAT0004570	hsa-miR-223-5p	CRIM1	51232	ENSG00000150938	PAR-CLIP	Functional MTI (Weak)	21572407	validated
mirtarbase	MIMAT0004570	hsa-miR-223-5p	BNC2	54796	ENSG00000173068	HITS-CLIP	Functional MTI (Weak)	24906430	validated
mirtarbase	MIMAT0004570	hsa-miR-223-5p	ADAMTS9	56999	ENSG00000163638	HITS-CLIP	Functional MTI (Weak)	21572407	validated
mirtarbase	MIMAT0004570	hsa-miR-223-5p	ERMP1	79956	ENSG00000099219	PAR-CLIP	Functional MTI (Weak)	22012620	validated
mirtarbase	MIMAT0004570	hsa-miR-223-5p	SPRY4	81848	ENSG00000187678	HITS-CLIP	Functional MTI (Weak)	24906430	validated
mirtarbase	MIMAT0004570	hsa-miR-223-5p	DGKH	160851	ENSG00000102780	PAR-CLIP	Functional MTI (Weak)	21572407	validated
mirtarbase	MIMAT0004570	hsa-miR-223-5p	IGF1	3479	ENSG00000017427	HITS-CLIP	Functional MTI (Weak)	23824327	validated
mirtarbase	MIMAT0004570	hsa-miR-223-5p	SMIM21	284274	ENSG00000206026	HITS-CLIP	Functional MTI (Weak)	27418678	validated
mirtarbase	MIMAT0004570	hsa-miR-223-5p	TNFAIP8	25816	ENSG00000145779	HITS-CLIP	Functional MTI (Weak)	23824327	validated
mirtarbase	MIMAT0004570	hsa-miR-223-5p	H3-3B	3021	ENSG00000132475	PAR-CLIP	Functional MTI (Weak)	20371350	validated
mirtarbase	MIMAT0004597	hsa-miR-140-3p	FN1	2335	ENSG00000115414	Luciferase reporter assay	Functional MTI	27996039	validated
mirtarbase	MIMAT0004597	hsa-miR-140-3p	FURIN	5045	ENSG00000140564	PAR-CLIP	Functional MTI (Weak)	23592263	validated
mirtarbase	MIMAT0004597	hsa-miR-140-3p	THRA	7067	ENSG00000126351	PAR-CLIP	Functional MTI (Weak)	20371350	validated
mirtarbase	MIMAT0004597	hsa-miR-140-3p	SLC7A5	8140	ENSG00000103257	HITS-CLIP	Functional MTI (Weak)	19536157	validated
mirtarbase	MIMAT0004597	hsa-miR-140-3p	XPOT	11260	ENSG00000184575	HITS-CLIP	Functional MTI (Weak)	19536157	validated
mirtarbase	MIMAT0004597	hsa-miR-140-3p	PITPNC1	26207	ENSG00000154217	PAR-CLIP	Functional MTI (Weak)	21572407	validated
mirtarbase	MIMAT0004597	hsa-miR-140-3p	ERCC1	2067	ENSG00000012061	PAR-CLIP	Functional MTI (Weak)	23592263	validated
mirtarbase	MIMAT0004597	hsa-miR-140-3p	NFASC	23114	ENSG00000163531	HITS-CLIP	Functional MTI (Weak)	19536157	validated
mirtarbase	MIMAT0004597	hsa-miR-140-3p	MICB	4277	ENSG00000204516	HITS-CLIP	Functional MTI (Weak)	23313552	validated
mirtarbase	MIMAT0004597	hsa-miR-140-3p	PLCL1	5334	ENSG00000115896	HITS-CLIP	Functional MTI (Weak)	23824327	validated
mirtarbase	MIMAT0004597	hsa-miR-140-3p	TRIM31	11074	ENSG00000204616	PAR-CLIP	Functional MTI (Weak)	22291592	validated
mirtarbase	MIMAT0004597	hsa-miR-140-3p	ORMDL3	94103	ENSG00000172057	PAR-CLIP	Functional MTI (Weak)	22012620	validated
mirtarbase	MIMAT0004597	hsa-miR-140-3p	PRXL2B	127281	ENSG00000275125	PAR-CLIP	Functional MTI (Weak)	27292025	validated
mirtarbase	MIMAT0004601	hsa-miR-145-3p	CDC5L	988	ENSG00000096401	PAR-CLIP	Functional MTI (Weak)	23592263	validated
mirtarbase	MIMAT0004601	hsa-miR-145-3p	SMAD3	4088	ENSG00000166949	ELISA//Luciferase reporter assay//qRT-PCR	Functional MTI	25704091	validated
mirtarbase	MIMAT0004601	hsa-miR-145-3p	CLSTN2	64084	ENSG00000158258	PAR-CLIP	Functional MTI (Weak)	27292025	validated
mirtarbase	MIMAT0004601	hsa-miR-145-3p	CADM3	57863	ENSG00000162706	Next Generation Sequencing (NGS)	Functional MTI (Weak)	28260060	validated
mirtarbase	MIMAT0004601	hsa-miR-145-3p	JMJD1C	221037	ENSG00000171988	PAR-CLIP	Functional MTI (Weak)	22291592	validated
mirtarbase	MIMAT0004606	hsa-miR-136-3p	IQGAP1	8826	ENSG00000140575	HITS-CLIP	Functional MTI (Weak)	19536157	validated
mirtarbase	MIMAT0004606	hsa-miR-136-3p	TRAF1	7185	ENSG00000056558	HITS-CLIP	Functional MTI (Weak)	19536157	validated
mirtarbase	MIMAT0004606	hsa-miR-136-3p	ASAP1	50807	ENSG00000153317	HITS-CLIP	Functional MTI (Weak)	24374217	validated
mirtarbase	MIMAT0004692	hsa-miR-340-5p	CYP1B1	1545	ENSG00000138061	Sequencing	Functional MTI (Weak)	20371350	validated
mirtarbase	MIMAT0004692	hsa-miR-340-5p	DDX5	1655	ENSG00000108654	Sequencing//PAR-CLIP	Functional MTI (Weak)	20371350	validated
mirtarbase	MIMAT0004692	hsa-miR-340-5p	CDCA7	83879	ENSG00000144354	PAR-CLIP	Functional MTI (Weak)	23446348	validated
mirtarbase	MIMAT0004692	hsa-miR-340-5p	SOCS3	9021	ENSG00000184557	PAR-CLIP	Functional MTI (Weak)	22012620	validated
mirtarbase	MIMAT0004692	hsa-miR-340-5p	BCL2L11	10018	ENSG00000153094	Sequencing	Functional MTI (Weak)	20371350	validated
mirtarbase	MIMAT0004692	hsa-miR-340-5p	PTPRD	5789	ENSG00000153707	PAR-CLIP	Functional MTI (Weak)	21572407	validated
mirtarbase	MIMAT0004692	hsa-miR-340-5p	PTP4A1	7803	ENSG00000112245	PAR-CLIP	Functional MTI (Weak)	21572407	validated
mirtarbase	MIMAT0004692	hsa-miR-340-5p	STAT3	6774	ENSG00000168610	Luciferase reporter assay//qRT-PCR//Western blot	Functional MTI	28413603	validated
mirtarbase	MIMAT0004692	hsa-miR-340-5p	ID4	3400	ENSG00000172201	Sequencing//PAR-CLIP	Functional MTI (Weak)	20371350	validated
mirtarbase	MIMAT0004692	hsa-miR-340-5p	IL4	3565	ENSG00000113520	Immunohistochemistry//Luciferase reporter assay//qRT-PCR//Western blot	Functional MTI	27895317	validated
mirtarbase	MIMAT0004692	hsa-miR-340-5p	KIF11	3832	ENSG00000138160	Sequencing	Functional MTI (Weak)	20371350	validated
mirtarbase	MIMAT0004692	hsa-miR-340-5p	MKLN1	4289	ENSG00000128585	PAR-CLIP	Functional MTI (Weak)	21572407	validated
mirtarbase	MIMAT0004692	hsa-miR-340-5p	PDE4D	5144	ENSG00000113448	Sequencing	Functional MTI (Weak)	20371350	validated
mirtarbase	MIMAT0004692	hsa-miR-340-5p	RAB5B	5869	ENSG00000111540	Sequencing	Functional MTI (Weak)	20371350	validated
mirtarbase	MIMAT0004692	hsa-miR-340-5p	TNS1	7145	ENSG00000079308	PAR-CLIP	Functional MTI (Weak)	27292025	validated
mirtarbase	MIMAT0004692	hsa-miR-340-5p	GREB1	9687	ENSG00000196208	PAR-CLIP	Functional MTI (Weak)	22012620	validated
mirtarbase	MIMAT0004692	hsa-miR-340-5p	MYLIP	29116	ENSG00000007944	Sequencing	Functional MTI (Weak)	20371350	validated
mirtarbase	MIMAT0004692	hsa-miR-340-5p	PDZRN4	29951	ENSG00000165966	PAR-CLIP	Functional MTI (Weak)	21572407	validated
mirtarbase	MIMAT0004692	hsa-miR-340-5p	FIGN	55137	ENSG00000182263	PAR-CLIP	Functional MTI (Weak)	23446348	validated
mirtarbase	MIMAT0004692	hsa-miR-340-5p	KIAA1109	84162	ENSG00000138688	PAR-CLIP	Functional MTI (Weak)	24398324	validated
mirtarbase	MIMAT0004692	hsa-miR-340-5p	HAUS8	93323	ENSG00000131351	PAR-CLIP	Functional MTI (Weak)	20371350	validated
mirtarbase	MIMAT0004692	hsa-miR-340-5p	MKX	283078	ENSG00000150051	HITS-CLIP	Functional MTI (Weak)	23824327	validated
mirtarbase	MIMAT0004692	hsa-miR-340-5p	SAMD12	401474	ENSG00000177570	Sequencing	Functional MTI (Weak)	20371350	validated
mirtarbase	MIMAT0004692	hsa-miR-340-5p	NTM	50863	ENSG00000182667	HITS-CLIP	Functional MTI (Weak)	23824327	validated
mirtarbase	MIMAT0004692	hsa-miR-340-5p	SLC24A2	25769	ENSG00000155886	PAR-CLIP	Functional MTI (Weak)	23446348	validated
mirtarbase	MIMAT0004692	hsa-miR-340-5p	MED17	9440	ENSG00000042429	PAR-CLIP	Functional MTI (Weak)	21572407	validated
mirtarbase	MIMAT0004692	hsa-miR-340-5p	POLI	11201	ENSG00000101751	PAR-CLIP	Functional MTI (Weak)	22100165	validated
mirtarbase	MIMAT0004692	hsa-miR-340-5p	H3-3B	3021	ENSG00000132475	PAR-CLIP	Functional MTI (Weak)	23446348	validated
mirtarbase	MIMAT0004697	hsa-miR-151a-5p	MYC	4609	ENSG00000136997	TRAP	Functional MTI (Weak)	24510096	validated
mirtarbase	MIMAT0004697	hsa-miR-151a-5p	SLPI	6590	ENSG00000124107	PAR-CLIP	Functional MTI (Weak)	20371350	validated
mirtarbase	MIMAT0004748	hsa-miR-423-5p	HOXA7	3204	ENSG00000122592	CLASH	Functional MTI (Weak)	23622248	validated
mirtarbase	MIMAT0004748	hsa-miR-423-5p	MYC	4609	ENSG00000136997	CLASH	Functional MTI (Weak)	23622248	validated
mirtarbase	MIMAT0004748	hsa-miR-423-5p	RUNX1	861	ENSG00000159216	CLASH	Functional MTI (Weak)	23622248	validated
mirtarbase	MIMAT0004748	hsa-miR-423-5p	KIF1A	547	ENSG00000130294	CLASH	Functional MTI (Weak)	23622248	validated
mirtarbase	MIMAT0004748	hsa-miR-423-5p	ZFP36L1	677	ENSG00000185650	CLASH	Functional MTI (Weak)	23622248	validated
mirtarbase	MIMAT0004748	hsa-miR-423-5p	SLC7A2	6542	ENSG00000003989	CLASH	Functional MTI (Weak)	23622248	validated
mirtarbase	MIMAT0004748	hsa-miR-423-5p	STAT5B	6777	ENSG00000173757	PAR-CLIP	Functional MTI (Weak)	22291592	validated
mirtarbase	MIMAT0004748	hsa-miR-423-5p	CLSTN1	22883	ENSG00000171603	CLASH	Functional MTI (Weak)	23622248	validated
mirtarbase	MIMAT0004748	hsa-miR-423-5p	NEDD4L	23327	ENSG00000049759	CLASH	Functional MTI (Weak)	23622248	validated
mirtarbase	MIMAT0004748	hsa-miR-423-5p	SPRY4	81848	ENSG00000187678	PAR-CLIP	Functional MTI (Weak)	23592263	validated
mirtarbase	MIMAT0004748	hsa-miR-423-5p	NFASC	23114	ENSG00000163531	HITS-CLIP	Functional MTI (Weak)	23824327	validated
mirtarbase	MIMAT0004748	hsa-miR-423-5p	TDRKH	11022	ENSG00000182134	CLASH	Functional MTI (Weak)	23622248	validated
mirtarbase	MIMAT0004748	hsa-miR-423-5p	PBX2	5089	ENSG00000204304	PAR-CLIP	Functional MTI (Weak)	26701625	validated
mirtarbase	MIMAT0004748	hsa-miR-423-5p	GRID1	2894	ENSG00000182771	HITS-CLIP	Functional MTI (Weak)	19536157	validated
mirtarbase	MIMAT0004748	hsa-miR-423-5p	RIN3	79890	ENSG00000100599	PAR-CLIP	Functional MTI (Weak)	23592263	validated
mirtarbase	MIMAT0004748	hsa-miR-423-5p	ZBTB46	140685	ENSG00000130584	PAR-CLIP	Functional MTI (Weak)	23592263	validated
mirtarbase	MIMAT0004748	hsa-miR-423-5p	HLA-DOA	3111	ENSG00000230141	PAR-CLIP	Functional MTI (Weak)	23592263	validated
mirtarbase	MIMAT0004748	hsa-miR-423-5p	NIBAN2	64855	ENSG00000136830	PAR-CLIP	Functional MTI (Weak)	26701625	validated
mirtarbase	MIMAT0004748	hsa-miR-423-5p	SEPTIN8	23176	ENSG00000164402	PAR-CLIP	Functional MTI (Weak)	23592263	validated
mirtarbase	MIMAT0004748	hsa-miR-423-5p	SEPTIN9	10801	ENSG00000184640	PAR-CLIP	Functional MTI (Weak)	26701625	validated
mirtarbase	MIMAT0004762	hsa-miR-486-3p	ERBB2	2064	ENSG00000141736	HITS-CLIP	Functional MTI (Weak)	24906430	validated
mirtarbase	MIMAT0004762	hsa-miR-486-3p	RAF1	5894	ENSG00000132155	PAR-CLIP	Functional MTI (Weak)	21572407	validated
mirtarbase	MIMAT0004762	hsa-miR-486-3p	BCL3	602	ENSG00000069399	PAR-CLIP	Functional MTI (Weak)	23592263	validated
mirtarbase	MIMAT0004762	hsa-miR-486-3p	PTGES	9536	ENSG00000148344	PAR-CLIP	Functional MTI (Weak)	23592263	validated
mirtarbase	MIMAT0004762	hsa-miR-486-3p	SH3PXD2A	9644	ENSG00000107957	PAR-CLIP	Functional MTI (Weak)	23592263	validated
mirtarbase	MIMAT0004762	hsa-miR-486-3p	MACROD2	140733	ENSG00000172264	HITS-CLIP	Functional MTI (Weak)	19536157	validated
mirtarbase	MIMAT0004762	hsa-miR-486-3p	LGSN	51557	ENSG00000146166	PAR-CLIP	Functional MTI (Weak)	23592263	validated
mirtarbase	MIMAT0004762	hsa-miR-486-3p	ZNF616	90317	ENSG00000204611	HITS-CLIP	Functional MTI (Weak)	23824327	validated
mirtarbase	MIMAT0004762	hsa-miR-486-3p	PRAG1	157285	ENSG00000275342	PAR-CLIP	Functional MTI (Weak)	26701625	validated
mirtarbase	MIMAT0004766	hsa-miR-146b-3p	CPS1	1373	ENSG00000021826	HITS-CLIP	Functional MTI (Weak)	23313552	validated
mirtarbase	MIMAT0004776	hsa-miR-505-5p	LRRC32	2615	ENSG00000137507	PAR-CLIP	Functional MTI (Weak)	27292025	validated
mirtarbase	MIMAT0004776	hsa-miR-505-5p	TBL1XR1	79718	ENSG00000177565	PAR-CLIP	Functional MTI (Weak)	23592263	validated
mirtarbase	MIMAT0004776	hsa-miR-505-5p	BRD2	6046	ENSG00000215077	CLASH	Functional MTI (Weak)	23622248	validated
mirtarbase	MIMAT0004776	hsa-miR-505-5p	HDAC7	51564	ENSG00000061273	PAR-CLIP	Functional MTI (Weak)	26701625	validated
mirtarbase	MIMAT0004776	hsa-miR-505-5p	TMEM9	252839	ENSG00000116857	PAR-CLIP	Functional MTI (Weak)	27292025	validated
mirtarbase	MIMAT0004808	hsa-miR-625-3p	FIGN	55137	ENSG00000182263	PAR-CLIP	Functional MTI (Weak)	22012620	validated
mirtarbase	MIMAT0004813	hsa-miR-411-3p	PPP2R1B	5519	ENSG00000137713	PAR-CLIP	Functional MTI (Weak)	23592263	validated
mirtarbase	MIMAT0004814	hsa-miR-654-3p	ETS1	2113	ENSG00000134954	HITS-CLIP	Functional MTI (Weak)	23313552	validated
mirtarbase	MIMAT0004814	hsa-miR-654-3p	POU2F1	5451	ENSG00000143190	PAR-CLIP	Functional MTI (Weak)	22012620	validated
mirtarbase	MIMAT0004814	hsa-miR-654-3p	ZNF652	22834	ENSG00000198740	PAR-CLIP	Functional MTI (Weak)	22100165	validated
mirtarbase	MIMAT0004814	hsa-miR-654-3p	MYLIP	29116	ENSG00000007944	PAR-CLIP	Functional MTI (Weak)	21572407	validated
mirtarbase	MIMAT0004814	hsa-miR-654-3p	KRT222	125113	ENSG00000213424	PAR-CLIP	Functional MTI (Weak)	23446348	validated
mirtarbase	MIMAT0004955	hsa-miR-374b-5p	MAP3K8	1326	ENSG00000107968	Sequencing	Functional MTI (Weak)	20371350	validated
mirtarbase	MIMAT0004955	hsa-miR-374b-5p	BACH2	60468	ENSG00000112182	HITS-CLIP	Functional MTI (Weak)	21572407	validated
mirtarbase	MIMAT0004955	hsa-miR-374b-5p	RORA	6095	ENSG00000069667	PAR-CLIP	Functional MTI (Weak)	21572407	validated
mirtarbase	MIMAT0004955	hsa-miR-374b-5p	LMAN2	10960	ENSG00000169223	PAR-CLIP	Functional MTI (Weak)	20371350	validated
mirtarbase	MIMAT0004955	hsa-miR-374b-5p	PITPNC1	26207	ENSG00000154217	PAR-CLIP	Functional MTI (Weak)	23446348	validated
mirtarbase	MIMAT0004955	hsa-miR-374b-5p	RANBP6	26953	ENSG00000137040	Sequencing	Functional MTI (Weak)	20371350	validated
mirtarbase	MIMAT0004955	hsa-miR-374b-5p	MYLIP	29116	ENSG00000007944	PAR-CLIP	Functional MTI (Weak)	20371350	validated
mirtarbase	MIMAT0004955	hsa-miR-374b-5p	SLC9A4	389015	ENSG00000180251	PAR-CLIP	Functional MTI (Weak)	22012620	validated
mirtarbase	MIMAT0004955	hsa-miR-374b-5p	VGLL2	245806	ENSG00000170162	PAR-CLIP	Functional MTI (Weak)	21572407	validated
mirtarbase	MIMAT0004984	hsa-miR-941	FOXO1	2308	ENSG00000150907	PAR-CLIP	Functional MTI (Weak)	22012620	validated
mirtarbase	MIMAT0004984	hsa-miR-941	NDST3	9348	ENSG00000164100	PAR-CLIP	Functional MTI (Weak)	27292025	validated
mirtarbase	MIMAT0004984	hsa-miR-941	CLSTN1	22883	ENSG00000171603	PAR-CLIP	Functional MTI (Weak)	23592263	validated
mirtarbase	MIMAT0004984	hsa-miR-941	HRNR	388697	ENSG00000197915	PAR-CLIP	Functional MTI (Weak)	23592263	validated
mirtarbase	MIMAT0004984	hsa-miR-941	XRCC6	2547	ENSG00000196419	CLASH	Functional MTI (Weak)	23622248	validated
mirtarbase	MIMAT0004984	hsa-miR-941	ITPKB	3707	ENSG00000143772	HITS-CLIP	Functional MTI (Weak)	19536157	validated
mirtarbase	MIMAT0005792	hsa-miR-320b	MYC	4609	ENSG00000136997	Luciferase reporter assay//qRT-PCR//Western blot	Functional MTI	26487644	validated
mirtarbase	MIMAT0005792	hsa-miR-320b	MKLN1	4289	ENSG00000128585	CLASH	Functional MTI (Weak)	23622248	validated
mirtarbase	MIMAT0005792	hsa-miR-320b	THRB	7068	ENSG00000151090	HITS-CLIP	Functional MTI (Weak)	28735896	validated
mirtarbase	MIMAT0005792	hsa-miR-320b	XPR1	9213	ENSG00000143324	CLASH	Functional MTI (Weak)	23622248	validated
mirtarbase	MIMAT0005792	hsa-miR-320b	EHMT2	10919	ENSG00000236759	CLASH	Functional MTI (Weak)	23622248	validated
mirtarbase	MIMAT0005792	hsa-miR-320b	NOD2	64127	ENSG00000167207	Luciferase reporter assay//qRT-PCR//Western blot	Functional MTI	26752466	validated
mirtarbase	MIMAT0005793	hsa-miR-320c	GNAI1	2770	ENSG00000127955	Luciferase reporter assay//Western blot//Immunohistochemical (IHC) staining	Functional MTI	23691483	validated
mirtarbase	MIMAT0005793	hsa-miR-320c	IRF4	3662	ENSG00000137265	Chromatin immunoprecipitation//Microarray//qRT-PCR//Western blot	Functional MTI	28052011	validated
mirtarbase	MIMAT0005793	hsa-miR-320c	THRB	7068	ENSG00000151090	HITS-CLIP	Functional MTI (Weak)	28735896	validated
mirtarbase	MIMAT0005793	hsa-miR-320c	ITSN2	50618	ENSG00000198399	CLASH	Functional MTI (Weak)	23622248	validated
mirtarbase	MIMAT0005793	hsa-miR-320c	NOD2	64127	ENSG00000167207	Luciferase reporter assay//qRT-PCR//Western blot	Functional MTI	26752466	validated
mirtarbase	MIMAT0005793	hsa-miR-320c	VDAC1	7416	ENSG00000213585	CLASH	Functional MTI (Weak)	23622248	validated
mirtarbase	MIMAT0005796	hsa-miR-1271-5p	FOXO1	2308	ENSG00000150907	PAR-CLIP	Functional MTI (Weak)	22012620	validated
mirtarbase	MIMAT0005796	hsa-miR-1271-5p	ZFP36L1	677	ENSG00000185650	PAR-CLIP	Functional MTI (Weak)	26701625	validated
mirtarbase	MIMAT0005796	hsa-miR-1271-5p	CCL22	6367	ENSG00000102962	PAR-CLIP	Functional MTI (Weak)	23592263	validated
mirtarbase	MIMAT0005796	hsa-miR-1271-5p	EVI5	7813	ENSG00000067208	PAR-CLIP	Functional MTI (Weak)	24398324	validated
mirtarbase	MIMAT0005796	hsa-miR-1271-5p	ATP8A2	51761	ENSG00000132932	PAR-CLIP	Functional MTI (Weak)	26701625	validated
mirtarbase	MIMAT0005797	hsa-miR-1301-3p	ADCY9	115	ENSG00000162104	HITS-CLIP	Functional MTI (Weak)	23313552	validated
mirtarbase	MIMAT0005797	hsa-miR-1301-3p	DST	667	ENSG00000151914	PAR-CLIP	Functional MTI (Weak)	22012620	validated
mirtarbase	MIMAT0005797	hsa-miR-1301-3p	TFRC	7037	ENSG00000072274	HITS-CLIP	Functional MTI (Weak)	23313552	validated
mirtarbase	MIMAT0005797	hsa-miR-1301-3p	BCL2L13	23786	ENSG00000099968	CLASH	Functional MTI (Weak)	23622248	validated
mirtarbase	MIMAT0005797	hsa-miR-1301-3p	PLEKHF2	79666	ENSG00000175895	PAR-CLIP	Functional MTI (Weak)	24398324	validated
mirtarbase	MIMAT0005797	hsa-miR-1301-3p	RFTN2	130132	ENSG00000162944	PAR-CLIP	Functional MTI (Weak)	23592263	validated
mirtarbase	MIMAT0005797	hsa-miR-1301-3p	KIAA1958	158405	ENSG00000165185	HITS-CLIP	Functional MTI (Weak)	19536157	validated
mirtarbase	MIMAT0005797	hsa-miR-1301-3p	FUT11	170384	ENSG00000196968	HITS-CLIP	Functional MTI (Weak)	23824327	validated
mirtarbase	MIMAT0005797	hsa-miR-1301-3p	GLI3	2737	ENSG00000106571	CLASH	Functional MTI (Weak)	23622248	validated
mirtarbase	MIMAT0005797	hsa-miR-1301-3p	CDK5RAP2	55755	ENSG00000136861	CLASH	Functional MTI (Weak)	23622248	validated
mirtarbase	MIMAT0005797	hsa-miR-1301-3p	SYNJ2	8871	ENSG00000078269	CLASH	Functional MTI (Weak)	23622248	validated
mirtarbase	MIMAT0005797	hsa-miR-1301-3p	PREP	5550	ENSG00000085377	CLASH	Functional MTI (Weak)	23622248	validated
mirtarbase	MIMAT0005797	hsa-miR-1301-3p	VDAC1	7416	ENSG00000213585	CLASH	Functional MTI (Weak)	23622248	validated
mirtarbase	MIMAT0005797	hsa-miR-1301-3p	HLA-B	3106	ENSG00000234745	PAR-CLIP	Functional MTI (Weak)	23592263	validated
mirtarbase	MIMAT0005797	hsa-miR-1301-3p	FAM9C	171484	ENSG00000187268	HITS-CLIP	Functional MTI (Weak)	23824327	validated
mirtarbase	MIMAT0005880	hsa-miR-1290	RORA	6095	ENSG00000069667	PAR-CLIP	Functional MTI (Weak)	22012620	validated
mirtarbase	MIMAT0005880	hsa-miR-1290	FUT11	170384	ENSG00000196968	HITS-CLIP	Functional MTI (Weak)	23824327	validated
mirtarbase	MIMAT0005884	hsa-miR-1294	C12orf49	79794	ENSG00000111412	PAR-CLIP	Functional MTI (Weak)	23446348	validated
mirtarbase	MIMAT0005884	hsa-miR-1294	MYC	4609	ENSG00000136997	TRAP	Functional MTI (Weak)	24510096	validated
mirtarbase	MIMAT0005884	hsa-miR-1294	PTPN3	5774	ENSG00000070159	HITS-CLIP	Functional MTI (Weak)	23824327	validated
mirtarbase	MIMAT0005884	hsa-miR-1294	XPOT	11260	ENSG00000184575	PAR-CLIP	Functional MTI (Weak)	23592263	validated
mirtarbase	MIMAT0005884	hsa-miR-1294	TWIST1	7291	ENSG00000122691	PAR-CLIP	Functional MTI (Weak)	23592263	validated
mirtarbase	MIMAT0005884	hsa-miR-1294	IL2RB	3560	ENSG00000100385	PAR-CLIP	Functional MTI (Weak)	23592263	validated
mirtarbase	MIMAT0005884	hsa-miR-1294	KIF3A	11127	ENSG00000131437	PAR-CLIP	Functional MTI (Weak)	23592263	validated
mirtarbase	MIMAT0005898	hsa-miR-1246	PTPRD	5789	ENSG00000153707	PAR-CLIP	Functional MTI (Weak)	21572407	validated
mirtarbase	MIMAT0005898	hsa-miR-1246	ADCY9	115	ENSG00000162104	PAR-CLIP	Functional MTI (Weak)	23446348	validated
mirtarbase	MIMAT0005898	hsa-miR-1246	RORA	6095	ENSG00000069667	PAR-CLIP	Functional MTI (Weak)	22012620	validated
mirtarbase	MIMAT0005898	hsa-miR-1246	ARHGAP15	55843	ENSG00000075884	PAR-CLIP	Functional MTI (Weak)	22012620	validated
mirtarbase	MIMAT0005948	hsa-miR-664a-5p	LPP	4026	ENSG00000145012	HITS-CLIP	Functional MTI (Weak)	23313552	validated
mirtarbase	MIMAT0005948	hsa-miR-664a-5p	RANBP6	26953	ENSG00000137040	HITS-CLIP	Functional MTI (Weak)	19536157	validated
mirtarbase	MIMAT0005948	hsa-miR-664a-5p	ZNF71	58491	ENSG00000197951	HITS-CLIP	Functional MTI (Weak)	19536157	validated
mirtarbase	MIMAT0005948	hsa-miR-664a-5p	LUC7L2	51631	ENSG00000146963	HITS-CLIP	Functional MTI (Weak)	23824327	validated
mirtarbase	MIMAT0005948	hsa-miR-664a-5p	FMC1-LUC7L2	100996928	ENSG00000269955	HITS-CLIP	Functional MTI (Weak)	23824327	validated
mirtarbase	MIMAT0005951	hsa-miR-1307-3p	IL6R	3570	ENSG00000160712	HITS-CLIP	Functional MTI (Weak)	23313552	validated
mirtarbase	MIMAT0005951	hsa-miR-1307-3p	NEK6	10783	ENSG00000119408	CLASH	Functional MTI (Weak)	23622248	validated
mirtarbase	MIMAT0005951	hsa-miR-1307-3p	CCR6	1235	ENSG00000112486	HITS-CLIP	Functional MTI (Weak)	23824327	validated
mirtarbase	MIMAT0005951	hsa-miR-1307-3p	IRF1	3659	ENSG00000125347	HITS-CLIP	Functional MTI (Weak)	23824327	validated
mirtarbase	MIMAT0005951	hsa-miR-1307-3p	KCNJ6	3763	ENSG00000157542	HITS-CLIP	Functional MTI (Weak)	23824327	validated
mirtarbase	MIMAT0005951	hsa-miR-1307-3p	ZNF652	22834	ENSG00000198740	HITS-CLIP	Functional MTI (Weak)	23824327	validated
mirtarbase	MIMAT0005951	hsa-miR-1307-3p	MAVS	57506	ENSG00000088888	HITS-CLIP	Functional MTI (Weak)	23824327	validated
mirtarbase	MIMAT0005951	hsa-miR-1307-3p	TSPAN14	81619	ENSG00000108219	HITS-CLIP	Functional MTI (Weak)	23824327	validated
mirtarbase	MIMAT0005951	hsa-miR-1307-3p	CRISPLD2	83716	ENSG00000103196	HITS-CLIP	Functional MTI (Weak)	24906430	validated
mirtarbase	MIMAT0005951	hsa-miR-1307-3p	ZNF841	284371	ENSG00000197608	HITS-CLIP	Functional MTI (Weak)	23824327	validated
mirtarbase	MIMAT0005951	hsa-miR-1307-3p	SEMA3E	9723	ENSG00000170381	HITS-CLIP	Functional MTI (Weak)	23824327	validated
mirtarbase	MIMAT0005951	hsa-miR-1307-3p	PLEKHG4B	153478	ENSG00000153404	PAR-CLIP	Functional MTI (Weak)	22012620	validated
mirtarbase	MIMAT0005951	hsa-miR-1307-3p	LUC7L2	51631	ENSG00000146963	HITS-CLIP	Functional MTI (Weak)	23824327	validated
mirtarbase	MIMAT0005951	hsa-miR-1307-3p	FMC1-LUC7L2	100996928	ENSG00000269955	HITS-CLIP	Functional MTI (Weak)	23824327	validated
mirtarbase	MIMAT0006764	hsa-miR-320d	GNAI1	2770	ENSG00000127955	Luciferase reporter assay//Western blot//Immunohistochemical (IHC) staining	Functional MTI	23691483	validated
mirtarbase	MIMAT0006764	hsa-miR-320d	THRB	7068	ENSG00000151090	HITS-CLIP	Functional MTI (Weak)	28735896	validated
mirtarbase	MIMAT0006789	hsa-miR-1468-5p	PLXDC1	57125	ENSG00000161381	HITS-CLIP	Functional MTI (Weak)	23824327	validated
mirtarbase	MIMAT0015054	hsa-miR-3177-3p	ADCY9	115	ENSG00000162104	HITS-CLIP	Functional MTI (Weak)	23313552	validated
mirtarbase	MIMAT0015054	hsa-miR-3177-3p	SSR3	6747	ENSG00000114850	CLASH	Functional MTI (Weak)	23622248	validated
mirtarbase	MIMAT0015072	hsa-miR-320e	LITAF	9516	ENSG00000189067	PAR-CLIP	Functional MTI (Weak)	24398324	validated
mirtarbase	MIMAT0015072	hsa-miR-320e	TRAF1	7185	ENSG00000056558	PAR-CLIP	Functional MTI (Weak)	23592263	validated
mirtarbase	MIMAT0016895	hsa-miR-2355-5p	BACH2	60468	ENSG00000112182	HITS-CLIP	Functional MTI (Weak)	23824327	validated
mirtarbase	MIMAT0016895	hsa-miR-2355-5p	PTP4A1	7803	ENSG00000112245	PAR-CLIP	Functional MTI (Weak)	23592263	validated
mirtarbase	MIMAT0016895	hsa-miR-2355-5p	ALDH1A2	8854	ENSG00000128918	HITS-CLIP	Functional MTI (Weak)	23824327	validated
mirtarbase	MIMAT0016895	hsa-miR-2355-5p	PTGES	9536	ENSG00000148344	HITS-CLIP	Functional MTI (Weak)	23824327	validated
mirtarbase	MIMAT0016895	hsa-miR-2355-5p	PARVB	29780	ENSG00000188677	PAR-CLIP	Functional MTI (Weak)	22012620	validated
mirtarbase	MIMAT0016895	hsa-miR-2355-5p	SPRY4	81848	ENSG00000187678	HITS-CLIP	Functional MTI (Weak)	23824327	validated
mirtarbase	MIMAT0016895	hsa-miR-2355-5p	SLC25A46	91137	ENSG00000164209	HITS-CLIP	Functional MTI (Weak)	23824327	validated
mirtarbase	MIMAT0016895	hsa-miR-2355-5p	SIX5	147912	ENSG00000177045	HITS-CLIP	Functional MTI (Weak)	23824327	validated
mirtarbase	MIMAT0016895	hsa-miR-2355-5p	TENM3	55714	ENSG00000218336	HITS-CLIP	Functional MTI (Weak)	23824327	validated
mirtarbase	MIMAT0016916	hsa-miR-4286	FURIN	5045	ENSG00000140564	PAR-CLIP	Functional MTI (Weak)	23592263	validated
mirtarbase	MIMAT0016916	hsa-miR-4286	TMSB4X	7114	ENSG00000205542	HITS-CLIP	Functional MTI (Weak)	19536157	validated
mirtarbase	MIMAT0016916	hsa-miR-4286	TRAF3	7187	ENSG00000131323	PAR-CLIP	Functional MTI (Weak)	20371350	validated
mirtarbase	MIMAT0016916	hsa-miR-4286	ZBTB39	9880	ENSG00000166860	PAR-CLIP	Functional MTI (Weak)	23708386	validated
mirtarbase	MIMAT0016916	hsa-miR-4286	SEMA4D	10507	ENSG00000187764	PAR-CLIP	Functional MTI (Weak)	23446348	validated
mirtarbase	MIMAT0016916	hsa-miR-4286	NUDT5	11164	ENSG00000165609	PAR-CLIP	Functional MTI (Weak)	22012620	validated
mirtarbase	MIMAT0018000	hsa-miR-23c	VCAM1	7412	ENSG00000162692	PAR-CLIP	Functional MTI (Weak)	23446348	validated
mirtarbase	MIMAT0018000	hsa-miR-23c	VAV3	10451	ENSG00000134215	PAR-CLIP	Functional MTI (Weak)	23446348	validated
mirtarbase	MIMAT0018000	hsa-miR-23c	LMAN2	10960	ENSG00000169223	PAR-CLIP	Functional MTI (Weak)	20371350	validated
mirtarbase	MIMAT0018000	hsa-miR-23c	TNFAIP8	25816	ENSG00000145779	HITS-CLIP	Functional MTI (Weak)	23824327	validated
mirtarbase	MIMAT0018000	hsa-miR-23c	MGAT5	4249	ENSG00000152127	PAR-CLIP	Functional MTI (Weak)	23592263	validated
mirtarbase	MIMAT0018000	hsa-miR-23c	JMJD1C	221037	ENSG00000171988	PAR-CLIP	Functional MTI (Weak)	22012620	validated
mirtarbase	MIMAT0018000	hsa-miR-23c	TLR6	10333	ENSG00000174130	HITS-CLIP	Functional MTI (Weak)	23824327	validated
mirtarbase	MIMAT0018205	hsa-miR-3928-3p	CLIC4	25932	ENSG00000169504	PAR-CLIP	Functional MTI (Weak)	22100165	validated
mirtarbase	MIMAT0018205	hsa-miR-3928-3p	POU2F1	5451	ENSG00000143190	PAR-CLIP	Functional MTI (Weak)	23592263	validated
mirtarbase	MIMAT0018205	hsa-miR-3928-3p	CRTAP	10491	ENSG00000170275	PAR-CLIP	Functional MTI (Weak)	20371350	validated
mirtarbase	MIMAT0018205	hsa-miR-3928-3p	PTPRT	11122	ENSG00000196090	CLASH	Functional MTI (Weak)	23622248	validated
mirtarbase	MIMAT0018205	hsa-miR-3928-3p	KIF3A	11127	ENSG00000131437	PAR-CLIP	Functional MTI (Weak)	23592263	validated
mirtarbase	MIMAT0018205	hsa-miR-3928-3p	HLA-DRA	3122	ENSG00000204287	PAR-CLIP	Functional MTI (Weak)	23592263	validated
mirtarbase	MIMAT0018205	hsa-miR-3928-3p	HLA-DOA	3111	ENSG00000230141	PAR-CLIP	Functional MTI (Weak)	23592263	validated
mirtarbase	MIMAT0018965	hsa-miR-4446-3p	CDK2	1017	ENSG00000123374	PAR-CLIP	Functional MTI (Weak)	23446348	validated
mirtarbase	MIMAT0018965	hsa-miR-4446-3p	ORC5	5001	ENSG00000164815	PAR-CLIP	Functional MTI (Weak)	23446348	validated
mirtarbase	MIMAT0018965	hsa-miR-4446-3p	ZBTB39	9880	ENSG00000166860	PAR-CLIP	Functional MTI (Weak)	23446348	validated
mirtarbase	MIMAT0018965	hsa-miR-4446-3p	C20orf194	25943	ENSG00000088854	HITS-CLIP	Functional MTI (Weak)	19536157	validated
mirtarbase	MIMAT0018965	hsa-miR-4446-3p	NFASC	23114	ENSG00000163531	HITS-CLIP	Functional MTI (Weak)	19536157	validated
mirtarbase	MIMAT0018965	hsa-miR-4446-3p	XRCC6	2547	ENSG00000196419	PAR-CLIP	Functional MTI (Weak)	23592263	validated
mirtarbase	MIMAT0018965	hsa-miR-4446-3p	FOSL1	8061	ENSG00000175592	PAR-CLIP	Functional MTI (Weak)	26701625	validated
mirtarbase	MIMAT0018965	hsa-miR-4446-3p	ZBTB46	140685	ENSG00000130584	PAR-CLIP	Functional MTI (Weak)	26701625	validated
mirtarbase	MIMAT0018965	hsa-miR-4446-3p	KLF13	51621	ENSG00000275746	PAR-CLIP	Functional MTI (Weak)	27292025	validated
mirtarbase	MIMAT0018965	hsa-miR-4446-3p	PRORP	9692	ENSG00000100890	PAR-CLIP	Functional MTI (Weak)	21572407	validated
mirtarbase	MIMAT0018976	hsa-miR-4454	SH3D19	152503	ENSG00000109686	HITS-CLIP	Functional MTI (Weak)	23824327	validated
mirtarbase	MIMAT0018976	hsa-miR-4454	ARL17B	100506084	ENSG00000228696	PAR-CLIP	Functional MTI (Weak)	26701625	validated
mirtarbase	MIMAT0019892	hsa-miR-371b-5p	RABGAP1L	9910	ENSG00000152061	HITS-CLIP	Functional MTI (Weak)	23824327	validated
mirtarbase	MIMAT0019892	hsa-miR-371b-5p	TLN1	7094	ENSG00000137076	HITS-CLIP	Functional MTI (Weak)	23824327	validated
mirtarbase	MIMAT0019892	hsa-miR-371b-5p	LPP	4026	ENSG00000145012	PAR-CLIP	Functional MTI (Weak)	22012620	validated
mirtarbase	MIMAT0019892	hsa-miR-371b-5p	SMAD4	4089	ENSG00000141646	PAR-CLIP	Functional MTI (Weak)	23446348	validated
mirtarbase	MIMAT0019892	hsa-miR-371b-5p	KLF2	10365	ENSG00000127528	PAR-CLIP	Functional MTI (Weak)	22012620	validated
mirtarbase	MIMAT0019892	hsa-miR-371b-5p	HEATR5A	25938	ENSG00000129493	HITS-CLIP	Functional MTI (Weak)	23313552	validated
mirtarbase	MIMAT0019892	hsa-miR-371b-5p	OSTF1	26578	ENSG00000134996	HITS-CLIP	Functional MTI (Weak)	23824327	validated
mirtarbase	MIMAT0019892	hsa-miR-371b-5p	PARVB	29780	ENSG00000188677	PAR-CLIP	Functional MTI (Weak)	22291592	validated
mirtarbase	MIMAT0019892	hsa-miR-371b-5p	TRMT10C	54931	ENSG00000174173	HITS-CLIP	Functional MTI (Weak)	23824327	validated
mirtarbase	MIMAT0019892	hsa-miR-371b-5p	CYBRD1	79901	ENSG00000071967	HITS-CLIP	Functional MTI (Weak)	19536157	validated
mirtarbase	MIMAT0019892	hsa-miR-371b-5p	ATF7IP2	80063	ENSG00000166669	HITS-CLIP	Functional MTI (Weak)	23824327	validated
mirtarbase	MIMAT0019892	hsa-miR-371b-5p	SH3D19	152503	ENSG00000109686	HITS-CLIP	Functional MTI (Weak)	19536157	validated
mirtarbase	MIMAT0019892	hsa-miR-371b-5p	FUT11	170384	ENSG00000196968	HITS-CLIP	Functional MTI (Weak)	27418678	validated
mirtarbase	MIMAT0019892	hsa-miR-371b-5p	ERCC1	2067	ENSG00000012061	PAR-CLIP	Functional MTI (Weak)	21572407	validated
mirtarbase	MIMAT0019892	hsa-miR-371b-5p	SIM2	6493	ENSG00000159263	HITS-CLIP	Functional MTI (Weak)	23824327	validated
mirtarbase	MIMAT0019892	hsa-miR-371b-5p	IKZF3	22806	ENSG00000161405	PAR-CLIP	Functional MTI (Weak)	21572407	validated
mirtarbase	MIMAT0019892	hsa-miR-371b-5p	OTULIN	90268	ENSG00000154124	HITS-CLIP	Functional MTI (Weak)	27418678	validated
mirtarbase	MIMAT0020925	hsa-miR-550a-3-5p	CDCA7	83879	ENSG00000144354	PAR-CLIP	Functional MTI (Weak)	23446348	validated
mirtarbase	MIMAT0020925	hsa-miR-550a-3-5p	ACTR1A	10121	ENSG00000138107	PAR-CLIP	Functional MTI (Weak)	23592263	validated
mirtarbase	MIMAT0020925	hsa-miR-550a-3-5p	ERCC1	2067	ENSG00000012061	PAR-CLIP	Functional MTI (Weak)	27292025	validated
mirtarbase	MIMAT0020925	hsa-miR-550a-3-5p	RD3	343035	ENSG00000198570	HITS-CLIP	Functional MTI (Weak)	23824327	validated
mirtarbase	MIMAT0021043	hsa-miR-5010-5p	TLN1	7094	ENSG00000137076	PAR-CLIP	Functional MTI (Weak)	27292025	validated
mirtarbase	MIMAT0021043	hsa-miR-5010-5p	PSAP	5660	ENSG00000197746	PAR-CLIP	Functional MTI (Weak)	26701625	validated
mirtarbase	MIMAT0021043	hsa-miR-5010-5p	THSD4	79875	ENSG00000187720	PAR-CLIP	Functional MTI (Weak)	23592263	validated
mirtarbase	MIMAT0021043	hsa-miR-5010-5p	RAP1GAP2	23108	ENSG00000132359	PAR-CLIP	Functional MTI (Weak)	20371350	validated
mirtarbase	MIMAT0021043	hsa-miR-5010-5p	FOSL1	8061	ENSG00000175592	PAR-CLIP	Functional MTI (Weak)	23592263	validated
mirtarbase	MIMAT0021043	hsa-miR-5010-5p	ORMDL3	94103	ENSG00000172057	PAR-CLIP	Functional MTI (Weak)	21572407	validated
mirtarbase	MIMAT0021043	hsa-miR-5010-5p	SUSD6	9766	ENSG00000100647	PAR-CLIP	Functional MTI (Weak)	26701625	validated
mirtarbase	MIMAT0022717	hsa-miR-873-3p	SESN1	27244	ENSG00000080546	PAR-CLIP	Functional MTI (Weak)	27292025	validated
mirtarbase	MIMAT0022717	hsa-miR-873-3p	ERCC4	2072	ENSG00000175595	PAR-CLIP	Functional MTI (Weak)	21572407	validated
mirtarbase	MIMAT0022717	hsa-miR-873-3p	EIF3H	8667	ENSG00000147677	PAR-CLIP	Functional MTI (Weak)	21572407	validated
mirtarbase	MIMAT0022717	hsa-miR-873-3p	COLEC10	10584	ENSG00000184374	PAR-CLIP	Functional MTI (Weak)	21572407	validated
mirtarbase	MIMAT0022717	hsa-miR-873-3p	BNC2	54796	ENSG00000173068	HITS-CLIP	Functional MTI (Weak)	23824327	validated
mirtarbase	MIMAT0022717	hsa-miR-873-3p	USP36	57602	ENSG00000055483	PAR-CLIP	Functional MTI (Weak)	23592263	validated
mirtarbase	MIMAT0022717	hsa-miR-873-3p	SCUBE3	222663	ENSG00000146197	HITS-CLIP	Functional MTI (Weak)	23824327	validated
mirtarbase	MIMAT0026621	hsa-miR-605-3p	COL12A1	1303	ENSG00000111799	HITS-CLIP	Functional MTI (Weak)	23824327	validated
mirtarbase	MIMAT0026621	hsa-miR-605-3p	RAB5B	5869	ENSG00000111540	PAR-CLIP	Functional MTI (Weak)	23592263	validated
mirtarbase	MIMAT0026621	hsa-miR-605-3p	SMARCE1	6605	ENSG00000073584	PAR-CLIP	Functional MTI (Weak)	21572407	validated
mirtarbase	MIMAT0026621	hsa-miR-605-3p	TRAF1	7185	ENSG00000056558	PAR-CLIP	Functional MTI (Weak)	27292025	validated
mirtarbase	MIMAT0026621	hsa-miR-605-3p	ADAMTS4	9507	ENSG00000158859	PAR-CLIP	Functional MTI (Weak)	23446348	validated
mirtarbase	MIMAT0026621	hsa-miR-605-3p	ANKRD11	29123	ENSG00000167522	PAR-CLIP	Functional MTI (Weak)	23592263	validated
mirtarbase	MIMAT0026621	hsa-miR-605-3p	RD3	343035	ENSG00000198570	PAR-CLIP	Functional MTI (Weak)	22100165	validated
mirtarbase	MIMAT0026621	hsa-miR-605-3p	STARD3	10948	ENSG00000131748	PAR-CLIP	Functional MTI (Weak)	23592263	validated
mirtarbase	MIMAT0026621	hsa-miR-605-3p	CYSLTR2	57105	ENSG00000152207	HITS-CLIP	Functional MTI (Weak)	19536157	validated
mirtarbase	MIMAT0026621	hsa-miR-605-3p	ZC3H12D	340152	ENSG00000178199	HITS-CLIP	Functional MTI (Weak)	27418678	validated
mirtarbase	MIMAT0026621	hsa-miR-605-3p	HLA-E	3133	ENSG00000206493	HITS-CLIP	Functional MTI (Weak)	19536157	validated
mirtarbase	MIMAT0027587	hsa-miR-6842-3p	PTEN	5728	ENSG00000171862	PAR-CLIP	Functional MTI (Weak)	23592263	validated
mirtarbase	MIMAT0027587	hsa-miR-6842-3p	VAV3	10451	ENSG00000134215	PAR-CLIP	Functional MTI (Weak)	20371350	validated
mirtarbase	MIMAT0027587	hsa-miR-6842-3p	IL5	3567	ENSG00000113525	PAR-CLIP	Functional MTI (Weak)	23446348	validated
mirtarbase	MIMAT0027587	hsa-miR-6842-3p	IL7R	3575	ENSG00000168685	HITS-CLIP	Functional MTI (Weak)	19536157	validated
mirtarbase	MIMAT0027587	hsa-miR-6842-3p	RAB5B	5869	ENSG00000111540	PAR-CLIP	Functional MTI (Weak)	23592263	validated
mirtarbase	MIMAT0027587	hsa-miR-6842-3p	MRVI1	10335	ENSG00000072952	PAR-CLIP	Functional MTI (Weak)	23592263	validated
mirtarbase	MIMAT0027587	hsa-miR-6842-3p	RAD50	10111	ENSG00000113522	HITS-CLIP	Functional MTI (Weak)	19536157	validated
mirtarbase	MIMAT0027604	hsa-miR-6852-5p	RABGAP1L	9910	ENSG00000152061	PAR-CLIP	Functional MTI (Weak)	27292025	validated
mirtarbase	MIMAT0027604	hsa-miR-6852-5p	TGFBR1	7046	ENSG00000106799	HITS-CLIP	Functional MTI (Weak)	23313552	validated
mirtarbase	MIMAT0027604	hsa-miR-6852-5p	THSD4	79875	ENSG00000187720	PAR-CLIP	Functional MTI (Weak)	23592263	validated
mirtarbase	MIMAT0027604	hsa-miR-6852-5p	TSPAN14	81619	ENSG00000108219	HITS-CLIP	Functional MTI (Weak)	27418678	validated
mirtarbase	MIMAT0027604	hsa-miR-6852-5p	SAMD5	389432	ENSG00000203727	PAR-CLIP	Functional MTI (Weak)	21572407	validated
mirtarbase	MIMAT0027604	hsa-miR-6852-5p	ZBTB16	7704	ENSG00000109906	HITS-CLIP	Functional MTI (Weak)	23824327	validated
mirtarbase	MIMAT0027604	hsa-miR-6852-5p	MACROD2	140733	ENSG00000172264	HITS-CLIP	Functional MTI (Weak)	19536157	validated
mirtarbase	MIMAT0027604	hsa-miR-6852-5p	IKZF3	22806	ENSG00000161405	HITS-CLIP	Functional MTI (Weak)	23824327	validated
mirtarbase	MIMAT0027604	hsa-miR-6852-5p	SUSD6	9766	ENSG00000100647	PAR-CLIP	Functional MTI (Weak)	26701625	validated
mirtarbase	MIMAT0030416	hsa-miR-1273h-3p	VCAM1	7412	ENSG00000162692	PAR-CLIP	Functional MTI (Weak)	22012620	validated
mirtarbase	MIMAT0030416	hsa-miR-1273h-3p	GABRB3	2562	ENSG00000166206	PAR-CLIP	Functional MTI (Weak)	22012620	validated
mirtarbase	MIMAT0030416	hsa-miR-1273h-3p	KCNJ6	3763	ENSG00000157542	HITS-CLIP	Functional MTI (Weak)	23824327	validated
mirtarbase	MIMAT0030416	hsa-miR-1273h-3p	CPS1	1373	ENSG00000021826	HITS-CLIP	Functional MTI (Weak)	23313552	validated
mirtarbase	MIMAT0030416	hsa-miR-1273h-3p	ZNF71	58491	ENSG00000197951	PAR-CLIP	Functional MTI (Weak)	22012620	validated
mirtarbase	MIMAT0031179	hsa-miR-7976	CDK2	1017	ENSG00000123374	PAR-CLIP	Functional MTI (Weak)	26701625	validated
mirtarbase	MIMAT0031179	hsa-miR-7976	COLEC10	10584	ENSG00000184374	PAR-CLIP	Functional MTI (Weak)	21572407	validated
mirtarbase	MIMAT0031179	hsa-miR-7976	CPS1	1373	ENSG00000021826	HITS-CLIP	Functional MTI (Weak)	23313552	validated
mirtarbase	MIMAT0031179	hsa-miR-7976	H4C8	8365	ENSG00000158406	PAR-CLIP	Functional MTI (Weak)	23446348	validated
mirtarbase	MIMAT0000757	hsa-miR-151a-3p	GRM3	2913	ENSG00000198822	HITS-CLIP	Functional MTI (Weak)	27418678	validated
mirtarbase	MIMAT0000757	hsa-miR-151a-3p	KCNJ6	3763	ENSG00000157542	PAR-CLIP	Functional MTI (Weak)	23446348	validated
mirtarbase	MIMAT0000757	hsa-miR-151a-3p	USP36	57602	ENSG00000055483	CLASH	Functional MTI (Weak)	23622248	validated
mirtarbase	MIMAT0000757	hsa-miR-151a-3p	ZBTB38	253461	ENSG00000177311	HITS-CLIP	Functional MTI (Weak)	23824327	validated
mirtarbase	MIMAT0000757	hsa-miR-151a-3p	TWIST1	7291	ENSG00000122691	Luciferase reporter assay//qRT-PCR//Western blot	Functional MTI	27930738	validated
mirtarbase	MIMAT0000757	hsa-miR-151a-3p	RYBP	23429	ENSG00000281766	PAR-CLIP	Functional MTI (Weak)	22100165	validated
mirtarbase	MIMAT0000757	hsa-miR-151a-3p	SEPTIN8	23176	ENSG00000164402	PAR-CLIP	Functional MTI (Weak)	23592263	validated
mirtarbase	MIMAT0002874	hsa-miR-503-5p	PTPRD	5789	ENSG00000153707	PAR-CLIP	Functional MTI (Weak)	21572407	validated
mirtarbase	MIMAT0002874	hsa-miR-503-5p	SMAD7	4092	ENSG00000101665	PAR-CLIP	Functional MTI (Weak)	24398324	validated
mirtarbase	MIMAT0002874	hsa-miR-503-5p	MAP3K7	6885	ENSG00000135341	PAR-CLIP	Functional MTI (Weak)	20371350	validated
mirtarbase	MIMAT0002874	hsa-miR-503-5p	CUL3	8452	ENSG00000036257	HITS-CLIP	Functional MTI (Weak)	23824327	validated
mirtarbase	MIMAT0002874	hsa-miR-503-5p	TNFRSF11A	8792	ENSG00000141655	Luciferase reporter assay//Microarray//Northern blot//qRT-PCR//Western blot	Functional MTI	23821519	validated
mirtarbase	MIMAT0002874	hsa-miR-503-5p	ANK3	288	ENSG00000151150	HITS-CLIP	Functional MTI (Weak)	23824327	validated
mirtarbase	MIMAT0002874	hsa-miR-503-5p	HEXIM1	10614	ENSG00000186834	CLASH	Functional MTI (Weak)	23622248	validated
mirtarbase	MIMAT0002874	hsa-miR-503-5p	CDK12	51755	ENSG00000167258	CLASH	Functional MTI (Weak)	23622248	validated
mirtarbase	MIMAT0004482	hsa-let-7b-3p	RORA	6095	ENSG00000069667	PAR-CLIP	Functional MTI (Weak)	21572407	validated
mirtarbase	MIMAT0004482	hsa-let-7b-3p	SEMA4D	10507	ENSG00000187764	HITS-CLIP	Functional MTI (Weak)	23313552	validated
mirtarbase	MIMAT0004482	hsa-let-7b-3p	ZNF652	22834	ENSG00000198740	PAR-CLIP	Functional MTI (Weak)	23446348	validated
mirtarbase	MIMAT0004482	hsa-let-7b-3p	TTC33	23548	ENSG00000113638	PAR-CLIP	Functional MTI (Weak)	20371350	validated
mirtarbase	MIMAT0004558	hsa-miR-181a-2-3p	CYP1B1	1545	ENSG00000138061	HITS-CLIP	Functional MTI (Weak)	19536157	validated
mirtarbase	MIMAT0004558	hsa-miR-181a-2-3p	CAMK4	814	ENSG00000152495	PAR-CLIP	Functional MTI (Weak)	23592263	validated
mirtarbase	MIMAT0004558	hsa-miR-181a-2-3p	SLC7A5	8140	ENSG00000103257	PAR-CLIP	Functional MTI (Weak)	26701625	validated
mirtarbase	MIMAT0004558	hsa-miR-181a-2-3p	TBL1XR1	79718	ENSG00000177565	PAR-CLIP	Functional MTI (Weak)	22012620	validated
mirtarbase	MIMAT0004558	hsa-miR-181a-2-3p	ATXN2	6311	ENSG00000204842	HITS-CLIP	Functional MTI (Weak)	27418678	validated
mirtarbase	MIMAT0010214	hsa-miR-151b	SLPI	6590	ENSG00000124107	PAR-CLIP	Functional MTI (Weak)	20371350	validated
mirtarbase	MIMAT0019867	hsa-miR-4738-3p	CDCA7	83879	ENSG00000144354	PAR-CLIP	Functional MTI (Weak)	23446348	validated
mirtarbase	MIMAT0019867	hsa-miR-4738-3p	IL6R	3570	ENSG00000160712	PAR-CLIP	Functional MTI (Weak)	27292025	validated
mirtarbase	MIMAT0019867	hsa-miR-4738-3p	MICA	100507436	ENSG00000235233	HITS-CLIP	Functional MTI (Weak)	23824327	validated
mirtarbase	MIMAT0019867	hsa-miR-4738-3p	TFRC	7037	ENSG00000072274	HITS-CLIP	Functional MTI (Weak)	23313552	validated
mirtarbase	MIMAT0019867	hsa-miR-4738-3p	PTPRT	11122	ENSG00000196090	HITS-CLIP	Functional MTI (Weak)	28735896	validated
mirtarbase	MIMAT0019867	hsa-miR-4738-3p	H3-3B	3021	ENSG00000132475	PAR-CLIP	Functional MTI (Weak)	20371350	validated
