# Supplementary material for: Differences in microRNA levels across metabo-endotypes reveal novel insights into asthma heterogeneity
Source: Respir Res. 2026 Jan 7;27:40. doi: 10.1186/s12931-025-03452-x (PMC12869918; doi:10.1186/s12931-025-03452-x)
Supplement: Supplementary file 3 — Supplementary Material 3. [file 12931_2025_3452_MOESM3_ESM.xlsx]

## Sheet: Result_ANCOVA_postHoc_CRA
miRNA	Pairwise Comparison	estimate	std.error	statistic	adj.p.value
hsa-miR-143-3p	metaboendotype3 - 2	1.05043	0.104978	10.0062	p<1E-16
hsa-miR-22-3p	metaboendotype3 - 2	-0.635896	0.0720892	-8.82096	p<1E-16
hsa-miR-223-3p	metaboendotype3 - 2	1.77363	0.231629	7.65719	4.11e-13
hsa-miR-23a-3p	metaboendotype3 - 2	1.08702	0.143075	7.59755	6.39e-13
hsa-miR-92a-3p	metaboendotype3 - 2	-0.645554	0.0889458	-7.25784	7.36e-12
hsa-miR-1290	metaboendotype3 - 2	-0.97519	0.139032	-7.01414	4.01e-11
hsa-miR-30e-5p	metaboendotype3 - 2	0.794155	0.114417	6.94087	6.61e-11
hsa-miR-142-5p	metaboendotype3 - 2	0.986187	0.142088	6.94066	6.61e-11
hsa-miR-143-3p	metaboendotype2 - 1	-0.713327	0.106319	-6.70932	1.55e-10
hsa-miR-423-5p	metaboendotype3 - 2	-0.796741	0.119373	-6.67439	3.91e-10
hsa-miR-941	metaboendotype3 - 2	1.72807	0.261511	6.60803	6.03e-10
hsa-miR-143-3p	metaboendotype5 - 2	0.682486	0.106346	6.4176	6.81e-10
hsa-miR-23c	metaboendotype3 - 2	0.72891	0.111221	6.55373	8.56e-10
hsa-miR-320a-3p	metaboendotype3 - 2	-0.62639	0.0970821	-6.45217	1.64e-09
hsa-miR-371b-5p	metaboendotype3 - 2	1.61607	0.262523	6.15593	1.04e-08
hsa-miR-24-3p	metaboendotype3 - 2	0.550265	0.0902055	6.10013	1.46e-08
hsa-miR-30d-5p	metaboendotype3 - 2	0.346253	0.0587754	5.89113	5.08e-08
hsa-miR-22-3p	metaboendotype4 - 2	-0.411813	0.0715702	-5.75397	5.63e-08
hsa-miR-425-3p	metaboendotype3 - 2	1.53862	0.262035	5.8718	5.69e-08
hsa-miR-320c	metaboendotype3 - 2	-0.709719	0.121928	-5.82082	7.65e-08
hsa-miR-223-3p	metaboendotype4 - 2	1.30707	0.229961	5.68389	8.4e-08
hsa-miR-140-3p	metaboendotype3 - 2	0.705371	0.12205	5.77937	9.73e-08
hsa-miR-25-5p	metaboendotype3 - 2	1.54945	0.270441	5.72935	1.3e-07
hsa-miR-192-5p	metaboendotype3 - 2	0.629527	0.112075	5.61702	2.45e-07
hsa-miR-361-5p	metaboendotype3 - 2	1.11641	0.199516	5.59563	2.77e-07
hsa-miR-186-5p	metaboendotype3 - 2	0.716102	0.128555	5.57039	3.19e-07
hsa-miR-125b-5p	metaboendotype3 - 2	-0.584877	0.106256	-5.50439	4.6e-07
hsa-miR-141-3p	metaboendotype3 - 2	1.48081	0.271774	5.44869	6.24e-07
hsa-miR-223-3p	metaboendotype5 - 2	1.20885	0.234647	5.15177	1.02e-06
hsa-miR-320b	metaboendotype3 - 2	-0.561458	0.105806	-5.30648	1.35e-06
hsa-miR-143-3p	metaboendotype4 - 2	0.524591	0.104222	5.03338	1.4e-06
hsa-miR-22-3p	metaboendotype2 - 1	0.369985	0.07301	5.06759	1.57e-06
hsa-miR-320d	metaboendotype3 - 2	-0.793379	0.152071	-5.21716	2.17e-06
hsa-miR-30e-5p	metaboendotype5 - 2	0.588983	0.115908	5.08146	2.19e-06
hsa-miR-1290	metaboendotype2 - 1	0.709484	0.140808	5.03867	2.73e-06
hsa-miR-143-3p	metaboendotype4 - 3	-0.525837	0.108489	-4.8469	2.86e-06
hsa-miR-361-5p	metaboendotype4 - 2	0.992527	0.198079	5.01076	3.15e-06
hsa-miR-4454	metaboendotype4 - 2	1.20686	0.235864	5.11677	3.66e-06
hsa-miR-27a-3p	metaboendotype3 - 2	0.623617	0.121912	5.11529	3.69e-06
hsa-miR-345-5p	metaboendotype3 - 2	1.44227	0.29069	4.96156	3.98e-06
hsa-miR-345-5p	metaboendotype4 - 2	1.45319	0.288597	5.03535	3.98e-06
hsa-miR-345-5p	metaboendotype5 - 2	1.43803	0.294478	4.88333	3.98e-06
hsa-miR-941	metaboendotype2 - 1	-1.31437	0.264851	-4.96269	4.02e-06
hsa-miR-550a-3-5p	metaboendotype3 - 2	1.13703	0.22601	5.03087	5.69e-06
hsa-miR-142-5p	metaboendotype2 - 1	-0.692122	0.143903	-4.80964	5.73e-06
hsa-miR-142-5p	metaboendotype4 - 2	0.678638	0.141065	4.8108	5.73e-06
hsa-miR-500a-3p	metaboendotype5 - 2	0.742209	0.147921	5.0176	6.09e-06
hsa-miR-500a-3p	metaboendotype3 - 2	0.708971	0.146018	4.85535	6.87e-06
hsa-miR-142-5p	metaboendotype5 - 2	0.668521	0.14394	4.64445	9.54e-06
hsa-miR-654-5p	metaboendotype3 - 2	1.24563	0.253905	4.9059	1.07e-05
hsa-miR-450a-5p	metaboendotype3 - 2	1.44535	0.295049	4.89869	1.11e-05
hsa-miR-146b-5p	metaboendotype3 - 2	0.347808	0.0711684	4.88711	1.17e-05
hsa-miR-371b-5p	metaboendotype2 - 1	-1.26066	0.265876	-4.74153	1.2e-05
hsa-miR-23a-3p	metaboendotype5 - 2	0.687245	0.144939	4.74162	1.2e-05
hsa-miR-29a-3p	metaboendotype3 - 2	0.762895	0.157131	4.85515	1.37e-05
hsa-miR-191-5p	metaboendotype3 - 2	0.27128	0.0568077	4.77541	2.03e-05
hsa-miR-23c	metaboendotype5 - 2	0.517915	0.11267	4.59675	2.39e-05
hsa-miR-654-5p	metaboendotype4 - 2	1.15692	0.252077	4.58955	2.47e-05
hsa-miR-23a-3p	metaboendotype4 - 2	0.633642	0.142045	4.46087	3e-05
hsa-miR-1290	metaboendotype4 - 2	-0.603487	0.138031	-4.37211	3.36e-05
hsa-miR-1290	metaboendotype5 - 2	-0.615961	0.140844	-4.37337	3.36e-05
hsa-miR-140-3p	metaboendotype2 - 1	-0.559098	0.123609	-4.52313	3.37e-05
hsa-miR-22-3p	metaboendotype5 - 2	-0.316566	0.0730286	-4.33482	3.98e-05
hsa-miR-223-5p	metaboendotype3 - 2	1.41021	0.305074	4.6225	4.23e-05
hsa-miR-605-3p	metaboendotype3 - 2	1.31932	0.28605	4.6122	4.45e-05
hsa-miR-409-5p	metaboendotype3 - 2	1.17209	0.255562	4.58631	5.02e-05
hsa-miR-92a-3p	metaboendotype2 - 1	0.394298	0.0900819	4.3771	5.23e-05
hsa-miR-92a-3p	metaboendotype4 - 2	-0.383053	0.0883054	-4.33781	5.23e-05
hsa-miR-454-5p	metaboendotype3 - 2	1.23492	0.270065	4.57268	5.35e-05
hsa-miR-605-3p	metaboendotype4 - 2	1.25603	0.283991	4.42279	5.35e-05
hsa-miR-30d-5p	metaboendotype5 - 2	0.262907	0.0595412	4.41554	5.53e-05
hsa-miR-22-3p	metaboendotype5 - 3	0.319331	0.075872	4.20881	5.55e-05
hsa-miR-4286	metaboendotype3 - 2	1.08897	0.239559	4.54573	6.07e-05
hsa-miR-361-5p	metaboendotype2 - 1	-0.868962	0.202064	-4.30043	6.18e-05
hsa-miR-140-3p	metaboendotype5 - 2	0.531501	0.12364	4.29877	6.23e-05
hsa-miR-941	metaboendotype4 - 2	1.11059	0.259628	4.27761	6.84e-05
hsa-miR-30d-5p	metaboendotype2 - 1	-0.254093	0.0595261	-4.2686	7.12e-05
hsa-miR-125b-5p	metaboendotype4 - 2	-0.459472	0.105491	-4.35554	7.25e-05
hsa-miR-24-3p	metaboendotype2 - 1	-0.397615	0.0913577	-4.35229	7.36e-05
hsa-miR-200a-3p	metaboendotype3 - 2	1.34613	0.299917	4.48835	7.92e-05
hsa-miR-425-3p	metaboendotype4 - 2	1.12426	0.260149	4.32161	8.44e-05
hsa-miR-361-5p	metaboendotype5 - 2	0.840576	0.202115	4.15889	8.61e-05
hsa-miR-941	metaboendotype5 - 2	1.09872	0.264918	4.14738	9.05e-05
hsa-miR-423-5p	metaboendotype4 - 2	-0.510228	0.118514	-4.30523	9.08e-05
hsa-miR-769-5p	metaboendotype3 - 2	1.16535	0.273619	4.25903	0.000111322
hsa-miR-769-5p	metaboendotype4 - 2	1.18739	0.271649	4.37103	0.000111322
hsa-miR-223-5p	metaboendotype2 - 1	-1.31108	0.308971	-4.24339	0.000119244
hsa-miR-375-3p	metaboendotype3 - 2	1.17124	0.266547	4.39413	0.00012184
hsa-miR-221-5p	metaboendotype3 - 2	0.833237	0.189754	4.39114	0.0001235
hsa-miR-191-5p	metaboendotype2 - 1	-0.24358	0.0575333	-4.23373	0.000124401
hsa-miR-23a-3p	metaboendotype2 - 1	-0.588495	0.144902	-4.06133	0.00013053
hsa-miR-199a-5p	metaboendotype3 - 2	0.782189	0.179279	4.36297	0.000140223
hsa-miR-4446-3p	metaboendotype4 - 2	1.17795	0.272654	4.32031	0.000169729
hsa-miR-425-3p	metaboendotype5 - 2	1.07711	0.265449	4.05769	0.000176737
hsa-miR-1271-5p	metaboendotype3 - 2	0.940753	0.218734	4.3009	0.000185028
hsa-miR-30e-5p	metaboendotype2 - 1	-0.468803	0.115879	-4.04563	0.000185944
hsa-miR-221-5p	metaboendotype4 - 2	0.778944	0.188388	4.13478	0.000190996
hsa-miR-10b-5p	metaboendotype3 - 2	-0.418436	0.0975104	-4.29119	0.000193171
hsa-miR-125b-5p	metaboendotype2 - 1	0.433952	0.107614	4.0325	0.000196492
hsa-miR-1468-5p	metaboendotype3 - 2	1.18955	0.278188	4.27607	0.000206537
hsa-miR-484	metaboendotype3 - 2	-0.528068	0.123585	-4.27292	0.000209426
hsa-miR-7976	metaboendotype5 - 2	1.15057	0.269532	4.26879	0.000213281
hsa-miR-25-3p	metaboendotype3 - 2	0.555509	0.130407	4.2598	0.00022189
hsa-miR-7976	metaboendotype3 - 2	1.09062	0.266065	4.09909	0.00022245
hsa-miR-145-3p	metaboendotype3 - 2	0.737201	0.173093	4.25899	0.00022269
hsa-miR-221-5p	metaboendotype5 - 2	0.767661	0.192227	3.99351	0.000231246
hsa-miR-100-5p	metaboendotype3 - 2	-0.428258	0.104803	-4.08633	0.00026003
hsa-miR-100-5p	metaboendotype4 - 2	-0.422671	0.104048	-4.06227	0.00026003
hsa-miR-148a-3p	metaboendotype3 - 2	0.404236	0.0965688	4.18599	0.000306314
hsa-miR-223-3p	metaboendotype3 - 1	0.938564	0.243786	3.84994	0.000312182
hsa-miR-24-3p	metaboendotype4 - 2	0.350702	0.0895561	3.916	0.00031835
hsa-miR-148a-3p	metaboendotype2 - 1	-0.392539	0.0978022	-4.0136	0.000319009
hsa-miR-450a-5p	metaboendotype4 - 2	1.17185	0.292925	4.00052	0.000336897
hsa-miR-574-3p	metaboendotype3 - 2	1.09614	0.263673	4.15721	0.000346882
hsa-miR-24-3p	metaboendotype5 - 2	0.349032	0.0913809	3.81953	0.000352734
hsa-miR-4446-3p	metaboendotype3 - 2	1.09493	0.274631	3.9869	0.000356531
hsa-miR-628-3p	metaboendotype3 - 2	0.844896	0.203827	4.14516	0.000365346
hsa-miR-26b-3p	metaboendotype3 - 2	1.17284	0.283288	4.14009	0.000373385
hsa-miR-21-3p	metaboendotype4 - 2	1.21787	0.294536	4.13487	0.000381842
hsa-miR-654-5p	metaboendotype5 - 2	0.992388	0.257213	3.85823	0.000402559
hsa-miR-500a-3p	metaboendotype2 - 1	-0.57007	0.147883	-3.85486	0.000408077
hsa-miR-6852-5p	metaboendotype4 - 2	1.10292	0.267873	4.11732	0.000411628
hsa-miR-125a-5p	metaboendotype3 - 2	-0.41284	0.100379	-4.1128	0.000419652
hsa-miR-374a-5p	metaboendotype3 - 2	1.06002	0.25844	4.10163	0.000440132
hsa-miR-29a-3p	metaboendotype2 - 1	-0.624182	0.159138	-3.92227	0.000465434
hsa-miR-605-3p	metaboendotype2 - 1	-1.08545	0.289704	-3.74674	0.000470842
hsa-miR-605-3p	metaboendotype5 - 2	1.08796	0.289778	3.75447	0.000470842
hsa-miR-505-5p	metaboendotype3 - 2	1.08757	0.266358	4.08312	0.000476142
hsa-miR-191-5p	metaboendotype4 - 2	0.214116	0.0563988	3.79647	0.000515642
hsa-miR-577	metaboendotype3 - 2	1.16652	0.287876	4.05217	0.000542691
hsa-miR-320a-3p	metaboendotype5 - 2	-0.381695	0.0983471	-3.8811	0.00055047
hsa-miR-145-3p	metaboendotype4 - 2	0.663774	0.171847	3.86259	0.000593311
hsa-miR-339-5p	metaboendotype4 - 2	1.13333	0.281328	4.0285	0.000599447
hsa-miR-223-5p	metaboendotype4 - 2	1.13309	0.302878	3.74109	0.00064189
hsa-miR-23c	metaboendotype4 - 2	0.411443	0.11042	3.72617	0.000680589
hsa-miR-27b-3p	metaboendotype3 - 2	0.352431	0.0883094	3.99087	0.000701404
hsa-miR-409-5p	metaboendotype2 - 1	-0.960809	0.258826	-3.71217	0.000744675
hsa-miR-409-5p	metaboendotype4 - 2	0.939566	0.253722	3.70313	0.000744675
hsa-miR-503-5p	metaboendotype4 - 2	1.15882	0.292007	3.96848	0.000769651
hsa-miR-221-5p	metaboendotype2 - 1	-0.695489	0.192178	-3.61898	0.000772619
hsa-miR-223-3p	metaboendotype2 - 1	-0.835062	0.234587	-3.55971	0.000773866
hsa-miR-92a-3p	metaboendotype5 - 3	0.338725	0.093613	3.61835	0.000774483
hsa-miR-146b-3p	metaboendotype3 - 2	1.08917	0.274789	3.96366	0.000785141
hsa-miR-22-3p	metaboendotype3 - 1	-0.265911	0.075873	-3.50469	0.000792186
hsa-miR-320d	metaboendotype5 - 2	-0.58248	0.154053	-3.78104	0.000822342
hsa-miR-26b-3p	metaboendotype4 - 2	1.06068	0.281248	3.77134	0.000854561
hsa-miR-345-5p	metaboendotype2 - 1	-1.05716	0.294403	-3.59087	0.000859854
hsa-miR-320e	metaboendotype3 - 2	-0.477	0.121021	-3.94145	0.000860397
hsa-miR-454-5p	metaboendotype4 - 2	1.00964	0.268121	3.76562	0.000874126
hsa-miR-320c	metaboendotype2 - 1	0.464693	0.123485	3.76315	0.000882683
hsa-miR-30d-5p	metaboendotype4 - 2	0.208625	0.0583522	3.57528	0.000912155
hsa-miR-550a-3-5pXhsa-miR-550a-5p	metaboendotype3 - 2	1.08043	0.275376	3.92346	0.000926341
hsa-miR-10b-5p	metaboendotype4 - 2	-0.361171	0.0968084	-3.73078	0.00100258
hsa-miR-25-3p	metaboendotype2 - 1	-0.478855	0.132073	-3.62569	0.00100409
hsa-miR-25-3p	metaboendotype5 - 2	0.488362	0.132106	3.69673	0.00100409
hsa-miR-21-3p	metaboendotype3 - 2	1.10609	0.296672	3.72832	0.00101231
hsa-miR-10a-5p	metaboendotype3 - 2	-0.355114	0.0936453	-3.79212	0.00102758
hsa-miR-10a-5p	metaboendotype4 - 2	-0.346271	0.0929711	-3.7245	0.00102758
hsa-miR-29a-3p	metaboendotype4 - 2	0.551746	0.156	3.53684	0.00109707
hsa-miR-29a-3p	metaboendotype5 - 2	0.561285	0.159179	3.52614	0.00109707
hsa-miR-192-5p	metaboendotype2 - 1	-0.408597	0.113506	-3.59977	0.0011084
hsa-miR-192-5p	metaboendotype4 - 3	-0.422203	0.115824	-3.64523	0.0011084
hsa-miR-7976	metaboendotype2 - 1	-0.966617	0.269463	-3.5872	0.00116256
hsa-miR-191-5p	metaboendotype5 - 2	0.202003	0.057548	3.51016	0.00116436
hsa-miR-1271-5p	metaboendotype5 - 2	0.818119	0.221584	3.69214	0.00116579
hsa-miR-654-5p	metaboendotype2 - 1	-0.90244	0.257148	-3.50942	0.00116758
hsa-miR-186-5p	metaboendotype4 - 2	0.471115	0.12763	3.69127	0.00116976
hsa-miR-106b-5p	metaboendotype4 - 2	1.12144	0.290254	3.86365	0.00118155
hsa-miR-320a-3p	metaboendotype2 - 1	0.352018	0.0983221	3.58025	0.00119354
hsa-miR-425-3p	metaboendotype2 - 1	-0.924752	0.265382	-3.48461	0.0012801
hsa-miR-141-3p	metaboendotype4 - 2	0.960929	0.269818	3.5614	0.00128157
hsa-miR-141-3p	metaboendotype5 - 3	-1.0386	0.286035	-3.63103	0.00128157
hsa-miR-30e-5p	metaboendotype4 - 2	0.387437	0.113594	3.41073	0.0013423
hsa-miR-30e-5p	metaboendotype4 - 3	-0.406718	0.118244	-3.43964	0.0013423
hsa-miR-92a-3p	metaboendotype5 - 2	-0.306829	0.0901048	-3.40525	0.00136924
hsa-miR-379-5p	metaboendotype3 - 2	1.17615	0.307956	3.81921	0.00141273
hsa-miR-1301-3p	metaboendotype3 - 2	0.754513	0.197666	3.81711	0.00142463
hsa-miR-320c	metaboendotype4 - 2	-0.426597	0.12105	-3.52414	0.0014737
hsa-miR-143-3p	metaboendotype5 - 3	-0.367942	0.110487	-3.33019	0.00149388
hsa-miR-141-3p	metaboendotype2 - 1	-0.946842	0.275246	-3.43999	0.00150825
hsa-miR-381-3p	metaboendotype3 - 2	1.00834	0.265185	3.80242	0.00151068
hsa-miR-320a-3p	metaboendotype4 - 3	0.34356	0.100329	3.42433	0.00159695
hsa-miR-423-5p	metaboendotype5 - 2	-0.42342	0.120928	-3.50141	0.00160383
hsa-miR-10b-5p	metaboendotype2 - 1	0.345007	0.0987559	3.49353	0.00165135
hsa-miR-23c	metaboendotype3 - 1	0.398505	0.117058	3.40433	0.00171723
hsa-miR-140-3p	metaboendotype4 - 3	-0.429364	0.126132	-3.40408	0.00171883
hsa-miR-25-5p	metaboendotype5 - 2	0.97934	0.273965	3.57469	0.00182835
hsa-miR-577	metaboendotype2 - 1	-1.03981	0.291553	-3.56644	0.00188619
hsa-miR-371b-5p	metaboendotype5 - 2	0.918227	0.265944	3.45271	0.00191948
hsa-miR-23a-3p	metaboendotype3 - 1	0.49852	0.150584	3.31058	0.00192182
hsa-miR-192-5p	metaboendotype5 - 2	0.381868	0.113535	3.36343	0.00199006
hsa-miR-423-5p	metaboendotype3 - 1	-0.422019	0.125639	-3.35899	0.00202192
hsa-miR-148a-3p	metaboendotype5 - 2	0.336233	0.0978271	3.43701	0.002033
hsa-miR-146a-5p	metaboendotype3 - 2	0.277356	0.074444	3.72569	0.00204556
hsa-miR-4454	metaboendotype3 - 2	0.841172	0.237575	3.54066	0.00207811
hsa-miR-6852-5p	metaboendotype3 - 2	0.954604	0.269816	3.53799	0.00209902
hsa-miR-145-5p	metaboendotype3 - 2	1.14188	0.307075	3.71856	0.00210344
hsa-miR-199b-5p	metaboendotype3 - 2	1.12607	0.302975	3.71672	0.00211864
hsa-miR-10399-3p	metaboendotype3 - 2	1.06041	0.285402	3.71548	0.00212891
hsa-miR-335-5p	metaboendotype3 - 2	-0.977251	0.263131	-3.71393	0.00214182
hsa-miR-4286	metaboendotype4 - 2	0.825627	0.237835	3.47143	0.00217657
hsa-miR-4286	metaboendotype5 - 2	0.829552	0.242681	3.41829	0.00217657
hsa-miR-3177-3p	metaboendotype3 - 2	0.98477	0.265725	3.70598	0.00220935
hsa-miR-125a-5p	metaboendotype4 - 2	-0.350893	0.0996567	-3.52102	0.00223647
hsa-miR-411-3p	metaboendotype3 - 2	1.08723	0.294067	3.69721	0.00228605
hsa-miR-29c-3p	metaboendotype3 - 2	1.02511	0.280165	3.65896	0.0022883
hsa-miR-29c-3p	metaboendotype5 - 2	0.997576	0.283816	3.51487	0.0022883
hsa-miR-125b-5p	metaboendotype5 - 2	-0.356754	0.107641	-3.3143	0.00237085
hsa-miR-25-5p	metaboendotype4 - 2	0.911074	0.268494	3.39328	0.00238308
hsa-miR-1271-5p	metaboendotype2 - 1	-0.732022	0.221528	-3.30443	0.00245506
hsa-miR-1271-5p	metaboendotype4 - 2	0.732822	0.217159	3.37459	0.00245506
hsa-miR-136-3p	metaboendotype4 - 2	1.10793	0.301713	3.67213	0.00251963
hsa-miR-548av-5p-hsa-miR-548k	metaboendotype3 - 2	0.996381	0.271391	3.67139	0.00252685
hsa-miR-769-5p	metaboendotype2 - 1	-0.934379	0.277114	-3.37182	0.00257461
hsa-miR-26b-3p	metaboendotype2 - 1	-0.967246	0.286906	-3.3713	0.00257948
hsa-miR-424-5p	metaboendotype4 - 2	1.02471	0.279933	3.66057	0.00263464
hsa-miR-4454	metaboendotype5 - 2	0.80984	0.24067	3.36493	0.00263911
hsa-miR-493-5p	metaboendotype3 - 2	1.12599	0.308064	3.65504	0.00269138
hsa-miR-2355-5p	metaboendotype3 - 2	0.97204	0.280601	3.46413	0.00276093
hsa-miR-2355-5p	metaboendotype4 - 2	0.989498	0.278581	3.55192	0.00276093
hsa-miR-550a-3-5pXhsa-miR-550a-5p	metaboendotype5 - 2	0.963852	0.278964	3.45511	0.00285399
hsa-miR-330-3p	metaboendotype3 - 2	0.986726	0.271318	3.63678	0.002887
hsa-miR-200c-3p	metaboendotype3 - 2	0.925093	0.254577	3.63384	0.00291977
hsa-miR-122-5p	metaboendotype3 - 2	0.51012	0.140448	3.63209	0.00293944
hsa-miR-221-3p	metaboendotype3 - 2	0.668215	0.184122	3.62919	0.00297217
hsa-miR-106b-5p	metaboendotype2 - 1	-1.01787	0.296093	-3.43766	0.00304227
hsa-miR-320b	metaboendotype2 - 1	0.359461	0.107158	3.35451	0.00308059
hsa-miR-320b	metaboendotype4 - 2	-0.348913	0.105044	-3.32158	0.00308059
hsa-miR-186-5p	metaboendotype2 - 1	-0.421619	0.130197	-3.23831	0.0030948
hsa-miR-186-5p	metaboendotype5 - 2	0.429115	0.13023	3.29504	0.0030948
hsa-miR-143-3p	metaboendotype3 - 1	0.3371	0.110488	3.05101	0.00333535
hsa-miR-320c	metaboendotype5 - 3	0.41158	0.128326	3.20731	0.00344503
hsa-miR-199a-3pXhsa-miR-199b-3p	metaboendotype2 - 1	-0.721735	0.201716	-3.57798	0.00361156
hsa-miR-146b-3p	metaboendotype5 - 3	-0.979033	0.289208	-3.38523	0.00368002
hsa-miR-23a-3p	metaboendotype4 - 3	-0.453374	0.14786	-3.06623	0.00370004
hsa-miR-25-5p	metaboendotype2 - 1	-0.87267	0.273895	-3.18615	0.00370474
hsa-miR-409-3p	metaboendotype2 - 1	-0.8189	0.229577	-3.56699	0.00376462
hsa-miR-22-3p	metaboendotype4 - 3	0.224083	0.0745005	3.00781	0.00384352
hsa-miR-7976	metaboendotype4 - 2	0.837869	0.264149	3.17196	0.00388893
hsa-miR-411-3p	metaboendotype4 - 2	0.982333	0.29195	3.36473	0.00396161
hsa-miR-423-5p	metaboendotype2 - 1	0.374722	0.120898	3.0995	0.00397429
hsa-miR-27a-3p	metaboendotype2 - 1	-0.400239	0.123469	-3.24161	0.00407941
hsa-miR-27a-3p	metaboendotype4 - 2	0.404961	0.121035	3.34583	0.00407941
hsa-miR-450a-5p	metaboendotype2 - 1	-0.94245	0.298818	-3.15393	0.00440829
hsa-miR-450a-5p	metaboendotype5 - 2	0.937043	0.298894	3.13504	0.00440829
hsa-miR-100-5p	metaboendotype5 - 2	-0.341249	0.106168	-3.21423	0.00448503
hsa-miR-145-3p	metaboendotype2 - 1	-0.560376	0.175304	-3.1966	0.00476577
hsa-miR-1307-3p	metaboendotype3 - 2	0.99956	0.285779	3.49767	0.00487858
hsa-miR-27a-3p	metaboendotype5 - 2	0.383035	0.123501	3.10148	0.0049351
hsa-miR-145-3p	metaboendotype5 - 2	0.543764	0.175348	3.10105	0.00494214
hsa-miR-371b-5p	metaboendotype4 - 2	0.807739	0.260633	3.09914	0.00497382
hsa-miR-423-5p	metaboendotype5 - 3	0.373322	0.125637	2.97143	0.00504635
hsa-miR-409-3p	metaboendotype3 - 2	0.730154	0.226682	3.22105	0.00512211
hsa-miR-409-3p	metaboendotype4 - 2	0.695484	0.22505	3.09035	0.00512211
hsa-miR-409-3p	metaboendotype5 - 2	0.722538	0.229636	3.14645	0.00512211
hsa-miR-365a-3pXhsa-miR-365b-3p	metaboendotype3 - 2	0.965429	0.277107	3.48396	0.0051326
hsa-miR-486-5p	metaboendotype3 - 2	-0.419385	0.120376	-3.48395	0.00513277
hsa-miR-146a-5p	metaboendotype4 - 2	0.242664	0.0739081	3.28332	0.00528909
hsa-miR-550a-3-5pXhsa-miR-550a-5p	metaboendotype4 - 2	0.861942	0.273394	3.15275	0.00553547
hsa-miR-146b-5p	metaboendotype5 - 2	0.234738	0.0720958	3.25591	0.00582174
hsa-miR-371b-5p	metaboendotype4 - 3	-0.808334	0.271304	-2.97944	0.00590081
hsa-miR-873-3p	metaboendotype3 - 2	0.960967	0.279202	3.44183	0.00599249
hsa-miR-125a-5p	metaboendotype2 - 1	0.317989	0.101661	3.12792	0.00602063
hsa-miR-10399-3p	metaboendotype4 - 2	0.917638	0.283347	3.23856	0.00618416
hsa-miR-493-5p	metaboendotype4 - 2	0.989597	0.305846	3.2356	0.00624802
hsa-miR-181c-3p	metaboendotype3 - 2	0.92209	0.277452	3.32342	0.00651149
hsa-miR-181c-3p	metaboendotype4 - 2	0.887978	0.275455	3.22368	0.00651149
hsa-miR-374b-5p	metaboendotype4 - 2	0.973067	0.285008	3.41417	0.00662806
hsa-miR-320a-3p	metaboendotype4 - 2	-0.28283	0.0963832	-2.93443	0.0068203
hsa-miR-23c	metaboendotype2 - 1	-0.330405	0.112641	-2.93325	0.00684613
hsa-miR-7-5p	metaboendotype3 - 2	0.99474	0.292162	3.40475	0.00685854
hsa-miR-574-3p	metaboendotype4 - 2	0.837996	0.261775	3.20121	0.00703618
hsa-miR-92a-3p	metaboendotype4 - 3	0.262501	0.0919208	2.85573	0.00728921
hsa-miR-146b-5p	metaboendotype4 - 2	0.216841	0.0706561	3.06896	0.00733345
hsa-miR-151a-5p	metaboendotype3 - 2	0.375545	0.115794	3.24321	0.00740609
hsa-miR-151a-5p	metaboendotype5 - 2	0.373761	0.117303	3.18628	0.00740609
hsa-miR-654-3p	metaboendotype3 - 2	0.888234	0.26299	3.37744	0.00756929
hsa-miR-654-3p	metaboendotype2 - 1	-0.846896	0.266349	-3.17965	0.00757611
hsa-miR-200a-3p	metaboendotype2 - 1	-0.964725	0.303748	-3.17607	0.00766939
hsa-miR-411-3p	metaboendotype2 - 1	-0.907977	0.297823	-3.04871	0.00773311
hsa-miR-411-3p	metaboendotype5 - 2	0.883214	0.297899	2.96481	0.00773311
hsa-miR-136-3p	metaboendotype3 - 2	0.96406	0.303901	3.17229	0.00776904
hsa-miR-500a-3p	metaboendotype4 - 2	0.428214	0.144967	2.95387	0.00801046
hsa-miR-409-5p	metaboendotype5 - 2	0.763568	0.258892	2.94936	0.00812713
hsa-miR-1468-5p	metaboendotype4 - 2	0.838064	0.276185	3.03443	0.00821945
hsa-miR-1468-5p	metaboendotype5 - 2	0.857773	0.281813	3.04377	0.00821945
hsa-miR-29c-3p	metaboendotype4 - 2	0.842412	0.278148	3.02864	0.00837721
hsa-miR-199a-5p	metaboendotype4 - 2	0.558855	0.177988	3.13984	0.00867461
hsa-miR-93-5p	metaboendotype3 - 2	0.955493	0.28682	3.33133	0.00892699
hsa-miR-1294	metaboendotype3 - 2	0.875934	0.263448	3.32489	0.00913384
hsa-let-7b-3p	metaboendotype4 - 2	0.931613	0.280214	3.32465	0.0091415
hsa-miR-221-3p	metaboendotype2 - 1	-0.542657	0.186474	-2.9101	0.0092127
hsa-miR-221-3p	metaboendotype4 - 2	0.541585	0.182797	2.96277	0.0092127
hsa-miR-221-3p	metaboendotype5 - 2	0.557623	0.186521	2.98959	0.0092127
hsa-miR-106b-5p	metaboendotype3 - 2	0.874918	0.292359	2.99262	0.00942326
hsa-miR-23c	metaboendotype4 - 3	-0.317467	0.114941	-2.762	0.00973222
hsa-miR-375-3p	metaboendotype3 - 1	0.870898	0.280537	3.10439	0.00977413
hsa-miR-381-3p	metaboendotype4 - 2	0.816354	0.263276	3.10075	0.00989408
hsa-miR-1246	metaboendotype2 - 1	0.553696	0.184553	3.0002	0.0100577
hsa-miR-1246	metaboendotype3 - 2	-0.561289	0.182225	-3.08019	0.0100577
hsa-miR-1246	metaboendotype5 - 2	-0.548725	0.1846	-2.97251	0.0100577
hsa-miR-151a-3p	metaboendotype5 - 2	0.309488	0.0939842	3.29298	0.0102249
hsa-miR-340-5p	metaboendotype4 - 2	0.871403	0.265247	3.28525	0.0105069
hsa-miR-92a-3p	metaboendotype3 - 1	-0.251257	0.0936143	-2.68396	0.0105481
hsa-miR-93-5p	metaboendotype4 - 2	0.875802	0.284755	3.07563	0.0107591
hsa-miR-93-5p	metaboendotype2 - 1	-0.854496	0.290483	-2.94163	0.0111082
hsa-miR-19b-3p	metaboendotype4 - 2	0.931008	0.285412	3.26198	0.0113995
hsa-miR-23a-3p	metaboendotype5 - 3	-0.399771	0.150582	-2.65484	0.011497
hsa-miR-30e-5p	metaboendotype3 - 1	0.325352	0.120423	2.70175	0.0116705
hsa-miR-1307-3p	metaboendotype4 - 2	0.863466	0.283721	3.04336	0.0119721
hsa-miR-577	metaboendotype5 - 3	-0.883352	0.302982	-2.91553	0.0120735
hsa-miR-769-5p	metaboendotype5 - 2	0.782398	0.277184	2.82266	0.0121186
hsa-miR-10a-5p	metaboendotype2 - 1	0.276392	0.0948414	2.91426	0.0121222
hsa-miR-378a-3p	metaboendotype2 - 1	-0.499305	0.159215	-3.13604	0.0121314
hsa-miR-378a-3p	metaboendotype3 - 2	0.477807	0.157207	3.03935	0.0121314
hsa-miR-320a-3p	metaboendotype3 - 1	-0.274372	0.102178	-2.68525	0.012259
hsa-miR-93-3p	metaboendotype3 - 2	0.945649	0.292102	3.23739	0.0124188
hsa-miR-424-5p	metaboendotype2 - 1	-0.827033	0.285565	-2.89613	0.0128393
hsa-miR-424-5p	metaboendotype3 - 2	0.842715	0.281963	2.98874	0.0128393
hsa-miR-543	metaboendotype3 - 2	0.945297	0.292874	3.22765	0.0128452
hsa-miR-3177-3p	metaboendotype4 - 2	0.796286	0.263812	3.01839	0.0129955
hsa-miR-4454	metaboendotype2 - 1	-0.672279	0.240609	-2.79407	0.0132356
hsa-miR-486-3p	metaboendotype3 - 2	0.731293	0.227599	3.21307	0.013509
hsa-miR-874-3p	metaboendotype3 - 2	0.906273	0.282099	3.21261	0.0135308
hsa-miR-98-5p	metaboendotype4 - 2	0.824591	0.25709	3.20741	0.0137756
hsa-miR-425-5p	metaboendotype4 - 2	0.827691	0.259002	3.19569	0.0143417
hsa-miR-550a-3-5p	metaboendotype5 - 2	0.681499	0.228955	2.97656	0.0148902
hsa-miR-374b-5p	metaboendotype3 - 2	0.852193	0.287075	2.96854	0.0152811
hsa-miR-493-3p	metaboendotype3 - 2	0.904118	0.285045	3.17185	0.0155615
hsa-miR-200a-3p	metaboendotype4 - 2	0.838757	0.297758	2.81691	0.0164486
hsa-miR-96-5p	metaboendotype3 - 2	0.510576	0.161811	3.15539	0.0164584
hsa-miR-766-3p	metaboendotype4 - 2	0.869497	0.275593	3.155	0.0164798
hsa-miR-374b-5p	metaboendotype5 - 2	0.818095	0.290816	2.81311	0.0166428
hsa-miR-151b	metaboendotype5 - 2	0.355446	0.113044	3.1443	0.0170891
hsa-miR-374a-5p	metaboendotype4 - 2	0.75226	0.256579	2.93188	0.0171903
hsa-miR-181c-5p	metaboendotype3 - 2	0.897851	0.285874	3.14072	0.0172976
hsa-miR-223-5p	metaboendotype5 - 2	0.83576	0.309049	2.70429	0.0173734
hsa-miR-17-5p	metaboendotype3 - 2	0.990861	0.317242	3.12336	0.0173875
hsa-miR-17-5p	metaboendotype4 - 2	0.922295	0.314958	2.92831	0.0173875
hsa-let-7a-3p	metaboendotype3 - 2	0.874336	0.298657	2.92756	0.0176824
hsa-let-7a-3p	metaboendotype4 - 2	0.845177	0.296507	2.85045	0.0176824
hsa-let-7a-3p	metaboendotype5 - 2	0.845148	0.302549	2.79343	0.0176824
hsa-miR-339-5p	metaboendotype2 - 1	-0.80036	0.286987	-2.78883	0.0179333
hsa-miR-339-5p	metaboendotype3 - 2	0.8262	0.283368	2.91564	0.0179333
hsa-miR-493-5p	metaboendotype2 - 1	-0.868772	0.311999	-2.78454	0.018171
hsa-miR-576-5p	metaboendotype3 - 2	0.783	0.267244	2.92991	0.0187231
hsa-miR-576-5p	metaboendotype5 - 2	0.786472	0.270726	2.90504	0.0187231
hsa-miR-375-3p	metaboendotype4 - 3	-0.740881	0.275462	-2.68959	0.0187908
hsa-miR-375-3p	metaboendotype5 - 3	-0.751257	0.280533	-2.67796	0.0187908
hsa-miR-27a-5p	metaboendotype3 - 2	0.837547	0.291443	2.87379	0.0192718
hsa-miR-27a-5p	metaboendotype4 - 1	0.842615	0.304713	2.76527	0.0192718
hsa-miR-27a-5p	metaboendotype4 - 2	0.864692	0.289345	2.98845	0.0192718
hsa-miR-371b-5p	metaboendotype5 - 3	-0.697846	0.276299	-2.5257	0.0194747
hsa-miR-1290	metaboendotype4 - 3	0.371703	0.143682	2.58698	0.0196163
hsa-miR-145-5p	metaboendotype4 - 2	0.881062	0.304864	2.89001	0.019635
hsa-miR-505-5p	metaboendotype2 - 1	-0.74565	0.26976	-2.76412	0.0196477
hsa-miR-505-5p	metaboendotype4 - 2	0.72957	0.26444	2.75892	0.0196477
hsa-miR-1468-5p	metaboendotype2 - 1	-0.749642	0.281741	-2.66075	0.0197722
hsa-miR-27a-5p	metaboendotype3 - 1	0.81547	0.30674	2.6585	0.0199037
hsa-miR-550a-3-5p	metaboendotype4 - 2	0.617732	0.224383	2.75302	0.0200027
hsa-miR-628-3p	metaboendotype2 - 1	-0.566064	0.20643	-2.74215	0.0206721
hsa-miR-628-3p	metaboendotype4 - 2	0.575856	0.20236	2.84571	0.0206721
hsa-miR-6852-5p	metaboendotype5 - 2	0.749297	0.273331	2.74135	0.0207224
hsa-miR-181c-5p	metaboendotype4 - 2	0.812279	0.283816	2.86199	0.0214437
hsa-miR-4286	metaboendotype2 - 1	-0.636463	0.242619	-2.6233	0.0220682
hsa-miR-320d	metaboendotype2 - 1	0.417497	0.154013	2.71078	0.0220887
hsa-miR-320d	metaboendotype4 - 2	-0.396008	0.150976	-2.62298	0.0220887
hsa-miR-320b	metaboendotype5 - 2	-0.281135	0.107185	-2.62289	0.0220944
hsa-miR-550a-3-5p	metaboendotype2 - 1	-0.599549	0.228897	-2.6193	0.0223271
hsa-miR-127-3p	metaboendotype3 - 2	0.496109	0.162085	3.06079	0.0226045
hsa-miR-320d	metaboendotype4 - 3	0.397371	0.157158	2.52849	0.0231858
hsa-miR-151b	metaboendotype2 - 1	-0.320471	0.113016	-2.83563	0.0232815
hsa-miR-335-5p	metaboendotype4 - 3	0.770621	0.271932	2.83387	0.0234092
hsa-miR-5010-5p	metaboendotype3 - 2	0.709972	0.262925	2.70029	0.0234435
hsa-miR-5010-5p	metaboendotype4 - 2	0.71853	0.261032	2.75265	0.0234435
hsa-miR-5010-5p	metaboendotype5 - 2	0.806871	0.266351	3.02936	0.0234435
hsa-miR-484	metaboendotype2 - 1	0.35432	0.125163	2.83086	0.0236292
hsa-miR-3928-3p	metaboendotype4 - 2	0.821805	0.269726	3.04682	0.0236727
hsa-miR-1290	metaboendotype5 - 3	0.359229	0.146327	2.45497	0.0237365
hsa-miR-664a-5p	metaboendotype4 - 2	0.691586	0.227138	3.04479	0.0238316
hsa-miR-335-5p	metaboendotype5 - 2	-0.718277	0.26656	-2.69462	0.0238432
hsa-miR-320b	metaboendotype5 - 3	0.280324	0.111358	2.51732	0.0239297
hsa-miR-320a-3p	metaboendotype5 - 3	0.244695	0.102176	2.39483	0.0239893
hsa-miR-4738-3p	metaboendotype4 - 2	0.83594	0.2748	3.042	0.024052
hsa-miR-873-3p	metaboendotype4 - 2	0.782599	0.277192	2.82331	0.0241891
hsa-miR-23b-3p	metaboendotype3 - 2	0.629928	0.208241	3.025	0.0254335
hsa-miR-4446-3p	metaboendotype5 - 2	0.742601	0.27821	2.66921	0.0257118
hsa-miR-328-3p	metaboendotype4 - 2	0.852373	0.282575	3.01645	0.0261561
hsa-miR-136-3p	metaboendotype5 - 2	0.819801	0.307861	2.6629	0.0261962
hsa-miR-148a-5p	metaboendotype3 - 2	0.909354	0.301922	3.01188	0.0265493
hsa-miR-146b-3p	metaboendotype3 - 1	0.76813	0.289211	2.65595	0.0267387
hsa-miR-181a-2-3p	metaboendotype4 - 2	0.819956	0.27247	3.00934	0.0267708
hsa-miR-21-3p	metaboendotype2 - 1	-0.778238	0.300461	-2.59015	0.0271022
hsa-miR-21-3p	metaboendotype5 - 2	0.766996	0.300537	2.55208	0.0271022
hsa-miR-3928-3p	metaboendotype3 - 2	0.754236	0.271682	2.77618	0.0272471
hsa-miR-3928-3p	metaboendotype5 - 2	0.729213	0.275222	2.64955	0.0272471
hsa-miR-425-5p	metaboendotype3 - 2	0.725857	0.26088	2.78234	0.0274401
hsa-miR-100-5p	metaboendotype2 - 1	0.270369	0.106141	2.54726	0.0274773
hsa-miR-493-5p	metaboendotype5 - 2	0.79456	0.312078	2.54603	0.0275738
hsa-miR-625-3p	metaboendotype2 - 1	-0.860644	0.299959	-2.8692	0.027863
hsa-miR-625-3p	metaboendotype3 - 2	0.78248	0.296176	2.64194	0.027863
hsa-miR-625-3p	metaboendotype4 - 2	0.807596	0.294044	2.74651	0.027863
hsa-miR-381-3p	metaboendotype3 - 1	0.722107	0.279104	2.58723	0.0279738
hsa-miR-381-3p	metaboendotype5 - 3	-0.709184	0.2791	-2.54097	0.0279738
hsa-miR-654-3p	metaboendotype4 - 2	0.68902	0.261097	2.63895	0.0281084
hsa-miR-136-3p	metaboendotype2 - 1	-0.778054	0.307782	-2.52794	0.0290275
hsa-miR-6842-3p	metaboendotype4 - 2	0.82671	0.277094	2.9835	0.0291183
hsa-miR-423-5p	metaboendotype4 - 3	0.286513	0.123366	2.32247	0.0291247
hsa-miR-5010-5p	metaboendotype2 - 1	-0.671089	0.266283	-2.52021	0.0296687
hsa-miR-450b-5p	metaboendotype3 - 2	0.737917	0.267685	2.75667	0.0296742
hsa-miR-450b-5p	metaboendotype4 - 2	0.775592	0.265757	2.91842	0.0296742
hsa-miR-378a-3p	metaboendotype5 - 2	0.417289	0.159256	2.62024	0.0296879
hsa-miR-30e-3p	metaboendotype3 - 2	0.793443	0.267038	2.97127	0.0302937
hsa-miR-1294	metaboendotype4 - 2	0.717955	0.261551	2.74499	0.0307435
hsa-miR-23b-3p	metaboendotype3 - 1	0.601609	0.219171	2.74494	0.0307482
hsa-miR-126-5p	metaboendotype3 - 2	0.485326	0.17165	2.82742	0.0307598
hsa-miR-126-5p	metaboendotype4 - 2	0.467755	0.170414	2.74481	0.0307598
hsa-miR-484	metaboendotype5 - 2	-0.32572	0.125195	-2.6017	0.0313315
hsa-miR-134-5p	metaboendotype2 - 1	-0.897987	0.328195	-2.73613	0.0315773
hsa-miR-134-5p	metaboendotype3 - 2	0.909462	0.324056	2.80649	0.0315773
hsa-miR-548av-5p-hsa-miR-548k	metaboendotype5 - 3	-0.781348	0.285632	-2.73551	0.0316368
hsa-miR-320d	metaboendotype3 - 1	-0.375883	0.160053	-2.34849	0.0317066
hsa-miR-320c	metaboendotype5 - 2	-0.298139	0.123516	-2.41376	0.0318989
hsa-miR-98-5p	metaboendotype2 - 1	-0.680263	0.262262	-2.59383	0.0320529
hsa-miR-98-5p	metaboendotype3 - 2	0.70551	0.258954	2.72446	0.0320529
hsa-miR-320e	metaboendotype2 - 1	0.334545	0.122567	2.72949	0.0322166
hsa-miR-3177-3p	metaboendotype5 - 2	0.696931	0.269187	2.58902	0.0325018
hsa-miR-122-5p	metaboendotype4 - 3	-0.395703	0.145146	-2.72624	0.0325329
hsa-miR-148a-5p	metaboendotype4 - 2	0.816128	0.299748	2.72271	0.0328804
hsa-miR-181c-5p	metaboendotype5 - 3	-0.776356	0.300875	-2.58033	0.0333263
hsa-miR-339-5p	metaboendotype5 - 2	0.710407	0.28706	2.47477	0.0337013
hsa-miR-625-5p	metaboendotype3 - 2	0.726442	0.247418	2.93609	0.0339213
hsa-miR-577	metaboendotype5 - 1	-0.756636	0.306417	-2.4693	0.0342175
hsa-miR-199a-3pXhsa-miR-199b-3p	metaboendotype3 - 2	0.53948	0.199172	2.70861	0.0343006
hsa-miR-223-3p	metaboendotype5 - 3	-0.564779	0.243783	-2.31673	0.0344991
hsa-miR-25-5p	metaboendotype3 - 1	0.676779	0.284635	2.37771	0.0351777
hsa-miR-145-5p	metaboendotype2 - 1	-0.763747	0.310997	-2.4558	0.0355228
hsa-miR-145-5p	metaboendotype5 - 2	0.773033	0.311076	2.48503	0.0355228
hsa-miR-374b-5p	metaboendotype2 - 1	-0.712533	0.290742	-2.45074	0.0360228
hsa-miR-485-5p	metaboendotype4 - 2	0.817988	0.280476	2.91643	0.0361165
hsa-miR-27b-3p	metaboendotype4 - 2	0.223559	0.0876736	2.5499	0.0363613
hsa-miR-27b-3p	metaboendotype5 - 2	0.235899	0.0894601	2.63692	0.0363613
hsa-miR-6842-3p	metaboendotype3 - 2	0.750372	0.279103	2.68851	0.0364213
hsa-miR-625-5p	metaboendotype4 - 2	0.65933	0.245637	2.68416	0.0368955
hsa-miR-374a-5p	metaboendotype2 - 1	-0.665415	0.261741	-2.54227	0.0371608
hsa-miR-941	metaboendotype4 - 3	-0.617481	0.270258	-2.28479	0.0375215
hsa-miR-941	metaboendotype5 - 3	-0.629353	0.275233	-2.28662	0.0375215
hsa-miR-25-5p	metaboendotype4 - 3	-0.638376	0.279487	-2.2841	0.0375887
hsa-miR-7-5p	metaboendotype2 - 1	-0.731178	0.295894	-2.47108	0.0377667
hsa-miR-7-5p	metaboendotype4 - 2	0.769371	0.290059	2.65246	0.0377667
hsa-miR-7-5p	metaboendotype5 - 2	0.720267	0.295969	2.43359	0.0377667
hsa-miR-328-3p	metaboendotype4 - 3	0.786291	0.294144	2.67315	0.0381212
hsa-miR-181a-2-3p	metaboendotype4 - 1	0.766287	0.286942	2.67053	0.038418
hsa-miR-106b-3p	metaboendotype2 - 1	-0.587177	0.229353	-2.56014	0.0385461
hsa-miR-106b-3p	metaboendotype3 - 2	0.572803	0.22646	2.52937	0.0385461
hsa-miR-106b-3p	metaboendotype5 - 2	0.593525	0.229411	2.58717	0.0385461
hsa-miR-125a-5p	metaboendotype5 - 2	-0.24661	0.101687	-2.42518	0.0386473
hsa-miR-146b-5p	metaboendotype2 - 1	-0.172347	0.0720774	-2.39114	0.038663
hsa-miR-146b-5p	metaboendotype3 - 1	0.175461	0.0749038	2.34248	0.038663
hsa-miR-365a-3pXhsa-miR-365b-3p	metaboendotype4 - 2	0.733598	0.275112	2.66655	0.0388731
hsa-miR-548e-3p	metaboendotype4 - 2	0.82363	0.285302	2.88687	0.0396615
hsa-miR-4446-3p	metaboendotype2 - 1	-0.671862	0.278139	-2.41556	0.0396779
hsa-miR-28-5p	metaboendotype4 - 2	0.669607	0.23221	2.88362	0.0400695
hsa-miR-330-3p	metaboendotype4 - 2	0.714481	0.269365	2.65246	0.0405216
hsa-miR-28-5p	metaboendotype3 - 2	0.619805	0.233894	2.64994	0.0408234
hsa-miR-1255b-5p	metaboendotype3 - 2	0.766431	0.280002	2.73723	0.0410602
hsa-miR-1255b-5p	metaboendotype5 - 2	0.751101	0.283651	2.64798	0.0410602
hsa-miR-664a-5p	metaboendotype2 - 1	-0.583744	0.231707	-2.51932	0.0413166
hsa-miR-664a-5p	metaboendotype3 - 2	0.573054	0.228785	2.50478	0.0413166
hsa-miR-320c	metaboendotype4 - 3	0.283122	0.126006	2.24689	0.0414035
hsa-miR-151a-5p	metaboendotype2 - 1	-0.293613	0.117273	-2.50366	0.041446
hsa-miR-628-3p	metaboendotype5 - 2	0.493474	0.206483	2.3899	0.0425462
hsa-miR-484	metaboendotype4 - 2	-0.292695	0.122695	-2.38555	0.0430503
hsa-miR-340-5p	metaboendotype3 - 2	0.703087	0.267171	2.6316	0.043079
hsa-miR-30e-3p	metaboendotype4 - 2	0.697239	0.265115	2.62995	0.0432883
hsa-miR-29c-3p	metaboendotype2 - 1	-0.675062	0.283744	-2.37913	0.0438038
hsa-miR-181c-3p	metaboendotype5 - 2	0.698079	0.281067	2.48367	0.0438329
hsa-miR-151a-5p	metaboendotype4 - 2	0.273404	0.114961	2.37824	0.0439084
hsa-miR-550a-3-5p	metaboendotype3 - 1	0.537478	0.237873	2.25952	0.0439926
hsa-miR-550a-3-5p	metaboendotype4 - 3	-0.519296	0.23357	-2.2233	0.0439926
hsa-miR-1273h-3p	metaboendotype2 - 1	-0.769183	0.289325	-2.65855	0.0440056
hsa-miR-1273h-3p	metaboendotype3 - 2	0.715227	0.285676	2.50363	0.0440056
hsa-miR-1273h-3p	metaboendotype4 - 2	0.704017	0.283619	2.48226	0.0440056
hsa-miR-505-5p	metaboendotype5 - 3	-0.665469	0.280335	-2.37384	0.0444329
hsa-miR-140-3p	metaboendotype4 - 1	-0.283091	0.127607	-2.21846	0.0445412
hsa-miR-140-3p	metaboendotype4 - 2	0.276007	0.121171	2.27783	0.0445412
hsa-miR-1908-5p	metaboendotype4 - 2	0.783043	0.27552	2.84205	0.0456422
hsa-miR-574-3p	metaboendotype3 - 1	0.653359	0.277512	2.35434	0.0468214
hsa-miR-574-3p	metaboendotype5 - 2	0.64446	0.267109	2.41273	0.0468214
hsa-miR-342-5p	metaboendotype5 - 4	-0.692696	0.244566	-2.83235	0.0470407
hsa-let-7g-5p	metaboendotype3 - 2	0.339121	0.136161	2.49058	0.0471843
hsa-let-7g-5p	metaboendotype4 - 2	0.332164	0.135181	2.45717	0.0471843
hsa-let-7g-5p	metaboendotype5 - 2	0.349128	0.137936	2.53109	0.0471843
hsa-miR-30d-5p	metaboendotype4 - 3	-0.137628	0.0607413	-2.2658	0.0473102
hsa-miR-331-3p	metaboendotype3 - 1	0.696521	0.268442	2.59468	0.0479623
hsa-miR-331-3p	metaboendotype3 - 2	0.676532	0.255055	2.65249	0.0479623
hsa-miR-200a-3p	metaboendotype5 - 3	-0.740014	0.315655	-2.34438	0.0480851
hsa-miR-15b-3p	metaboendotype4 - 2	0.793881	0.297521	2.66832	0.0487135
hsa-miR-15b-3p	metaboendotype5 - 2	0.786067	0.303583	2.5893	0.0487135
hsa-miR-197-3p	metaboendotype2 - 1	-0.617168	0.238751	-2.58498	0.049324
hsa-miR-197-3p	metaboendotype3 - 2	0.635381	0.23574	2.69526	0.049324
hsa-miR-942-5p	metaboendotype3 - 2	0.774298	0.275755	2.80792	0.0507341
hsa-miR-1294	metaboendotype2 - 1	-0.647746	0.266813	-2.42772	0.0511728
hsa-miR-486-5p	metaboendotype5 - 3	0.325271	0.126693	2.5674	0.0518811
hsa-miR-378a-3p	metaboendotype4 - 2	0.360967	0.156075	2.31277	0.0522923
hsa-miR-425-3p	metaboendotype3 - 1	0.613865	0.275788	2.22585	0.0524472
hsa-miR-494-3p	metaboendotype3 - 2	0.848019	0.317113	2.67418	0.0524764
hsa-miR-494-3p	metaboendotype4 - 2	0.807041	0.314831	2.56342	0.0524764
hsa-miR-181c-5p	metaboendotype5 - 4	-0.690784	0.298893	-2.31114	0.0525174
hsa-miR-11400	metaboendotype3 - 2	0.781879	0.279703	2.79539	0.0527285
hsa-miR-454-5p	metaboendotype3 - 1	0.655991	0.28424	2.30788	0.0529715
hsa-miR-454-5p	metaboendotype5 - 3	-0.664738	0.284236	-2.33868	0.0529715
hsa-miR-122-5p	metaboendotype2 - 1	-0.342764	0.142242	-2.40972	0.0537542
hsa-miR-548av-5p-hsa-miR-548k	metaboendotype3 - 1	0.656511	0.285635	2.29842	0.054306
hsa-miR-548av-5p-hsa-miR-548k	metaboendotype4 - 2	0.630897	0.269437	2.34154	0.054306
hsa-miR-199a-3pXhsa-miR-199b-3p	metaboendotype4 - 2	0.473411	0.197738	2.39413	0.0560811
hsa-miR-186-5p	metaboendotype3 - 1	0.294483	0.135303	2.17648	0.056889
hsa-miR-186-5p	metaboendotype5 - 3	-0.286988	0.135301	-2.12111	0.056889
hsa-miR-24-3p	metaboendotype4 - 3	-0.199563	0.0932227	-2.14071	0.0571001
hsa-miR-24-3p	metaboendotype5 - 3	-0.201233	0.0949389	-2.11961	0.0571001
hsa-miR-486-3p	metaboendotype2 - 1	-0.583955	0.230506	-2.53336	0.0571699
hsa-miR-126-5p	metaboendotype2 - 1	-0.414952	0.173842	-2.38694	0.0571843
hsa-miR-320e	metaboendotype5 - 2	-0.29245	0.122598	-2.38543	0.0574187
hsa-miR-1301-3p	metaboendotype4 - 2	0.467053	0.196243	2.37998	0.0582714
hsa-miR-1301-3p	metaboendotype5 - 3	-0.524802	0.208038	-2.52262	0.0582714
hsa-miR-493-3p	metaboendotype4 - 2	0.6939	0.282993	2.452	0.0584907
hsa-miR-493-3p	metaboendotype5 - 2	0.686838	0.288759	2.37858	0.0584907
hsa-miR-2355-5p	metaboendotype5 - 2	0.676023	0.284258	2.3782	0.0585507
hsa-miR-1255b-5p	metaboendotype2 - 1	-0.674368	0.283579	-2.37806	0.0585732
hsa-miR-26b-3p	metaboendotype5 - 2	0.651265	0.286979	2.26938	0.0585897
hsa-let-7g-5p	metaboendotype2 - 1	-0.312528	0.137901	-2.26633	0.0590566
hsa-miR-424-3p	metaboendotype4 - 2	0.764051	0.277297	2.75535	0.0595862
hsa-let-7b-3p	metaboendotype4 - 1	0.716206	0.295097	2.42702	0.0604581
hsa-let-7b-3p	metaboendotype3 - 2	0.667878	0.282246	2.3663	0.0604581
hsa-miR-199a-5p	metaboendotype3 - 1	0.446357	0.188689	2.36557	0.0605761
hsa-miR-142-5p	metaboendotype4 - 3	-0.307549	0.146841	-2.09444	0.0607447
hsa-miR-142-5p	metaboendotype5 - 3	-0.317667	0.149544	-2.12423	0.0607447
hsa-miR-200c-3p	metaboendotype4 - 2	0.633954	0.252745	2.50828	0.0613674
hsa-miR-379-5p	metaboendotype4 - 2	0.766716	0.305739	2.50774	0.0614598
hsa-miR-197-3p	metaboendotype4 - 2	0.551542	0.234043	2.35658	0.0620554
hsa-miR-454-5p	metaboendotype2 - 1	-0.578929	0.273514	-2.11663	0.0622943
hsa-miR-454-5p	metaboendotype5 - 2	0.570183	0.273584	2.08412	0.0622943
hsa-miR-106b-3p	metaboendotype4 - 2	0.504437	0.22483	2.24364	0.0626293
hsa-miR-148a-5p	metaboendotype2 - 1	-0.719508	0.305778	-2.35304	0.0626469
hsa-miR-423-3p	metaboendotype4 - 2	0.323836	0.118344	2.7364	0.0631032
hsa-miR-374a-5p	metaboendotype5 - 3	-0.609436	0.272001	-2.24057	0.063127
hsa-miR-4454	metaboendotype4 - 1	0.534584	0.248392	2.15218	0.0631952
hsa-miR-214-3p	metaboendotype3 - 2	0.725824	0.265396	2.73487	0.0633953
hsa-miR-126-5p	metaboendotype5 - 2	0.389169	0.173887	2.23806	0.0635355
hsa-miR-223-3p	metaboendotype4 - 1	0.472012	0.242175	1.94905	0.0644285
hsa-miR-223-3p	metaboendotype4 - 3	-0.466552	0.239376	-1.94903	0.0644285
hsa-miR-25-5p	metaboendotype5 - 3	-0.57011	0.284632	-2.00297	0.064889
hsa-miR-140-3p	metaboendotype5 - 4	0.255493	0.127608	2.00217	0.0650121
hsa-miR-330-3p	metaboendotype5 - 2	0.642739	0.274854	2.33848	0.0651292
hsa-miR-424-3p	metaboendotype2 - 1	-0.701266	0.282876	-2.47906	0.0666003
hsa-miR-493-3p	metaboendotype2 - 1	-0.640074	0.288686	-2.2172	0.0670271
hsa-miR-505-3p	metaboendotype4 - 2	0.80539	0.296652	2.71493	0.0673157
hsa-miR-1292-5p	metaboendotype3 - 2	0.704024	0.260694	2.70058	0.0702697
hsa-miR-199a-5p	metaboendotype5 - 3	-0.414467	0.188686	-2.19659	0.0706379
hsa-miR-142-5p	metaboendotype3 - 1	0.294065	0.149546	1.96638	0.0707178
hsa-miR-501-3p	metaboendotype3 - 2	-0.339035	0.138051	-2.45586	0.0710337
hsa-miR-501-3p	metaboendotype5 - 3	0.381401	0.145295	2.625	0.0710337
hsa-miR-10b-5p	metaboendotype5 - 2	-0.216349	0.098781	-2.19019	0.0717938
hsa-miR-335-3p	metaboendotype3 - 2	0.677993	0.276516	2.45191	0.0718133
hsa-miR-335-3p	metaboendotype4 - 2	0.717892	0.274525	2.61503	0.0718133
hsa-miR-25-3p	metaboendotype4 - 2	0.272446	0.129468	2.10434	0.0718438
hsa-miR-25-3p	metaboendotype4 - 3	-0.283063	0.134769	-2.10036	0.0718438
hsa-miR-192-5p	metaboendotype5 - 3	-0.247659	0.117956	-2.09959	0.0719789
hsa-miR-486-5p	metaboendotype3 - 1	-0.274393	0.126694	-2.16578	0.076349
hsa-miR-486-5p	metaboendotype4 - 2	-0.263958	0.11951	-2.20868	0.076349
hsa-miR-10399-3p	metaboendotype2 - 1	-0.658457	0.289047	-2.27802	0.0763801
hsa-miR-199b-5p	metaboendotype3 - 1	0.691592	0.318877	2.16883	0.0782433
hsa-miR-199b-5p	metaboendotype4 - 2	0.707274	0.300794	2.35136	0.0782433
hsa-miR-199b-5p	metaboendotype5 - 3	-0.687491	0.318873	-2.156	0.0782433
hsa-miR-577	metaboendotype4 - 2	0.5681	0.285804	1.98773	0.0784774
hsa-miR-577	metaboendotype4 - 3	-0.598423	0.297505	-2.01147	0.0784774
hsa-miR-148a-5p	metaboendotype5 - 2	0.658442	0.305856	2.15278	0.0788752
hsa-miR-550a-3-5p	metaboendotype5 - 3	-0.455529	0.237869	-1.91504	0.0796339
hsa-miR-500a-3p	metaboendotype5 - 4	0.313996	0.152668	2.05672	0.0798916
hsa-miR-320c	metaboendotype3 - 1	-0.245026	0.128327	-1.90938	0.0806707
hsa-miR-744-5p	metaboendotype2 - 1	-0.482596	0.225866	-2.13665	0.0821102
hsa-miR-744-5p	metaboendotype3 - 2	0.49671	0.223017	2.22723	0.0821102
hsa-miR-744-5p	metaboendotype4 - 2	0.512235	0.221412	2.3135	0.0821102
hsa-miR-744-5p	metaboendotype5 - 2	0.564733	0.225923	2.49967	0.0821102
hsa-miR-125b-5p	metaboendotype5 - 3	0.228123	0.111832	2.03987	0.0831977
hsa-miR-200b-3p	metaboendotype2 - 1	-0.689785	0.28804	-2.39475	0.0839805
hsa-miR-200b-3p	metaboendotype3 - 2	0.702822	0.284407	2.47118	0.0839805
hsa-miR-432-5p	metaboendotype2 - 1	-0.706212	0.295651	-2.38867	0.0853776
hsa-miR-432-5p	metaboendotype3 - 2	0.70437	0.291923	2.41287	0.0853776
hsa-miR-30e-3p	metaboendotype5 - 2	0.604504	0.270517	2.23462	0.0854674
hsa-miR-584-5p	metaboendotype5 - 3	0.410805	0.155977	2.63375	0.0856182
hsa-miR-2355-3p	metaboendotype3 - 2	0.637472	0.2517	2.53267	0.08594
hsa-miR-2355-3p	metaboendotype4 - 2	0.561379	0.249888	2.24653	0.08594
hsa-miR-2355-3p	metaboendotype5 - 3	-0.591398	0.264907	-2.23247	0.08594
hsa-miR-199a-5p	metaboendotype5 - 2	0.367722	0.181615	2.02473	0.0862668
hsa-miR-16-5p	metaboendotype3 - 2	0.462101	0.175652	2.63078	0.0863669
hsa-miR-320b	metaboendotype4 - 3	0.212545	0.109345	1.9438	0.0869526
hsa-miR-148a-3p	metaboendotype4 - 2	0.202552	0.0958736	2.1127	0.0870562
hsa-miR-148a-3p	metaboendotype4 - 3	-0.201684	0.0997988	-2.02091	0.0870562
hsa-miR-629-5p	metaboendotype3 - 2	-0.566014	0.215586	-2.62546	0.0877174
hsa-miR-122-5p	metaboendotype5 - 2	0.300166	0.142278	2.10971	0.0877654
hsa-miR-181c-5p	metaboendotype3 - 1	0.60651	0.300879	2.0158	0.0881225
hsa-miR-340-5p	metaboendotype2 - 1	-0.600404	0.270583	-2.21892	0.0889765
hsa-miR-192-5p	metaboendotype3 - 1	0.22093	0.117957	1.87296	0.0895515
hsa-miR-192-5p	metaboendotype4 - 2	0.207324	0.111268	1.86328	0.0895515
hsa-miR-501-3p	metaboendotype3 - 1	-0.305003	0.145297	-2.09916	0.0900685
hsa-miR-501-3p	metaboendotype5 - 4	0.30784	0.144338	2.13277	0.0900685
hsa-miR-10399-3p	metaboendotype5 - 2	0.606318	0.289121	2.09711	0.090523
hsa-miR-584-5p	metaboendotype3 - 2	-0.349901	0.148201	-2.361	0.0919877
hsa-miR-200a-3p	metaboendotype5 - 2	0.60612	0.303826	1.99496	0.0925813
hsa-miR-125b-1-3p	metaboendotype3 - 2	0.557568	0.236659	2.356	0.0932284
hsa-miR-125b-1-3p	metaboendotype5 - 2	0.598801	0.239743	2.49768	0.0932284
hsa-miR-186-5p	metaboendotype4 - 3	-0.244987	0.132855	-1.84402	0.0934947
hsa-miR-151a-3p	metaboendotype5 - 1	0.218723	0.0987506	2.21491	0.0936129
hsa-miR-151a-3p	metaboendotype5 - 4	0.213303	0.0970003	2.19899	0.0936129
hsa-miR-365a-3pXhsa-miR-365b-3p	metaboendotype3 - 1	0.607383	0.291651	2.08257	0.0937969
hsa-miR-365a-3pXhsa-miR-365b-3p	metaboendotype5 - 2	0.597481	0.280717	2.12841	0.0937969
hsa-miR-503-5p	metaboendotype4 - 1	0.638582	0.307516	2.07658	0.0951736
hsa-miR-503-5p	metaboendotype5 - 2	0.683665	0.297957	2.29451	0.0951736
hsa-miR-503-5p	metaboendotype4 - 3	0.651359	0.303962	2.1429	0.0951736
hsa-miR-485-5p	metaboendotype2 - 1	-0.62719	0.286118	-2.19207	0.0952704
hsa-miR-485-5p	metaboendotype3 - 2	0.62088	0.28251	2.19773	0.0952704
hsa-miR-134-5p	metaboendotype4 - 2	0.704237	0.321723	2.18895	0.0960249
hsa-miR-550a-3-5pXhsa-miR-550a-5p	metaboendotype2 - 1	-0.577531	0.278893	-2.07079	0.0965205
hsa-miR-6852-5p	metaboendotype2 - 1	-0.565411	0.273262	-2.06912	0.0969137
hsa-miR-141-3p	metaboendotype3 - 1	0.533972	0.286039	1.86678	0.0974187
hsa-miR-141-3p	metaboendotype4 - 3	-0.519884	0.280865	-1.85101	0.0974187
hsa-miR-141-3p	metaboendotype5 - 4	-0.518718	0.284151	-1.8255	0.0974187
hsa-miR-96-5p	metaboendotype5 - 2	0.383412	0.163919	2.33903	0.0975516
hsa-miR-10b-5p	metaboendotype5 - 3	0.202087	0.102627	1.96914	0.0983703
hsa-miR-331-3p	metaboendotype4 - 1	0.549163	0.266668	2.05935	0.0992322
hsa-miR-331-3p	metaboendotype4 - 2	0.529174	0.253219	2.08979	0.0992322
hsa-miR-1290	metaboendotype3 - 1	-0.265705	0.146329	-1.8158	0.0995277
hsa-miR-320b	metaboendotype3 - 1	-0.201997	0.11136	-1.81392	0.0999426
hsa-miR-4738-3p	metaboendotype4 - 3	0.666414	0.286051	2.32971	0.0999989
hsa-miR-3177-3p	metaboendotype2 - 1	-0.553286	0.269119	-2.05592	0.100058
hsa-miR-148a-3p	metaboendotype4 - 1	-0.189987	0.100966	-1.8817	0.10023
hsa-miR-331-3p	metaboendotype5 - 3	-0.525305	0.268439	-1.95689	0.10122
hsa-miR-330-3p	metaboendotype3 - 1	0.585702	0.285559	2.05107	0.101234
hsa-miR-141-3p	metaboendotype5 - 1	-0.50463	0.289278	-1.74445	0.101696
hsa-miR-23c	metaboendotype5 - 3	-0.210995	0.117057	-1.8025	0.102481
hsa-miR-381-3p	metaboendotype4 - 1	0.530116	0.277259	1.91199	0.10399
hsa-miR-381-3p	metaboendotype5 - 4	-0.517193	0.277262	-1.86536	0.10399
hsa-miR-2355-5p	metaboendotype2 - 1	-0.579563	0.284185	-2.03938	0.104119
hsa-miR-379-5p	metaboendotype3 - 1	0.66078	0.32412	2.03869	0.104292
hsa-miR-379-5p	metaboendotype5 - 2	0.652968	0.311969	2.09305	0.104292
hsa-miR-486-3p	metaboendotype5 - 2	0.496896	0.230565	2.15512	0.104554
hsa-miR-335-5p	metaboendotype2 - 1	0.54261	0.266492	2.03612	0.104936
hsa-miR-500a-3p	metaboendotype4 - 3	-0.280757	0.150902	-1.86052	0.105125
hsa-let-7b-3p	metaboendotype5 - 2	0.58154	0.285924	2.0339	0.105497
hsa-miR-501-3p	metaboendotype4 - 2	-0.265474	0.137058	-1.93695	0.106008
hsa-miR-26b-5p	metaboendotype4 - 2	0.396349	0.155053	2.55621	0.107137
hsa-miR-143-3p	metaboendotype4 - 1	-0.188737	0.109758	-1.71957	0.107235
hsa-miR-192-5p	metaboendotype4 - 1	-0.201273	0.117178	-1.71767	0.107668
hsa-miR-1287-5p	metaboendotype3 - 2	0.601744	0.235577	2.55434	0.107713
hsa-miR-199a-5p	metaboendotype2 - 1	-0.335831	0.181569	-1.84961	0.107725
hsa-miR-877-5p	metaboendotype3 - 2	0.669172	0.262463	2.54959	0.109182
hsa-miR-4738-3p	metaboendotype5 - 2	0.597953	0.280399	2.13251	0.110612
hsa-miR-1292-5p	metaboendotype4 - 2	0.592676	0.258817	2.28994	0.111056
hsa-miR-27b-3p	metaboendotype2 - 1	-0.174351	0.0894373	-1.94943	0.111248
hsa-miR-27b-3p	metaboendotype3 - 1	0.17808	0.0929445	1.91598	0.111248
hsa-miR-146b-3p	metaboendotype4 - 2	0.546209	0.27281	2.00216	0.112275
hsa-miR-146b-3p	metaboendotype4 - 3	-0.542959	0.28398	-1.91196	0.112275
hsa-miR-106a-5p	metaboendotype4 - 2	0.734281	0.289334	2.53783	0.112897
hsa-miR-340-5p	metaboendotype5 - 2	0.54269	0.270652	2.00512	0.11298
hsa-miR-151a-3p	metaboendotype3 - 2	0.185896	0.0927753	2.00372	0.113354
hsa-miR-320e	metaboendotype4 - 2	-0.240552	0.12015	-2.0021	0.113791
hsa-miR-7706	metaboendotype2 - 1	-0.650695	0.285322	-2.28057	0.113813
hsa-miR-7706	metaboendotype3 - 2	0.648056	0.281723	2.30033	0.113813
hsa-miR-6852-5p	metaboendotype4 - 1	0.53751	0.282101	1.90538	0.113976
hsa-miR-1307-3p	metaboendotype5 - 3	-0.637735	0.300774	-2.12031	0.114002
hsa-miR-10a-5p	metaboendotype5 - 3	0.195122	0.0985591	1.97974	0.114715
hsa-miR-10a-5p	metaboendotype5 - 4	0.186278	0.0979099	1.90255	0.114715
hsa-miR-30e-5p	metaboendotype5 - 3	-0.205172	0.120421	-1.70379	0.11539
hsa-miR-30e-5p	metaboendotype5 - 4	0.201546	0.119628	1.68478	0.11539
hsa-mir-151b	metaboendotype2 - 1	-0.440056	0.193519	-2.27397	0.115788
hsa-mir-151b	metaboendotype4 - 2	0.45767	0.189702	2.41257	0.115788
hsa-miR-16-2-3p	metaboendotype2 - 1	-0.476253	0.188412	-2.52773	0.116179
hsa-miR-3928-3p	metaboendotype2 - 1	-0.547988	0.275152	-1.99159	0.116651
hsa-miR-206	metaboendotype3 - 2	0.70278	0.27843	2.52408	0.117382
hsa-miR-320e	metaboendotype4 - 3	0.236447	0.125069	1.89053	0.117892
hsa-miR-11400	metaboendotype5 - 2	0.642222	0.283348	2.26655	0.118046
hsa-miR-200b-3p	metaboendotype4 - 2	0.5943	0.28236	2.10476	0.118453
hsa-miR-27a-3p	metaboendotype3 - 1	0.223378	0.128311	1.74091	0.11847
hsa-miR-27a-3p	metaboendotype4 - 3	-0.218656	0.12599	-1.7355	0.11847
hsa-miR-27a-3p	metaboendotype5 - 3	-0.240582	0.128309	-1.87502	0.11847
hsa-miR-362-5p	metaboendotype4 - 2	0.642475	0.255396	2.51561	0.120227
hsa-miR-942-5p	metaboendotype2 - 1	-0.602132	0.279277	-2.15603	0.120487
hsa-miR-942-5p	metaboendotype5 - 2	0.586023	0.279349	2.09782	0.120487
hsa-miR-141-3p	metaboendotype5 - 2	0.442211	0.275316	1.6062	0.120571
hsa-miR-151b	metaboendotype4 - 2	0.231989	0.110787	2.09401	0.121616
hsa-miR-652-3p	metaboendotype3 - 2	0.546905	0.250104	2.18671	0.121666
hsa-miR-652-3p	metaboendotype4 - 2	0.519909	0.248304	2.09384	0.121666
hsa-miR-652-3p	metaboendotype5 - 2	0.5332	0.253363	2.10449	0.121666
hsa-miR-30e-3p	metaboendotype2 - 1	-0.533754	0.270449	-1.97359	0.121689
hsa-miR-106a-5p	metaboendotype2 - 1	-0.600226	0.295155	-2.0336	0.121881
hsa-miR-106a-5p	metaboendotype3 - 2	0.617046	0.291432	2.11729	0.121881
hsa-miR-106a-5p	metaboendotype5 - 2	0.582463	0.29523	1.97291	0.121881
hsa-miR-26b-5p	metaboendotype3 - 2	0.35192	0.156177	2.25334	0.12216
hsa-miR-146a-5p	metaboendotype2 - 1	-0.13763	0.0753948	-1.82545	0.124677
hsa-miR-146a-5p	metaboendotype3 - 1	0.139726	0.0783513	1.78332	0.124677
hsa-miR-146a-5p	metaboendotype5 - 2	0.134662	0.075414	1.78564	0.124677
hsa-miR-146a-5p	metaboendotype5 - 3	-0.142693	0.0783503	-1.82122	0.124677
hsa-miR-146b-5p	metaboendotype4 - 3	-0.130967	0.0735489	-1.78068	0.125395
hsa-miR-2355-3p	metaboendotype5 - 4	-0.515306	0.263162	-1.95813	0.12616
hsa-miR-335-5p	metaboendotype5 - 4	-0.511648	0.275114	-1.85977	0.126364
hsa-miR-370-3p	metaboendotype3 - 2	0.667545	0.267731	2.49334	0.127993
hsa-miR-16-5p	metaboendotype4 - 2	0.376987	0.174387	2.16178	0.128484
hsa-miR-16-5p	metaboendotype5 - 2	0.368599	0.177941	2.07147	0.128484
hsa-miR-942-5p	metaboendotype4 - 2	0.533757	0.27377	1.94965	0.128671
hsa-miR-106b-5p	metaboendotype5 - 2	0.548085	0.296169	1.85058	0.128988
hsa-miR-106b-5p	metaboendotype5 - 4	-0.573356	0.305673	-1.87572	0.128988
hsa-miR-1301-3p	metaboendotype3 - 1	0.405251	0.208041	1.94794	0.129183
hsa-miR-23b-3p	metaboendotype4 - 2	0.427642	0.206741	2.06849	0.129416
hsa-miR-10399-5p	metaboendotype2 - 1	-0.611289	0.297446	-2.05513	0.130705
hsa-miR-10399-5p	metaboendotype3 - 2	0.570614	0.293694	1.94288	0.130705
hsa-miR-10399-5p	metaboendotype4 - 2	0.649571	0.29158	2.22776	0.130705
hsa-miR-10399-5p	metaboendotype5 - 2	0.584083	0.297521	1.96316	0.130705
hsa-miR-484	metaboendotype4 - 3	0.235373	0.127718	1.8429	0.131218
hsa-miR-502-3p	metaboendotype3 - 2	0.383561	0.172818	2.21946	0.133284
hsa-miR-502-3p	metaboendotype5 - 2	0.409306	0.175069	2.33796	0.133284
hsa-miR-584-5p	metaboendotype3 - 1	-0.301647	0.155979	-1.93389	0.133449
hsa-miR-584-5p	metaboendotype4 - 3	0.296394	0.153158	1.93522	0.133449
hsa-miR-93-5p	metaboendotype5 - 2	0.561737	0.290557	1.93331	0.133628
hsa-miR-1307-3p	metaboendotype3 - 1	0.581494	0.300778	1.9333	0.133633
hsa-miR-338-3p	metaboendotype3 - 2	0.598454	0.241564	2.47742	0.133814
hsa-miR-23b-3p	metaboendotype4 - 1	0.399323	0.217722	1.83409	0.133814
hsa-miR-23b-3p	metaboendotype5 - 3	-0.411824	0.219168	-1.87904	0.133814
hsa-miR-98-5p	metaboendotype5 - 2	0.50633	0.262328	1.93014	0.134609
hsa-miR-155-5p	metaboendotype4 - 2	0.718935	0.290746	2.47272	0.135575
hsa-miR-181c-5p	metaboendotype4 - 1	0.520939	0.29889	1.74291	0.136043
hsa-miR-671-3p	metaboendotype3 - 1	0.59656	0.269829	2.21088	0.136233
hsa-miR-671-3p	metaboendotype4 - 1	0.646536	0.268046	2.41204	0.136233
hsa-miR-494-3p	metaboendotype5 - 3	-0.678293	0.333753	-2.03232	0.137089
hsa-miR-494-3p	metaboendotype5 - 4	-0.637315	0.331555	-1.9222	0.137089
hsa-miR-93-3p	metaboendotype5 - 2	0.653177	0.295909	2.20736	0.137462
hsa-miR-654-3p	metaboendotype5 - 2	0.510724	0.266417	1.91701	0.13873
hsa-miR-206	metaboendotype3 - 1	0.604629	0.293044	2.06327	0.140102
hsa-miR-206	metaboendotype5 - 3	-0.596502	0.29304	-2.03557	0.140102
hsa-miR-625-5p	metaboendotype2 - 1	-0.509621	0.250579	-2.03378	0.140703
hsa-miR-503-5p	metaboendotype2 - 1	-0.520241	0.297881	-1.74647	0.14124
hsa-miR-503-5p	metaboendotype3 - 2	0.507464	0.294124	1.72534	0.14124
hsa-miR-371b-5p	metaboendotype4 - 1	-0.452921	0.274476	-1.65013	0.141712
hsa-miR-23c	metaboendotype5 - 1	0.18751	0.118384	1.58392	0.141871
hsa-miR-223-3p	metaboendotype5 - 1	0.373785	0.246547	1.51608	0.144204
hsa-miR-502-3p	metaboendotype2 - 1	-0.353674	0.175025	-2.0207	0.145165
hsa-miR-4286	metaboendotype3 - 1	0.452509	0.252133	1.79472	0.145938
hsa-miR-194-5p	metaboendotype2 - 1	-0.71392	0.306605	-2.32847	0.146785
hsa-miR-194-5p	metaboendotype3 - 2	0.660416	0.302739	2.18147	0.146785
hsa-miR-543	metaboendotype5 - 3	-0.672073	0.308242	-2.18034	0.147206
hsa-miR-223-5p	metaboendotype5 - 3	-0.574445	0.321082	-1.78909	0.147744
hsa-miR-1908-5p	metaboendotype2 - 1	-0.564509	0.281063	-2.00848	0.149445
hsa-miR-1908-5p	metaboendotype5 - 2	0.565981	0.281134	2.01321	0.149445
hsa-miR-15b-5p	metaboendotype4 - 2	0.612904	0.251452	2.43745	0.149468
hsa-miR-656-3p	metaboendotype3 - 2	0.696876	0.286133	2.4355	0.150275
hsa-miR-155-5p	metaboendotype3 - 2	0.636118	0.292855	2.17213	0.150283
hsa-miR-342-5p	metaboendotype4 - 2	0.48837	0.23223	2.10296	0.151513
hsa-miR-342-5p	metaboendotype5 - 3	-0.493035	0.246188	-2.00268	0.151513
hsa-miR-192-5p	metaboendotype5 - 4	0.174544	0.117179	1.48955	0.151806
hsa-miR-16-2-3p	metaboendotype3 - 2	0.403097	0.186035	2.16677	0.152318
hsa-miR-200c-3p	metaboendotype5 - 2	0.515784	0.257895	1.99998	0.152483
hsa-miR-10a-5p	metaboendotype5 - 2	-0.159992	0.0948655	-1.68652	0.153294
hsa-miR-181d-5p	metaboendotype4 - 2	0.637588	0.262717	2.4269	0.153864
hsa-miR-24-3p	metaboendotype3 - 1	0.15265	0.0949401	1.60785	0.154502
hsa-miR-543	metaboendotype4 - 3	-0.603084	0.30267	-1.99254	0.155185
hsa-miR-4659a-3p	metaboendotype3 - 2	0.578765	0.268092	2.15883	0.155382
hsa-miR-4659a-3p	metaboendotype4 - 2	0.575862	0.266162	2.16358	0.155382
hsa-miR-19b-3p	metaboendotype4 - 1	0.618438	0.300571	2.05754	0.156322
hsa-miR-19b-3p	metaboendotype5 - 2	0.579381	0.291228	1.98944	0.156322
hsa-miR-1273h-3p	metaboendotype5 - 1	-0.565975	0.304075	-1.8613	0.156466
hsa-miR-1273h-3p	metaboendotype5 - 3	-0.512018	0.300666	-1.70295	0.156466
hsa-miR-1273h-3p	metaboendotype5 - 4	-0.500809	0.298685	-1.67671	0.156466
hsa-miR-4446-3p	metaboendotype4 - 1	0.506087	0.287135	1.76254	0.156507
hsa-miR-335-3p	metaboendotype5 - 4	-0.574741	0.289108	-1.98798	0.156863
hsa-miR-548e-3p	metaboendotype2 - 1	-0.580081	0.291041	-1.99312	0.157271
hsa-miR-548e-3p	metaboendotype5 - 2	0.578409	0.291115	1.98687	0.157271
hsa-miR-425-3p	metaboendotype5 - 3	-0.461505	0.275785	-1.67343	0.157541
hsa-miR-889-3p	metaboendotype5 - 2	0.729023	0.301553	2.41756	0.157847
hsa-miR-454-5p	metaboendotype4 - 1	0.430711	0.282361	1.52539	0.159308
hsa-miR-454-5p	metaboendotype5 - 4	-0.439457	0.282364	-1.55635	0.159308
hsa-miR-28-3p	metaboendotype2 - 1	-0.262479	0.132374	-1.98285	0.159452
hsa-miR-28-3p	metaboendotype3 - 2	0.258928	0.130705	1.98101	0.159452
hsa-miR-28-3p	metaboendotype5 - 2	0.294095	0.132408	2.22112	0.159452
hsa-miR-17-5p	metaboendotype2 - 1	-0.636282	0.321294	-1.98037	0.159692
hsa-miR-125b-1-3p	metaboendotype2 - 1	-0.467403	0.239682	-1.9501	0.160021
hsa-miR-125b-1-3p	metaboendotype4 - 2	0.435599	0.234955	1.85397	0.160021
hsa-miR-766-3p	metaboendotype3 - 2	0.595986	0.277591	2.14699	0.160048
hsa-miR-576-5p	metaboendotype3 - 1	0.51655	0.281271	1.83649	0.160218
hsa-miR-576-5p	metaboendotype5 - 1	0.520022	0.284456	1.82813	0.160218
hsa-miR-576-5p	metaboendotype4 - 3	-0.461842	0.276183	-1.67223	0.160218
hsa-miR-576-5p	metaboendotype5 - 4	0.465313	0.279414	1.66532	0.160218
hsa-miR-889-3p	metaboendotype2 - 1	-0.647137	0.301476	-2.14656	0.160219
hsa-miR-26b-3p	metaboendotype5 - 3	-0.521572	0.298153	-1.74935	0.161013
hsa-miR-6842-3p	metaboendotype2 - 1	-0.558658	0.282668	-1.97638	0.161196
hsa-miR-193a-5p	metaboendotype2 - 1	-0.555384	0.281428	-1.97345	0.162304
hsa-miR-193a-5p	metaboendotype3 - 2	0.645404	0.277879	2.32261	0.162304
hsa-miR-193a-5p	metaboendotype4 - 2	0.589633	0.275878	2.1373	0.162304
hsa-miR-1301-3p	metaboendotype2 - 1	-0.349261	0.200191	-1.74464	0.162646
hsa-miR-329-3p	metaboendotype3 - 2	0.561425	0.262687	2.13724	0.163978
hsa-miR-329-3p	metaboendotype4 - 2	0.586873	0.260795	2.25032	0.163978
hsa-miR-664a-5p	metaboendotype5 - 2	0.426605	0.231766	1.84067	0.164838
hsa-miR-500b-3p	metaboendotype3 - 2	0.423084	0.198307	2.13348	0.16552
hsa-miR-500b-3p	metaboendotype4 - 3	-0.488044	0.20494	-2.3814	0.16552
hsa-miR-335-3p	metaboendotype5 - 3	-0.534842	0.291026	-1.83778	0.165902
hsa-miR-550a-3-5pXhsa-miR-550a-5p	metaboendotype3 - 1	0.502896	0.28983	1.73514	0.165984
hsa-miR-224-5p	metaboendotype3 - 2	0.552667	0.230417	2.39855	0.166238
hsa-miR-151a-5pXhsa-miR-151b	metaboendotype3 - 2	0.152813	0.0672637	2.27185	0.167226
hsa-miR-151a-5pXhsa-miR-151b	metaboendotype4 - 2	0.142196	0.0667795	2.12934	0.167226
hsa-miR-143-3p	metaboendotype5 - 4	0.157895	0.109759	1.43856	0.167283
hsa-miR-577	metaboendotype4 - 1	-0.471707	0.300984	-1.56722	0.16764
hsa-miR-199a-3pXhsa-miR-199b-3p	metaboendotype5 - 1	-0.373212	0.212	-1.76044	0.168763
hsa-miR-199a-3pXhsa-miR-199b-3p	metaboendotype5 - 2	0.348523	0.201767	1.72735	0.168763
hsa-miR-424-5p	metaboendotype5 - 2	0.522704	0.285637	1.82996	0.168809
hsa-miR-1246	metaboendotype4 - 1	0.317286	0.190522	1.66535	0.169076
hsa-miR-1246	metaboendotype4 - 3	0.324879	0.18832	1.72514	0.169076
hsa-miR-1246	metaboendotype5 - 4	-0.312314	0.190524	-1.63924	0.169076
hsa-miR-200c-3p	metaboendotype2 - 1	-0.462717	0.257829	-1.79467	0.169368
hsa-miR-200c-3p	metaboendotype3 - 1	0.462376	0.267939	1.72567	0.169368
hsa-miR-200a-3p	metaboendotype4 - 3	-0.507377	0.309949	-1.63697	0.169866
hsa-miR-127-3p	metaboendotype4 - 3	-0.355372	0.167507	-2.12154	0.170484
hsa-miR-374a-5p	metaboendotype5 - 2	0.450587	0.261807	1.72106	0.171035
hsa-miR-574-3p	metaboendotype2 - 1	-0.442786	0.267041	-1.65812	0.173141
hsa-miR-574-3p	metaboendotype5 - 3	-0.451684	0.277509	-1.62764	0.173141
hsa-miR-486-3p	metaboendotype4 - 2	0.410624	0.225961	1.81723	0.173625
hsa-miR-193a-5p	metaboendotype5 - 2	0.511107	0.281499	1.81566	0.174229
hsa-miR-15b-3p	metaboendotype3 - 2	0.581938	0.299678	1.94188	0.17468
hsa-miR-151a-5pXhsa-miR-151b	metaboendotype5 - 2	0.132279	0.0681402	1.94127	0.174924
hsa-miR-503-5p	metaboendotype5 - 4	-0.475158	0.307519	-1.54514	0.17514
hsa-miR-19b-3p	metaboendotype3 - 2	0.520953	0.287481	1.81213	0.17559
hsa-miR-450a-5p	metaboendotype3 - 1	0.502905	0.310535	1.61948	0.176047
hsa-miR-450a-5p	metaboendotype5 - 3	-0.508312	0.310531	-1.63691	0.176047
hsa-miR-543	metaboendotype2 - 1	-0.536717	0.296615	-1.80947	0.176619
hsa-miR-20a-5p	metaboendotype3 - 2	0.666709	0.287845	2.31621	0.177029
hsa-miR-20a-5p	metaboendotype4 - 2	0.601909	0.285772	2.10625	0.177029
hsa-miR-181a-2-3p	metaboendotype3 - 2	0.531276	0.274446	1.93581	0.177145
hsa-miR-27a-5p	metaboendotype5 - 2	0.502806	0.295241	1.70304	0.177681
hsa-miR-424-5p	metaboendotype5 - 4	-0.502011	0.294804	-1.70287	0.177745
hsa-miR-181a-3p	metaboendotype3 - 1	0.666283	0.292399	2.27868	0.177862
hsa-miR-181a-3p	metaboendotype3 - 2	0.584623	0.277817	2.10434	0.177862
hsa-miR-379-5p	metaboendotype2 - 1	-0.515369	0.31189	-1.65241	0.177953
hsa-miR-379-5p	metaboendotype5 - 3	-0.523181	0.324116	-1.61418	0.177953
hsa-miR-323a-3p	metaboendotype3 - 2	0.713604	0.301146	2.36963	0.179759
hsa-miR-425-3p	metaboendotype4 - 3	-0.414355	0.2708	-1.53012	0.180389
hsa-miR-4662a-5p	metaboendotype4 - 2	0.667967	0.282221	2.36682	0.181121
hsa-miR-501-3p	metaboendotype4 - 1	-0.231442	0.144337	-1.60348	0.181854
hsa-miR-494-3p	metaboendotype2 - 1	-0.542231	0.321164	-1.68833	0.183256
hsa-miR-4454	metaboendotype5 - 4	-0.397023	0.248394	-1.59836	0.183744
hsa-miR-25-3p	metaboendotype4 - 1	-0.206409	0.136345	-1.51388	0.186201
hsa-miR-25-3p	metaboendotype5 - 4	0.215916	0.136346	1.58359	0.186201
hsa-miR-205-5p	metaboendotype3 - 2	0.611067	0.25946	2.35515	0.186881
hsa-miR-1307-3p	metaboendotype5 - 4	-0.50164	0.298793	-1.67889	0.186909
hsa-miR-146b-5p	metaboendotype5 - 3	-0.11307	0.0749028	-1.50956	0.187772
hsa-miR-125b-2-3p	metaboendotype2 - 1	-0.551333	0.288796	-1.90908	0.188364
hsa-miR-125b-2-3p	metaboendotype3 - 2	0.551461	0.285154	1.93391	0.188364
hsa-miR-125b-2-3p	metaboendotype5 - 2	0.584187	0.288869	2.02232	0.188364
hsa-miR-4659b-3p	metaboendotype3 - 2	0.539271	0.25947	2.07835	0.189527
hsa-miR-4659b-3p	metaboendotype4 - 2	0.578235	0.257602	2.24468	0.189527
hsa-miR-4738-3p	metaboendotype2 - 1	-0.497806	0.280328	-1.7758	0.190099
hsa-miR-941	metaboendotype3 - 1	0.413695	0.275236	1.50305	0.190155
hsa-miR-885-5p	metaboendotype2 - 1	-0.583086	0.266645	-2.18675	0.190467
hsa-miR-885-5p	metaboendotype3 - 2	0.501345	0.263282	1.90421	0.190467
hsa-miR-885-5p	metaboendotype5 - 2	0.551951	0.266713	2.06946	0.190467
hsa-miR-335-5p	metaboendotype3 - 1	-0.434641	0.276942	-1.56943	0.19472
hsa-miR-4454	metaboendotype4 - 3	0.365691	0.245521	1.48945	0.195217
hsa-miR-99b-5p	metaboendotype3 - 2	-0.277851	0.123856	-2.24333	0.195422
hsa-miR-99b-5p	metaboendotype4 - 2	-0.254013	0.122965	-2.06574	0.195422
hsa-miR-30b-5p	metaboendotype4 - 2	0.616831	0.263807	2.33819	0.195539
hsa-miR-421	metaboendotype3 - 2	0.627636	0.286057	2.1941	0.195798
hsa-miR-421	metaboendotype4 - 2	0.586438	0.283997	2.06494	0.195798
hsa-miR-505-3p	metaboendotype2 - 1	-0.624288	0.30262	-2.06294	0.196747
hsa-miR-339-3p	metaboendotype3 - 2	0.58259	0.282617	2.06141	0.197478
hsa-miR-339-3p	metaboendotype4 - 2	0.622253	0.280583	2.21772	0.197478
hsa-let-7d-3p	metaboendotype5 - 2	-0.494793	0.221489	-2.23394	0.198943
hsa-let-7d-3p	metaboendotype5 - 4	-0.470534	0.228597	-2.05835	0.198943
hsa-miR-484	metaboendotype5 - 3	0.202348	0.13007	1.55569	0.200111
hsa-miR-375-3p	metaboendotype4 - 2	0.43036	0.264628	1.62628	0.200231
hsa-miR-375-3p	metaboendotype5 - 2	0.419985	0.27002	1.55538	0.200231
hsa-miR-382-5p	metaboendotype2 - 1	-0.561446	0.30898	-1.8171	0.20025
hsa-miR-382-5p	metaboendotype3 - 2	0.693891	0.305083	2.27444	0.20025
hsa-miR-382-5p	metaboendotype4 - 2	0.530568	0.302887	1.7517	0.20025
hsa-miR-382-5p	metaboendotype5 - 2	0.574998	0.309058	1.86048	0.20025
hsa-miR-27a-5p	metaboendotype5 - 1	0.480728	0.310214	1.54967	0.20251
hsa-miR-628-3p	metaboendotype5 - 3	-0.351422	0.214522	-1.63816	0.203343
hsa-miR-873-3p	metaboendotype5 - 3	-0.550783	0.293853	-1.87435	0.203813
hsa-miR-874-3p	metaboendotype2 - 1	-0.544693	0.285702	-1.90651	0.204464
hsa-miR-874-3p	metaboendotype4 - 2	0.517813	0.280068	1.84888	0.204464
hsa-miR-874-3p	metaboendotype5 - 2	0.497818	0.285775	1.742	0.204464
hsa-miR-4446-3p	metaboendotype3 - 1	0.423065	0.289046	1.46366	0.205098
hsa-miR-4446-3p	metaboendotype5 - 4	-0.435348	0.287138	-1.51616	0.205098
hsa-miR-195-5p	metaboendotype3 - 1	0.516094	0.296615	1.73994	0.205363
hsa-miR-195-5p	metaboendotype3 - 2	0.645024	0.281823	2.28875	0.205363
hsa-miR-195-5p	metaboendotype4 - 2	0.510315	0.279794	1.82389	0.205363
hsa-miR-195-5p	metaboendotype5 - 3	-0.555215	0.296611	-1.87186	0.205363
hsa-miR-873-3p	metaboendotype2 - 1	-0.46148	0.282768	-1.63201	0.205923
hsa-miR-873-3p	metaboendotype3 - 1	0.499487	0.293857	1.69976	0.205923
hsa-miR-485-3p	metaboendotype4 - 2	0.645475	0.278439	2.31819	0.206193
hsa-miR-144-3p	metaboendotype2 - 1	-0.399032	0.188017	-2.12232	0.211251
hsa-miR-144-3p	metaboendotype4 - 2	0.374772	0.184309	2.03339	0.211251
hsa-miR-200c-3p	metaboendotype5 - 3	-0.409309	0.267936	-1.52764	0.211478
hsa-miR-766-3p	metaboendotype5 - 4	-0.539015	0.290233	-1.85718	0.211831
hsa-miR-1294	metaboendotype5 - 2	0.459981	0.266881	1.72355	0.212669
hsa-miR-1307-3p	metaboendotype2 - 1	-0.418067	0.289429	-1.44445	0.212704
hsa-miR-1307-3p	metaboendotype4 - 1	0.445399	0.298791	1.49067	0.212704
hsa-let-7a-3p	metaboendotype2 - 1	-0.521057	0.302472	-1.72266	0.213069
hsa-miR-181d-5p	metaboendotype5 - 4	-0.561468	0.276673	-2.02935	0.213299
hsa-miR-432-5p	metaboendotype4 - 2	0.505076	0.289821	1.74272	0.215343
hsa-miR-432-5p	metaboendotype5 - 2	0.507957	0.295727	1.71766	0.215343
hsa-miR-146b-3p	metaboendotype5 - 4	-0.436075	0.287302	-1.51783	0.215571
hsa-miR-15b-3p	metaboendotype2 - 1	-0.520542	0.303506	-1.7151	0.216515
hsa-miR-151b	metaboendotype5 - 3	0.201395	0.117446	1.71479	0.216656
hsa-miR-574-3p	metaboendotype4 - 1	0.395211	0.275678	1.43359	0.217099
hsa-miR-378i	metaboendotype2 - 1	-0.322235	0.140266	-2.29731	0.217859
hsa-miR-4433b-5p	metaboendotype2 - 1	0.598595	0.260619	2.29682	0.21814
hsa-miR-206	metaboendotype4 - 2	0.472782	0.276425	1.71034	0.218703
hsa-miR-3158-3p	metaboendotype2 - 1	-0.573184	0.29052	-1.97296	0.218772
hsa-miR-3158-3p	metaboendotype4 - 1	-0.557382	0.299917	-1.85846	0.218772
hsa-miR-3158-3p	metaboendotype3 - 2	0.52279	0.286856	1.82248	0.218772
hsa-miR-3158-3p	metaboendotype4 - 3	-0.506987	0.29645	-1.71019	0.218772
hsa-miR-106b-5p	metaboendotype5 - 1	-0.469783	0.311189	-1.50964	0.219032
hsa-miR-140-3p	metaboendotype5 - 3	-0.17387	0.128454	-1.35356	0.22019
hsa-miR-323a-3p	metaboendotype2 - 1	-0.614668	0.304993	-2.01535	0.220539
hsa-miR-338-3p	metaboendotype4 - 2	0.482847	0.239825	2.01333	0.2216
hsa-miR-146a-5p	metaboendotype4 - 1	0.105034	0.0778335	1.34947	0.221824
hsa-miR-146a-5p	metaboendotype5 - 4	-0.108002	0.0778342	-1.38759	0.221824
hsa-miR-26b-5p	metaboendotype5 - 2	0.290333	0.158213	1.83508	0.222535
hsa-miR-28-3p	metaboendotype4 - 2	0.22057	0.129764	1.69978	0.223631
hsa-miR-16-2-3p	metaboendotype4 - 2	0.338371	0.184696	1.83204	0.224042
hsa-miR-26a-5p	metaboendotype3 - 1	0.108506	0.0639134	1.69771	0.224606
hsa-miR-26a-5p	metaboendotype4 - 1	0.108845	0.063491	1.71433	0.224606
hsa-miR-26a-5p	metaboendotype5 - 3	-0.126604	0.0639126	-1.9809	0.224606
hsa-miR-26a-5p	metaboendotype5 - 4	-0.126943	0.0634916	-1.99936	0.224606
hsa-miR-362-5p	metaboendotype4 - 1	0.492324	0.26896	1.83047	0.224823
hsa-miR-362-5p	metaboendotype5 - 4	-0.497071	0.268963	-1.8481	0.224823
hsa-miR-93-3p	metaboendotype3 - 1	0.562552	0.307434	1.82983	0.225143
hsa-miR-11400	metaboendotype3 - 1	0.538655	0.294384	1.82977	0.225172
hsa-miR-92b-3p	metaboendotype2 - 1	0.304958	0.152046	2.0057	0.225652
hsa-miR-92b-3p	metaboendotype3 - 2	-0.337155	0.150128	-2.24578	0.225652
hsa-miR-30d-5p	metaboendotype3 - 1	0.09216	0.0618603	1.48981	0.227597
hsa-miR-181d-5p	metaboendotype4 - 1	0.504656	0.276671	1.82403	0.228053
hsa-miR-17-5p	metaboendotype5 - 2	0.541976	0.321376	1.68642	0.229986
hsa-miR-125a-5p	metaboendotype5 - 3	0.16623	0.105647	1.57345	0.231796
hsa-miR-28-5p	metaboendotype2 - 1	-0.410778	0.236881	-1.73411	0.232216
hsa-miR-28-5p	metaboendotype5 - 2	0.398491	0.236942	1.68181	0.232216
hsa-miR-425-5p	metaboendotype2 - 1	-0.424371	0.264212	-1.60618	0.232519
hsa-miR-425-5p	metaboendotype4 - 1	0.403319	0.272758	1.47867	0.232519
hsa-miR-425-5p	metaboendotype5 - 2	0.396283	0.264279	1.49949	0.232519
hsa-miR-425-5p	metaboendotype5 - 4	-0.431408	0.27276	-1.58164	0.232519
hsa-miR-32-5p	metaboendotype4 - 2	0.694409	0.305816	2.27068	0.233571
hsa-miR-532-5p	metaboendotype4 - 2	0.652995	0.287684	2.26983	0.234084
hsa-miR-181c-3p	metaboendotype2 - 1	-0.471064	0.280996	-1.67641	0.234847
hsa-miR-1255b-5p	metaboendotype4 - 2	0.46601	0.277987	1.67638	0.234863
hsa-miR-505-5p	metaboendotype5 - 2	0.422102	0.269829	1.56433	0.236047
hsa-miR-6815-5p	metaboendotype3 - 1	-0.56252	0.270289	-2.08118	0.237279
hsa-miR-6815-5p	metaboendotype4 - 1	-0.532819	0.268503	-1.98441	0.237279
hsa-miR-877-5p	metaboendotype2 - 1	-0.457862	0.265815	-1.72248	0.237894
hsa-miR-877-5p	metaboendotype4 - 2	0.435213	0.260573	1.67022	0.237894
hsa-miR-877-5p	metaboendotype5 - 3	-0.468739	0.276235	-1.69689	0.237894
hsa-miR-10a-3p	metaboendotype3 - 1	0.475685	0.263597	1.80459	0.238029
hsa-miR-10a-3p	metaboendotype4 - 1	0.543441	0.261855	2.07535	0.238029
hsa-miR-10a-3p	metaboendotype5 - 4	-0.489751	0.261857	-1.8703	0.238029
hsa-miR-223-5p	metaboendotype5 - 1	-0.475322	0.324722	-1.46378	0.239227
hsa-miR-134-5p	metaboendotype5 - 2	0.54664	0.328279	1.66517	0.240401
hsa-miR-122-5p	metaboendotype4 - 1	-0.228347	0.146843	-1.55504	0.240442
hsa-miR-127-3p	metaboendotype2 - 1	-0.273229	0.164156	-1.66445	0.240758
hsa-miR-127-3p	metaboendotype5 - 2	0.289065	0.164197	1.76047	0.240758
hsa-miR-22-5p	metaboendotype3 - 2	0.531519	0.287467	1.84898	0.24084
hsa-miR-22-5p	metaboendotype4 - 2	0.616637	0.285397	2.16063	0.24084
hsa-miR-22-5p	metaboendotype5 - 2	0.52396	0.291212	1.79924	0.24084
hsa-miR-625-3p	metaboendotype5 - 2	0.498917	0.300036	1.66286	0.241555
hsa-miR-96-5p	metaboendotype3 - 1	0.294861	0.170304	1.73138	0.241609
hsa-miR-96-5p	metaboendotype4 - 2	0.249418	0.160646	1.55259	0.241609
hsa-miR-96-5p	metaboendotype4 - 3	-0.261158	0.167223	-1.56173	0.241609
hsa-miR-4732-3p	metaboendotype2 - 1	-0.491729	0.289261	-1.69995	0.242993
hsa-miR-4732-3p	metaboendotype3 - 2	0.619522	0.285613	2.1691	0.242993
hsa-miR-4732-3p	metaboendotype4 - 2	0.470702	0.283556	1.65999	0.242993
hsa-miR-4732-3p	metaboendotype5 - 2	0.559037	0.289334	1.93215	0.242993
hsa-miR-532-5p	metaboendotype5 - 2	0.579015	0.293546	1.97248	0.244009
hsa-miR-371b-5p	metaboendotype3 - 1	0.355413	0.276302	1.28632	0.245177
hsa-miR-371b-5p	metaboendotype5 - 1	-0.342433	0.279431	-1.22546	0.245177
hsa-miR-374a-5p	metaboendotype3 - 1	0.394608	0.272005	1.45074	0.245223
hsa-miR-873-3p	metaboendotype5 - 2	0.410183	0.28284	1.45023	0.245461
hsa-miR-181c-3p	metaboendotype3 - 1	0.451026	0.292015	1.54453	0.245488
hsa-miR-320e	metaboendotype5 - 3	0.18455	0.127372	1.44891	0.246074
hsa-miR-181a-2-3p	metaboendotype3 - 1	0.477607	0.288851	1.65347	0.246292
hsa-miR-3177-3p	metaboendotype3 - 1	0.431483	0.279672	1.54282	0.246317
hsa-miR-93-3p	metaboendotype4 - 2	0.447079	0.289999	1.54165	0.246884
hsa-miR-93-3p	metaboendotype4 - 3	-0.49857	0.301873	-1.65159	0.246884
hsa-miR-1292-5p	metaboendotype3 - 1	0.490245	0.274377	1.78676	0.247496
hsa-miR-11400	metaboendotype4 - 2	0.458288	0.27769	1.65036	0.247878
hsa-miR-342-5p	metaboendotype5 - 1	-0.410776	0.248979	-1.64984	0.248144
hsa-miR-320c	metaboendotype5 - 1	0.166554	0.12978	1.28335	0.249546
hsa-miR-4677-3p	metaboendotype5 - 4	-0.66247	0.295126	-2.2447	0.249831
hsa-miR-181c-3p	metaboendotype4 - 1	0.416914	0.290085	1.43721	0.251564
hsa-miR-338-3p	metaboendotype5 - 3	-0.452042	0.25424	-1.77801	0.252249
hsa-miR-6842-3p	metaboendotype5 - 4	-0.478933	0.291813	-1.64123	0.25258
hsa-miR-3615	metaboendotype2 - 1	-0.577527	0.280258	-2.06069	0.253943
hsa-miR-3615	metaboendotype5 - 1	-0.522799	0.294547	-1.77493	0.253943
hsa-miR-3615	metaboendotype4 - 2	0.490596	0.274732	1.78573	0.253943
hsa-miR-30d-5p	metaboendotype5 - 3	-0.0833461	0.0618595	-1.34735	0.25449
hsa-miR-656-3p	metaboendotype4 - 3	-0.57781	0.295703	-1.95402	0.254745
hsa-miR-423-3p	metaboendotype4 - 3	0.24058	0.123189	1.95294	0.255387
hsa-let-7b-3p	metaboendotype3 - 1	0.45247	0.29706	1.52316	0.256005
hsa-miR-409-5p	metaboendotype5 - 3	-0.408519	0.268972	-1.51881	0.258187
hsa-miR-22-3p	metaboendotype5 - 4	0.0952472	0.0753721	1.26369	0.258256
hsa-miR-3605-5p	metaboendotype3 - 1	0.624368	0.286496	2.17932	0.258752
hsa-miR-3605-5p	metaboendotype3 - 2	0.512743	0.272209	1.88364	0.258752
hsa-miR-3605-5p	metaboendotype4 - 3	-0.496875	0.281314	-1.76626	0.258752
hsa-miR-199b-5p	metaboendotype2 - 1	-0.434482	0.306845	-1.41597	0.259023
hsa-miR-199b-5p	metaboendotype5 - 2	0.438583	0.306923	1.42897	0.259023
hsa-miR-199b-5p	metaboendotype4 - 3	-0.4188	0.313109	-1.33755	0.259023
hsa-miR-10b-5p	metaboendotype5 - 4	0.144822	0.101951	1.42051	0.259566
hsa-miR-122-5p	metaboendotype5 - 3	-0.209954	0.147818	-1.42035	0.259641
hsa-miR-370-3p	metaboendotype4 - 2	0.517179	0.265804	1.94571	0.259702
hsa-miR-625-5p	metaboendotype5 - 2	0.407913	0.250642	1.62747	0.259801
hsa-miR-484	metaboendotype3 - 1	-0.173748	0.130071	-1.33579	0.259845
hsa-miR-222-3p	metaboendotype3 - 1	0.357478	0.181091	1.97402	0.260065
hsa-miR-222-3p	metaboendotype4 - 1	0.29498	0.179894	1.63974	0.260065
hsa-miR-222-3p	metaboendotype3 - 2	0.289145	0.17206	1.68049	0.260065
hsa-miR-222-3p	metaboendotype5 - 3	-0.294626	0.181089	-1.62697	0.260065
hsa-miR-21-3p	metaboendotype4 - 1	0.43963	0.31018	1.41734	0.261106
hsa-miR-21-3p	metaboendotype5 - 4	-0.450873	0.310182	-1.45357	0.261106
hsa-miR-331-3p	metaboendotype5 - 4	-0.377948	0.26667	-1.41728	0.261133
hsa-miR-10399-3p	metaboendotype5 - 3	-0.454088	0.300378	-1.51172	0.261777
hsa-miR-181a-2-3p	metaboendotype5 - 2	0.392619	0.278022	1.41219	0.263625
hsa-miR-181a-2-3p	metaboendotype5 - 4	-0.427337	0.286944	-1.48927	0.263625
hsa-miR-27b-3p	metaboendotype4 - 3	-0.128872	0.0912631	-1.41209	0.263672
hsa-miR-3615	metaboendotype3 - 2	0.427599	0.276724	1.54522	0.264448
hsa-miR-3615	metaboendotype5 - 4	-0.435868	0.289326	-1.50649	0.264448
hsa-miR-1307-3p	metaboendotype5 - 2	0.361825	0.289503	1.24982	0.264536
hsa-miR-148a-3p	metaboendotype5 - 4	0.133681	0.100967	1.32401	0.265386
hsa-miR-1301-3p	metaboendotype4 - 3	-0.287459	0.204277	-1.4072	0.266079
hsa-miR-1468-5p	metaboendotype3 - 1	0.439908	0.292789	1.50247	0.266517
hsa-miR-485-5p	metaboendotype5 - 2	0.461552	0.286191	1.61274	0.267709
hsa-miR-1294	metaboendotype5 - 3	-0.415953	0.277272	-1.50016	0.267711
hsa-miR-320d	metaboendotype5 - 3	0.210899	0.160051	1.3177	0.268392
hsa-miR-671-3p	metaboendotype4 - 2	0.443711	0.254527	1.74328	0.271871
hsa-miR-4677-3p	metaboendotype4 - 2	0.539021	0.280239	1.92343	0.273404
hsa-miR-1246	metaboendotype4 - 2	-0.23641	0.180914	-1.30676	0.273664
hsa-miR-4662a-5p	metaboendotype2 - 1	-0.505755	0.287899	-1.75671	0.274028
hsa-miR-4662a-5p	metaboendotype3 - 2	0.494508	0.284268	1.73959	0.274028
hsa-miR-10a-3p	metaboendotype5 - 3	-0.421995	0.263593	-1.60093	0.274189
hsa-miR-182-5p	metaboendotype5 - 2	0.340568	0.154242	2.20801	0.274468
hsa-miR-100-5p	metaboendotype3 - 1	-0.157888	0.110303	-1.4314	0.274706
hsa-miR-100-5p	metaboendotype4 - 1	-0.152302	0.109574	-1.38994	0.274706
hsa-miR-16-5p	metaboendotype2 - 1	-0.283678	0.177896	-1.59463	0.277697
hsa-miR-26b-3p	metaboendotype5 - 4	-0.409419	0.296188	-1.38229	0.2786
hsa-miR-4446-3p	metaboendotype5 - 3	-0.352326	0.289042	-1.21895	0.278904
hsa-miR-151b	metaboendotype3 - 1	-0.16642	0.117447	-1.41697	0.279514
hsa-miR-151b	metaboendotype3 - 2	0.154051	0.11159	1.38051	0.279514
hsa-miR-766-3p	metaboendotype4 - 1	0.461642	0.290231	1.5906	0.279957
hsa-let-7i-5p	metaboendotype3 - 2	0.253944	0.115456	2.19949	0.280484
hsa-let-7d-3p	metaboendotype2 - 1	0.343367	0.221433	1.55066	0.28138
hsa-let-7d-3p	metaboendotype4 - 1	0.319107	0.228595	1.39595	0.28138
hsa-let-7d-3p	metaboendotype3 - 2	-0.335369	0.21864	-1.53388	0.28138
hsa-let-7d-3p	metaboendotype4 - 3	0.311109	0.225953	1.37687	0.28138
hsa-miR-26a-5p	metaboendotype3 - 2	0.0834666	0.0607261	1.37448	0.282617
hsa-miR-26a-5p	metaboendotype4 - 2	0.0838051	0.0602889	1.39006	0.282617
hsa-miR-4738-3p	metaboendotype5 - 3	0.428428	0.291317	1.47066	0.283331
hsa-miR-140-3p	metaboendotype3 - 1	0.146273	0.128456	1.1387	0.283415
hsa-miR-3143	metaboendotype3 - 2	0.55572	0.26796	2.07389	0.283468
hsa-miR-3143	metaboendotype5 - 3	-0.537997	0.282021	-1.90765	0.283468
hsa-miR-379-5p	metaboendotype4 - 3	-0.409434	0.318257	-1.28649	0.283629
hsa-miR-6852-5p	metaboendotype3 - 1	0.389194	0.283977	1.37051	0.284674
hsa-miR-361-3p	metaboendotype3 - 2	0.604698	0.295527	2.04617	0.285438
hsa-miR-361-3p	metaboendotype4 - 2	0.554252	0.293399	1.88907	0.285438
hsa-miR-361-3p	metaboendotype5 - 2	0.51506	0.299378	1.72044	0.285438
hsa-miR-885-5p	metaboendotype4 - 2	0.412964	0.261387	1.5799	0.286036
hsa-miR-548av-5p-hsa-miR-548k	metaboendotype5 - 4	-0.415864	0.28375	-1.4656	0.286079
hsa-miR-194-5p	metaboendotype5 - 2	0.527161	0.306683	1.71891	0.286363
hsa-miR-20a-5p	metaboendotype2 - 1	-0.459978	0.291521	-1.57786	0.287207
hsa-miR-20a-5p	metaboendotype5 - 2	0.467512	0.291595	1.60329	0.287207
hsa-miR-628-3p	metaboendotype3 - 1	0.278831	0.214525	1.29976	0.288273
hsa-miR-628-3p	metaboendotype4 - 3	-0.269039	0.210645	-1.27722	0.288273
hsa-miR-424-3p	metaboendotype3 - 2	0.479071	0.279308	1.71521	0.288619
hsa-miR-873-3p	metaboendotype5 - 4	-0.372415	0.291917	-1.27576	0.289011
hsa-miR-363-3p	metaboendotype3 - 2	0.363237	0.166042	2.18762	0.289046
hsa-miR-126-3p	metaboendotype4 - 1	0.280767	0.128344	2.18762	0.289051
hsa-miR-181d-5p	metaboendotype3 - 2	0.41652	0.264622	1.57402	0.289418
hsa-miR-330-3p	metaboendotype2 - 1	-0.401023	0.274784	-1.45941	0.289467
hsa-miR-183-5p	metaboendotype5 - 2	0.402653	0.184261	2.18523	0.290796
hsa-miR-1843	metaboendotype3 - 2	0.542724	0.286224	1.89615	0.290995
hsa-miR-1843	metaboendotype5 - 2	0.579118	0.289954	1.99728	0.290995
hsa-miR-328-3p	metaboendotype2 - 1	-0.374163	0.28826	-1.29801	0.291443
hsa-miR-328-3p	metaboendotype4 - 1	0.478211	0.297583	1.60698	0.291443
hsa-miR-328-3p	metaboendotype5 - 2	0.446809	0.288333	1.54963	0.291443
hsa-miR-328-3p	metaboendotype5 - 3	0.380726	0.299559	1.27096	0.291443
hsa-miR-328-3p	metaboendotype5 - 4	-0.405564	0.297586	-1.36285	0.291443
hsa-miR-182-5p	metaboendotype3 - 2	0.269538	0.152258	1.77027	0.292196
hsa-miR-182-5p	metaboendotype5 - 4	0.27212	0.159192	1.70938	0.292196
hsa-miR-193b-5p	metaboendotype4 - 2	0.563122	0.257978	2.18283	0.29257
hsa-miR-199a-5p	metaboendotype4 - 1	0.223023	0.187442	1.18983	0.29296
hsa-miR-199a-5p	metaboendotype4 - 3	-0.223334	0.185275	-1.20542	0.29296
hsa-miR-6815-5p	metaboendotype5 - 1	-0.466872	0.27335	-1.70796	0.293073
hsa-miR-205-5p	metaboendotype3 - 1	0.433943	0.273078	1.58908	0.293431
hsa-miR-205-5p	metaboendotype4 - 2	0.453328	0.257592	1.75987	0.293431
hsa-miR-205-5p	metaboendotype5 - 2	0.411901	0.262841	1.56711	0.293431
hsa-miR-766-3p	metaboendotype2 - 1	-0.407855	0.281137	-1.45073	0.294271
hsa-miR-122-5p	metaboendotype5 - 4	0.185749	0.146844	1.26494	0.294511
hsa-miR-125b-5p	metaboendotype3 - 1	-0.150925	0.111833	-1.34955	0.295723
hsa-mir-151b	metaboendotype5 - 2	0.329672	0.193568	1.70313	0.296075
hsa-miR-365a-3pXhsa-miR-365b-3p	metaboendotype2 - 1	-0.358046	0.280646	-1.27579	0.296215
hsa-miR-365a-3pXhsa-miR-365b-3p	metaboendotype4 - 1	0.375552	0.289724	1.29624	0.296215
hsa-miR-365a-3pXhsa-miR-365b-3p	metaboendotype5 - 3	-0.367948	0.291647	-1.26162	0.296215
hsa-miR-10527-5p	metaboendotype3 - 2	0.58079	0.27102	2.14298	0.296464
hsa-miR-10527-5p	metaboendotype4 - 2	0.486741	0.269069	1.80898	0.296464
hsa-miR-10527-5p	metaboendotype5 - 2	0.467427	0.274552	1.70251	0.296464
hsa-miR-433-3p	metaboendotype3 - 2	0.558905	0.256914	2.17546	0.298055
hsa-miR-505-5p	metaboendotype3 - 1	0.341921	0.280338	1.21967	0.299782
hsa-miR-505-5p	metaboendotype5 - 1	-0.323548	0.283513	-1.14121	0.299782
hsa-miR-505-5p	metaboendotype4 - 3	-0.358001	0.275267	-1.30056	0.299782
hsa-miR-505-5p	metaboendotype5 - 4	-0.307468	0.278488	-1.10406	0.299782
hsa-miR-6815-5p	metaboendotype3 - 2	-0.397058	0.25681	-1.54612	0.299824
hsa-miR-6815-5p	metaboendotype4 - 2	-0.367358	0.254961	-1.44084	0.299824
hsa-miR-27b-3p	metaboendotype5 - 3	-0.116532	0.0929432	-1.2538	0.300256
hsa-miR-6852-5p	metaboendotype5 - 4	-0.353623	0.282103	-1.25353	0.300397
hsa-miR-320d	metaboendotype5 - 4	-0.186472	0.158996	-1.1728	0.301407
hsa-miR-10399-3p	metaboendotype3 - 1	0.401949	0.300382	1.33813	0.301881
hsa-miR-500b-3p	metaboendotype4 - 1	-0.350528	0.207337	-1.69062	0.303962
hsa-miR-874-3p	metaboendotype4 - 3	-0.38846	0.291534	-1.33247	0.304966
hsa-miR-874-3p	metaboendotype5 - 3	-0.408454	0.296901	-1.37572	0.304966
hsa-miR-769-5p	metaboendotype5 - 3	-0.382954	0.287976	-1.32981	0.306422
hsa-miR-769-5p	metaboendotype5 - 4	-0.404989	0.286079	-1.41565	0.306422
hsa-miR-2355-5p	metaboendotype3 - 1	0.392477	0.295329	1.32895	0.306896
hsa-miR-2355-5p	metaboendotype4 - 1	0.409935	0.293378	1.3973	0.306896
hsa-miR-339-5p	metaboendotype5 - 4	-0.422923	0.296273	-1.42748	0.307445
hsa-miR-195-5p	metaboendotype5 - 4	-0.420506	0.294657	-1.4271	0.307662
hsa-miR-10b-5p	metaboendotype5 - 1	0.128658	0.103791	1.23959	0.307698
hsa-let-7i-5p	metaboendotype3 - 1	0.227266	0.121516	1.87025	0.308555
hsa-miR-548av-5p-hsa-miR-548k	metaboendotype2 - 1	-0.33987	0.274857	-1.23653	0.309316
hsa-miR-548av-5p-hsa-miR-548k	metaboendotype4 - 3	-0.365484	0.280468	-1.30312	0.309316
hsa-miR-450b-5p	metaboendotype2 - 1	-0.412087	0.271104	-1.52004	0.30965
hsa-miR-450b-5p	metaboendotype3 - 1	0.325829	0.281734	1.15651	0.30965
hsa-miR-450b-5p	metaboendotype4 - 1	0.363504	0.279873	1.29882	0.30965
hsa-miR-450b-5p	metaboendotype5 - 2	0.396474	0.271173	1.46207	0.30965
hsa-miR-450b-5p	metaboendotype5 - 3	-0.341443	0.281731	-1.21195	0.30965
hsa-miR-450b-5p	metaboendotype5 - 4	-0.379118	0.279875	-1.3546	0.30965
hsa-miR-671-3p	metaboendotype3 - 2	0.393736	0.256373	1.53579	0.312182
hsa-miR-345-5p	metaboendotype3 - 1	0.38511	0.305947	1.25875	0.312292
hsa-miR-345-5p	metaboendotype4 - 1	0.396024	0.303926	1.30303	0.312292
hsa-miR-345-5p	metaboendotype5 - 1	0.380868	0.309412	1.23094	0.312292
hsa-miR-889-3p	metaboendotype3 - 2	0.499304	0.297674	1.67735	0.312515
hsa-miR-550a-3-5pXhsa-miR-550a-5p	metaboendotype5 - 1	0.386322	0.293112	1.318	0.312958
hsa-miR-96-5p	metaboendotype2 - 1	-0.215715	0.163878	-1.31632	0.313899
hsa-miR-1301-3p	metaboendotype5 - 2	0.229711	0.200242	1.14717	0.314448
hsa-miR-1301-3p	metaboendotype5 - 4	-0.237343	0.206668	-1.14843	0.314448
hsa-miR-144-3p	metaboendotype3 - 2	0.305782	0.185646	1.64713	0.315052
hsa-miR-144-3p	metaboendotype5 - 2	0.287952	0.188065	1.53113	0.315052
hsa-miR-339-3p	metaboendotype2 - 1	-0.478201	0.286227	-1.67071	0.31687
hsa-miR-335-5p	metaboendotype4 - 1	0.335981	0.275112	1.22125	0.317499
hsa-miR-874-3p	metaboendotype3 - 1	0.36158	0.296905	1.21783	0.319353
hsa-miR-148b-3p	metaboendotype3 - 2	0.294085	0.142873	2.05837	0.319742
hsa-miR-148b-3p	metaboendotype5 - 2	0.268394	0.144735	1.85438	0.319742
hsa-miR-122-5p	metaboendotype3 - 1	0.167356	0.14782	1.13216	0.322262
hsa-miR-576-5p	metaboendotype4 - 2	0.321159	0.26532	1.21046	0.323372
hsa-miR-183-5p	metaboendotype5 - 4	0.35166	0.190174	1.84915	0.323508
hsa-miR-185-5p	metaboendotype3 - 2	0.288862	0.134841	2.14224	0.323905
hsa-miR-200a-3p	metaboendotype3 - 1	0.381409	0.315659	1.20829	0.324559
hsa-miR-1292-5p	metaboendotype5 - 3	-0.415854	0.274373	-1.51565	0.324729
hsa-let-7f-5p	metaboendotype5 - 4	-0.183996	0.0859765	-2.14008	0.325655
hsa-miR-93-3p	metaboendotype2 - 1	-0.383098	0.295833	-1.29498	0.325994
hsa-miR-7706	metaboendotype4 - 2	0.462573	0.279695	1.65385	0.326334
hsa-miR-7706	metaboendotype5 - 2	0.431835	0.285394	1.51312	0.326334
hsa-miR-195-5p	metaboendotype4 - 1	0.381386	0.294655	1.29435	0.326358
hsa-miR-200a-3p	metaboendotype5 - 1	-0.358605	0.319234	-1.12333	0.326924
hsa-miR-335-3p	metaboendotype4 - 1	0.402964	0.289106	1.39383	0.327296
hsa-let-7i-5p	metaboendotype5 - 2	0.193559	0.116961	1.65491	0.327417
hsa-miR-505-3p	metaboendotype5 - 4	-0.516867	0.312411	-1.65445	0.327729
hsa-miR-222-3p	metaboendotype4 - 2	0.226647	0.170821	1.32681	0.328661
hsa-miR-222-3p	metaboendotype5 - 4	-0.232128	0.179896	-1.29035	0.328661
hsa-miR-425-5p	metaboendotype5 - 3	-0.329574	0.274569	-1.20033	0.328951
hsa-miR-548e-3p	metaboendotype3 - 2	0.399548	0.287371	1.39036	0.329397
hsa-miR-548e-3p	metaboendotype4 - 3	0.424082	0.296983	1.42797	0.329397
hsa-miR-1292-5p	metaboendotype4 - 1	0.378897	0.272564	1.39012	0.32954
hsa-miR-374a-5p	metaboendotype4 - 3	-0.307763	0.267084	-1.15231	0.330592
hsa-miR-374a-5p	metaboendotype5 - 4	-0.301673	0.270209	-1.11644	0.330592
hsa-miR-766-5p	metaboendotype3 - 2	0.510493	0.265853	1.92021	0.333189
hsa-miR-766-5p	metaboendotype4 - 2	0.484569	0.26394	1.83591	0.333189
hsa-miR-3615	metaboendotype5 - 3	-0.372871	0.291244	-1.28027	0.334529
hsa-miR-486-5p	metaboendotype2 - 1	0.144992	0.121914	1.1893	0.335106
hsa-miR-486-5p	metaboendotype4 - 3	0.155427	0.124403	1.24938	0.335106
hsa-miR-486-5p	metaboendotype5 - 4	0.169844	0.125858	1.34949	0.335106
hsa-miR-19b-3p	metaboendotype4 - 3	0.410056	0.297097	1.38021	0.3356
hsa-miR-27a-5p	metaboendotype5 - 4	-0.361887	0.304716	-1.18762	0.336052
hsa-let-7b-3p	metaboendotype5 - 1	0.366132	0.300424	1.21872	0.3368
hsa-let-7b-3p	metaboendotype5 - 4	-0.350074	0.295099	-1.18629	0.3368
hsa-miR-30c-5p	metaboendotype3 - 2	0.392435	0.184587	2.12602	0.33721
hsa-miR-873-3p	metaboendotype4 - 1	0.321119	0.291915	1.10004	0.339439
hsa-miR-425-5p	metaboendotype3 - 1	0.301486	0.274573	1.09802	0.340543
hsa-miR-374a-3p	metaboendotype3 - 2	0.561919	0.293739	1.91299	0.340918
hsa-miR-374a-3p	metaboendotype4 - 2	0.532379	0.291624	1.82557	0.340918
hsa-miR-26b-5p	metaboendotype4 - 1	0.243367	0.163288	1.49041	0.340999
hsa-miR-6842-3p	metaboendotype5 - 3	-0.402594	0.293748	-1.37054	0.341588
hsa-miR-532-5p	metaboendotype2 - 1	-0.437093	0.293472	-1.48939	0.341672
hsa-miR-532-5p	metaboendotype3 - 2	0.454001	0.28977	1.56676	0.341672
hsa-miR-181a-3p	metaboendotype4 - 3	-0.427527	0.28711	-1.48907	0.341879
hsa-miR-181a-3p	metaboendotype5 - 3	-0.465444	0.292395	-1.59183	0.341879
hsa-miR-199a-5p	metaboendotype5 - 4	-0.191133	0.187443	-1.01968	0.342333
hsa-miR-320d	metaboendotype5 - 1	-0.164983	0.161865	-1.01926	0.342555
hsa-miR-1287-5p	metaboendotype4 - 2	0.426385	0.233881	1.82308	0.342796
hsa-miR-27a-5p	metaboendotype5 - 3	-0.334741	0.306736	-1.0913	0.344221
hsa-miR-654-3p	metaboendotype5 - 3	-0.37751	0.27679	-1.36389	0.345759
hsa-miR-142-3p	metaboendotype2 - 1	-0.476979	0.292998	-1.62792	0.346079
hsa-miR-142-3p	metaboendotype3 - 2	0.589143	0.289303	2.03642	0.346079
hsa-miR-142-3p	metaboendotype4 - 2	0.482425	0.28722	1.67963	0.346079
hsa-miR-486-3p	metaboendotype4 - 3	-0.32067	0.235212	-1.36332	0.346114
hsa-miR-329-3p	metaboendotype5 - 2	0.432843	0.266109	1.62656	0.347045
hsa-miR-206	metaboendotype4 - 1	0.374631	0.291107	1.28692	0.347164
hsa-miR-206	metaboendotype5 - 4	-0.366503	0.291109	-1.25899	0.347164
hsa-miR-423-5p	metaboendotype4 - 1	-0.135506	0.124808	-1.08571	0.347302
hsa-miR-10a-5p	metaboendotype5 - 1	0.1164	0.0996766	1.16778	0.347353
hsa-miR-214-3p	metaboendotype4 - 2	0.478551	0.263485	1.81623	0.348017
hsa-miR-320c	metaboendotype5 - 4	0.128458	0.12748	1.00767	0.348703
hsa-miR-485-3p	metaboendotype3 - 2	0.508587	0.280458	1.81342	0.350184
hsa-miR-181a-2-3p	metaboendotype5 - 1	0.33895	0.292122	1.1603	0.351678
hsa-miR-335-3p	metaboendotype3 - 1	0.363065	0.291029	1.24752	0.354115
hsa-miR-1908-5p	metaboendotype3 - 2	0.407966	0.277518	1.47005	0.354575
hsa-miR-1287-5p	metaboendotype2 - 1	-0.385516	0.238586	-1.61584	0.354711
hsa-miR-502-3p	metaboendotype4 - 2	0.252043	0.171573	1.46901	0.355282
hsa-miR-146b-3p	metaboendotype2 - 1	-0.321038	0.278298	-1.15357	0.355604
hsa-miR-17-5p	metaboendotype5 - 3	-0.448885	0.333889	-1.34442	0.358175
hsa-miR-381-3p	metaboendotype2 - 1	-0.286238	0.268572	-1.06578	0.358445
hsa-miR-381-3p	metaboendotype5 - 2	0.299161	0.268641	1.11361	0.358445
hsa-miR-378i	metaboendotype3 - 1	-0.262652	0.145766	-1.80187	0.35918
hsa-miR-185-5p	metaboendotype4 - 2	0.215466	0.13387	1.60951	0.359293
hsa-miR-185-5p	metaboendotype5 - 2	0.227309	0.136598	1.66407	0.359293
hsa-miR-30e-5p	metaboendotype5 - 1	0.12018	0.121786	0.98681	0.359945
hsa-miR-214-3p	metaboendotype3 - 1	0.449163	0.279326	1.60803	0.360376
hsa-miR-11400	metaboendotype5 - 1	0.398998	0.297718	1.34019	0.360916
hsa-miR-4662a-5p	metaboendotype5 - 2	0.420566	0.287972	1.46044	0.361128
hsa-miR-125b-5p	metaboendotype4 - 3	0.125405	0.10981	1.14201	0.362422
hsa-miR-214-3p	metaboendotype5 - 3	-0.406661	0.279322	-1.45589	0.364264
hsa-miR-6842-3p	metaboendotype5 - 2	0.347777	0.28274	1.23003	0.364912
hsa-miR-155-5p	metaboendotype5 - 4	-0.490238	0.306191	-1.60108	0.365473
hsa-miR-889-3p	metaboendotype4 - 2	0.429417	0.295531	1.45304	0.366239
hsa-miR-505-3p	metaboendotype4 - 3	0.44818	0.308798	1.45137	0.367396
hsa-miR-21-3p	metaboendotype3 - 1	0.327848	0.312243	1.04998	0.367446
hsa-miR-21-3p	metaboendotype5 - 3	-0.339091	0.312239	-1.086	0.367446
hsa-miR-1468-5p	metaboendotype4 - 3	-0.351485	0.287493	-1.22259	0.367693
hsa-miR-1468-5p	metaboendotype5 - 3	-0.331777	0.292785	-1.13317	0.367693
hsa-miR-615-3p	metaboendotype3 - 2	0.590687	0.282552	2.09054	0.367955
hsa-miR-424-3p	metaboendotype5 - 4	-0.423557	0.292028	-1.4504	0.368072
hsa-miR-224-5p	metaboendotype2 - 1	-0.372198	0.23336	-1.59495	0.370021
hsa-miR-224-5p	metaboendotype5 - 2	0.416884	0.233419	1.78599	0.370021
hsa-miR-543	metaboendotype3 - 1	0.40858	0.308246	1.3255	0.370556
hsa-miR-126-3p	metaboendotype5 - 4	-0.229405	0.128345	-1.78741	0.370718
hsa-miR-15a-5p	metaboendotype4 - 3	0.55711	0.297262	1.87414	0.371202
hsa-miR-15a-5p	metaboendotype5 - 4	-0.537365	0.30074	-1.78681	0.371202
hsa-miR-4738-3p	metaboendotype3 - 1	-0.32828	0.29132	-1.12687	0.371487
hsa-miR-4738-3p	metaboendotype4 - 1	0.338134	0.289395	1.16842	0.371487
hsa-miR-29a-3p	metaboendotype4 - 3	-0.211149	0.162387	-1.30028	0.371776
hsa-miR-29a-3p	metaboendotype5 - 3	-0.20161	0.165376	-1.2191	0.371776
hsa-let-7f-5p	metaboendotype5 - 1	-0.126465	0.0875279	-1.44486	0.371949
hsa-let-7f-5p	metaboendotype5 - 2	-0.127016	0.0833032	-1.52475	0.371949
hsa-let-7f-5p	metaboendotype4 - 3	0.128651	0.0849822	1.51386	0.371949
hsa-miR-335-3p	metaboendotype2 - 1	-0.314928	0.280048	-1.12455	0.372889
hsa-miR-155-5p	metaboendotype4 - 1	0.438316	0.306189	1.43152	0.372982
hsa-miR-155-5p	metaboendotype5 - 3	-0.407422	0.308222	-1.32185	0.372982
hsa-miR-197-3p	metaboendotype5 - 1	-0.33112	0.250923	-1.31961	0.374475
hsa-miR-197-3p	metaboendotype5 - 3	-0.349334	0.24811	-1.40798	0.374475
hsa-miR-127-3p	metaboendotype3 - 1	0.222879	0.170593	1.3065	0.375207
hsa-miR-127-3p	metaboendotype5 - 3	-0.207043	0.17059	-1.21369	0.375207
hsa-miR-320e	metaboendotype3 - 1	-0.142455	0.127373	-1.1184	0.376624
hsa-miR-92b-3p	metaboendotype4 - 2	-0.236357	0.149048	-1.58579	0.376907
hsa-miR-361-5p	metaboendotype5 - 3	-0.275838	0.209985	-1.31361	0.378495
hsa-miR-30b-5p	metaboendotype3 - 2	0.472273	0.26572	1.77733	0.378933
hsa-miR-328-3p	metaboendotype3 - 1	-0.30808	0.299563	-1.02843	0.379963
hsa-miR-375-3p	metaboendotype2 - 1	-0.300344	0.269951	-1.11258	0.380182
hsa-miR-330-3p	metaboendotype5 - 3	-0.343986	0.285555	-1.20462	0.381009
hsa-miR-548av-5p-hsa-miR-548k	metaboendotype4 - 1	0.291027	0.283748	1.02565	0.381598
hsa-miR-424-3p	metaboendotype5 - 1	-0.360773	0.297297	-1.21351	0.381808
hsa-miR-424-3p	metaboendotype5 - 2	0.340494	0.282948	1.20338	0.381808
hsa-miR-577	metaboendotype5 - 2	0.283171	0.291627	0.971004	0.382246
hsa-miR-577	metaboendotype5 - 4	-0.284929	0.300986	-0.946652	0.382246
hsa-miR-1908-5p	metaboendotype4 - 3	0.375077	0.2868	1.3078	0.382424
hsa-miR-500a-3p	metaboendotype5 - 1	0.172139	0.155423	1.10755	0.383277
hsa-miR-654-3p	metaboendotype5 - 1	-0.336172	0.279928	-1.20092	0.383394
hsa-miR-200c-3p	metaboendotype4 - 3	-0.291139	0.263093	-1.1066	0.383863
hsa-miR-93-5p	metaboendotype5 - 3	-0.393755	0.30187	-1.30439	0.384744
hsa-miR-330-3p	metaboendotype4 - 1	0.313458	0.283672	1.105	0.384854
hsa-miR-197-3p	metaboendotype5 - 2	0.286047	0.238812	1.19779	0.385422
hsa-miR-181a-2-3p	metaboendotype4 - 3	0.28868	0.283626	1.01782	0.386231
hsa-miR-4659b-3p	metaboendotype4 - 1	0.386429	0.271284	1.42444	0.386497
hsa-miR-4659b-3p	metaboendotype5 - 2	0.407298	0.262851	1.54954	0.386497
hsa-miR-2355-3p	metaboendotype2 - 1	-0.331781	0.254915	-1.30154	0.386687
hsa-miR-423-3p	metaboendotype4 - 1	0.187784	0.124629	1.50674	0.388189
hsa-miR-423-3p	metaboendotype5 - 2	0.171727	0.120755	1.42211	0.388189
hsa-miR-500b-3p	metaboendotype2 - 1	-0.285568	0.20084	-1.42187	0.388363
hsa-miR-151a-3p	metaboendotype2 - 1	-0.0907649	0.0939603	-0.965992	0.388496
hsa-miR-151a-3p	metaboendotype3 - 1	0.0951311	0.0976448	0.974256	0.388496
hsa-miR-151a-3p	metaboendotype4 - 2	0.0961855	0.0921074	1.04428	0.388496
hsa-miR-151a-3p	metaboendotype4 - 3	-0.0897105	0.0958785	-0.935669	0.388496
hsa-miR-151a-3p	metaboendotype5 - 3	0.123592	0.0976435	1.26575	0.388496
hsa-miR-199a-3pXhsa-miR-199b-3p	metaboendotype4 - 1	-0.248323	0.20824	-1.19248	0.388876
hsa-miR-370-3p	metaboendotype3 - 1	0.442063	0.281784	1.5688	0.389928
hsa-miR-30b-5p	metaboendotype4 - 1	0.393127	0.277819	1.41505	0.393336
hsa-miR-30b-5p	metaboendotype5 - 4	-0.432616	0.277821	-1.55717	0.393336
hsa-miR-1292-5p	metaboendotype5 - 2	0.28817	0.264091	1.09118	0.393474
hsa-miR-1292-5p	metaboendotype5 - 4	-0.304506	0.272566	-1.11718	0.393474
hsa-miR-4659a-3p	metaboendotype2 - 1	-0.415627	0.271516	-1.53077	0.393655
hsa-miR-4659a-3p	metaboendotype5 - 2	0.384187	0.271585	1.41461	0.393655
hsa-miR-224-5p	metaboendotype4 - 2	0.323123	0.228758	1.41251	0.395198
hsa-miR-2355-5p	metaboendotype5 - 3	-0.296017	0.295325	-1.00234	0.395495
hsa-miR-2355-5p	metaboendotype5 - 4	-0.313475	0.29338	-1.0685	0.395495
hsa-miR-671-3p	metaboendotype5 - 1	0.351232	0.272884	1.28711	0.396648
hsa-miR-361-5p	metaboendotype3 - 1	0.247453	0.209988	1.17842	0.398137
hsa-miR-654-5p	metaboendotype3 - 1	0.34319	0.267231	1.28424	0.398647
hsa-miR-193b-5p	metaboendotype5 - 2	0.461594	0.263235	1.75354	0.398919
hsa-miR-543	metaboendotype4 - 2	0.342213	0.290766	1.17694	0.399121
hsa-miR-23c	metaboendotype5 - 4	0.106472	0.116286	0.915605	0.400081
hsa-miR-766-3p	metaboendotype5 - 2	0.330482	0.281209	1.17522	0.400263
hsa-miR-197-3p	metaboendotype5 - 4	-0.265495	0.246476	-1.07716	0.402345
hsa-miR-130b-5p	metaboendotype2 - 1	-0.419374	0.249906	-1.67813	0.402419
hsa-miR-130b-5p	metaboendotype4 - 2	0.500336	0.244978	2.04237	0.402419
hsa-miR-130b-5p	metaboendotype5 - 2	0.388184	0.24997	1.55292	0.402419
hsa-miR-500b-3p	metaboendotype5 - 3	-0.266821	0.208713	-1.27841	0.402743
hsa-miR-19a-3p	metaboendotype4 - 2	0.625778	0.304781	2.0532	0.402862
hsa-miR-19b-3p	metaboendotype5 - 4	-0.351628	0.300573	-1.16986	0.403849
hsa-miR-19b-3p	metaboendotype2 - 1	-0.31257	0.291153	-1.07356	0.404648
hsa-miR-148b-3p	metaboendotype4 - 2	0.219833	0.141845	1.54982	0.4049
hsa-miR-363-3p	metaboendotype2 - 1	-0.29354	0.168163	-1.74557	0.405808
hsa-miR-576-5p	metaboendotype2 - 1	-0.266451	0.270657	-0.984457	0.406381
hsa-miR-338-3p	metaboendotype2 - 1	-0.302191	0.244649	-1.2352	0.406928
hsa-miR-338-3p	metaboendotype3 - 1	0.296263	0.254243	1.16528	0.406928
hsa-miR-338-3p	metaboendotype5 - 4	-0.336434	0.252565	-1.33207	0.406928
hsa-miR-500a-3p	metaboendotype3 - 1	0.138901	0.153682	0.903819	0.406986
hsa-miR-500a-3p	metaboendotype4 - 1	-0.141856	0.152667	-0.929189	0.406986
hsa-miR-4659b-3p	metaboendotype3 - 1	0.347465	0.273089	1.27235	0.40703
hsa-miR-3143	metaboendotype3 - 1	0.393614	0.282024	1.39567	0.40773
hsa-miR-3143	metaboendotype4 - 3	-0.413739	0.276923	-1.49406	0.40773
hsa-miR-2355-3p	metaboendotype3 - 1	0.305691	0.264911	1.15394	0.409231
hsa-miR-2355-3p	metaboendotype5 - 1	-0.285707	0.267911	-1.06643	0.409231
hsa-miR-193b-5p	metaboendotype3 - 2	0.40121	0.259849	1.54401	0.409565
hsa-miR-340-3p	metaboendotype2 - 1	-0.425566	0.285816	-1.48895	0.410651
hsa-miR-340-3p	metaboendotype3 - 2	0.455628	0.282212	1.61449	0.410651
hsa-miR-340-3p	metaboendotype4 - 2	0.482383	0.28018	1.72169	0.410651
hsa-miR-340-3p	metaboendotype5 - 3	-0.376404	0.29702	-1.26727	0.410651
hsa-miR-340-3p	metaboendotype5 - 4	-0.40316	0.295064	-1.36635	0.410651
hsa-miR-6815-5p	metaboendotype5 - 2	-0.301411	0.260156	-1.15857	0.411464
hsa-miR-106b-5p	metaboendotype5 - 3	-0.326833	0.3077	-1.06218	0.411977
hsa-miR-17-5p	metaboendotype3 - 1	0.354579	0.333893	1.06195	0.412124
hsa-miR-17-5p	metaboendotype5 - 4	-0.380319	0.331689	-1.14661	0.412124
hsa-miR-3605-3p	metaboendotype3 - 1	-0.481802	0.277168	-1.7383	0.412169
hsa-miR-3605-3p	metaboendotype4 - 3	0.556049	0.272154	2.04314	0.412169
hsa-miR-320a-3p	metaboendotype5 - 4	-0.098865	0.101503	-0.974009	0.41283
hsa-miR-151b	metaboendotype5 - 4	0.123457	0.116672	1.05815	0.414596
hsa-miR-330-3p	metaboendotype4 - 3	-0.272244	0.280393	-0.970937	0.414738
hsa-miR-155-5p	metaboendotype3 - 1	0.355499	0.308226	1.15337	0.415008
hsa-miR-340-3p	metaboendotype5 - 1	-0.346342	0.300388	-1.15298	0.415276
hsa-miR-342-5p	metaboendotype4 - 1	0.28192	0.244564	1.15275	0.415437
hsa-miR-342-5p	metaboendotype3 - 2	0.288708	0.233913	1.23425	0.415437
hsa-miR-652-3p	metaboendotype2 - 1	-0.350547	0.253299	-1.38393	0.416647
hsa-miR-339-5p	metaboendotype4 - 1	0.33297	0.29627	1.12387	0.420728
hsa-miR-339-5p	metaboendotype4 - 3	0.30713	0.292846	1.04877	0.420728
hsa-miR-26b-3p	metaboendotype5 - 1	-0.315981	0.301533	-1.04792	0.421293
hsa-miR-150-5p	metaboendotype2 - 1	0.394152	0.19373	2.03454	0.421337
hsa-miR-145-5p	metaboendotype3 - 1	0.37813	0.323192	1.16999	0.42334
hsa-miR-145-5p	metaboendotype5 - 3	-0.368844	0.323188	-1.14127	0.42334
hsa-miR-10399-3p	metaboendotype5 - 4	-0.31132	0.298399	-1.0433	0.424335
hsa-miR-185-5p	metaboendotype2 - 1	-0.187231	0.136563	-1.37102	0.426611
hsa-miR-99b-5p	metaboendotype3 - 1	-0.170804	0.130357	-1.31027	0.427767
hsa-miR-99b-5p	metaboendotype4 - 1	-0.146965	0.129496	-1.1349	0.427767
hsa-miR-99b-5p	metaboendotype5 - 3	0.180059	0.130356	1.38129	0.427767
hsa-miR-99b-5p	metaboendotype5 - 4	0.15622	0.129497	1.20636	0.427767
hsa-miR-200b-3p	metaboendotype5 - 2	0.394116	0.288113	1.36792	0.429032
hsa-miR-574-3p	metaboendotype4 - 3	-0.258148	0.272492	-0.947359	0.429577
hsa-miR-486-5p	metaboendotype4 - 1	-0.118966	0.125857	-0.945246	0.430923
hsa-miR-362-5p	metaboendotype3 - 2	0.351117	0.257248	1.3649	0.4314
hsa-miR-3688-3p	metaboendotype4 - 2	0.589819	0.291406	2.02404	0.432041
hsa-miR-423-3p	metaboendotype2 - 1	-0.136052	0.120724	-1.12696	0.433336
hsa-miR-423-3p	metaboendotype5 - 4	-0.15211	0.12463	-1.22049	0.433336
hsa-let-7c-5p	metaboendotype3 - 1	0.226576	0.176165	1.28616	0.433648
hsa-let-7c-5p	metaboendotype4 - 1	0.260593	0.175001	1.4891	0.433648
hsa-let-7c-5p	metaboendotype4 - 2	0.218596	0.166174	1.31546	0.433648
hsa-let-7c-5p	metaboendotype5 - 3	-0.217687	0.176162	-1.23572	0.433648
hsa-let-7c-5p	metaboendotype5 - 4	-0.251704	0.175002	-1.43829	0.433648
hsa-miR-4286	metaboendotype4 - 3	-0.263345	0.247572	-1.06371	0.43392
hsa-miR-4286	metaboendotype5 - 3	-0.25942	0.25213	-1.02891	0.43392
hsa-miR-329-3p	metaboendotype3 - 1	0.341439	0.276474	1.23498	0.4342
hsa-miR-329-3p	metaboendotype4 - 1	0.366887	0.274647	1.33585	0.4342
hsa-miR-23b-3p	metaboendotype5 - 2	0.218105	0.210954	1.0339	0.434297
hsa-miR-23b-3p	metaboendotype4 - 3	-0.202287	0.215206	-0.939968	0.434297
hsa-miR-23b-3p	metaboendotype5 - 4	-0.209537	0.217724	-0.962399	0.434297
hsa-miR-23b-3p	metaboendotype5 - 1	0.189786	0.221653	0.85623	0.435616
hsa-let-7i-5p	metaboendotype5 - 1	0.166881	0.122892	1.35794	0.436892
hsa-miR-335-5p	metaboendotype5 - 3	0.258974	0.276938	0.935131	0.437404
hsa-miR-629-5p	metaboendotype2 - 1	0.32245	0.21834	1.47683	0.438198
hsa-miR-629-5p	metaboendotype3 - 1	-0.243564	0.226902	-1.07343	0.438198
hsa-miR-629-5p	metaboendotype4 - 2	-0.33819	0.214034	-1.58008	0.438198
hsa-miR-629-5p	metaboendotype5 - 2	-0.262375	0.218395	-1.20138	0.438198
hsa-miR-629-5p	metaboendotype4 - 3	0.227823	0.222797	1.02256	0.438198
hsa-miR-629-5p	metaboendotype5 - 3	0.303639	0.226899	1.33821	0.438198
hsa-miR-11400	metaboendotype4 - 3	-0.323591	0.289059	-1.11946	0.438639
hsa-let-7a-3p	metaboendotype3 - 1	0.353279	0.314333	1.1239	0.440268
hsa-let-7a-3p	metaboendotype4 - 1	0.324121	0.312256	1.038	0.440268
hsa-let-7a-3p	metaboendotype5 - 1	0.324091	0.317892	1.0195	0.440268
hsa-miR-199b-5p	metaboendotype4 - 1	0.272792	0.31677	0.861168	0.440556
hsa-miR-199b-5p	metaboendotype5 - 4	-0.268691	0.316773	-0.848215	0.440556
hsa-miR-194-5p	metaboendotype4 - 2	0.406643	0.300559	1.35296	0.440862
hsa-miR-625-5p	metaboendotype5 - 3	-0.318529	0.260401	-1.22323	0.443007
hsa-miR-181d-5p	metaboendotype5 - 3	-0.3404	0.278508	-1.22223	0.443761
hsa-miR-424-5p	metaboendotype5 - 1	-0.304329	0.300123	-1.01401	0.443995
hsa-miR-424-5p	metaboendotype5 - 3	-0.320011	0.296759	-1.07835	0.443995
hsa-miR-125b-5p	metaboendotype5 - 4	0.102718	0.111095	0.924595	0.444221
hsa-miR-30a-5p	metaboendotype3 - 1	0.217473	0.122825	1.77059	0.444521
hsa-miR-30a-5p	metaboendotype3 - 2	0.198704	0.1167	1.7027	0.444521
hsa-miR-92a-3p	metaboendotype5 - 1	0.0874685	0.0946744	0.923888	0.444681
hsa-miR-760	metaboendotype3 - 2	0.523176	0.260197	2.01069	0.445989
hsa-miR-330-3p	metaboendotype5 - 1	0.241716	0.288793	0.836988	0.447532
hsa-miR-15b-5p	metaboendotype3 - 2	0.430162	0.253276	1.69839	0.448565
hsa-miR-181c-5p	metaboendotype2 - 1	-0.29134	0.289526	-1.00627	0.449294
hsa-miR-494-3p	metaboendotype5 - 1	-0.372505	0.337537	-1.1036	0.450012
hsa-let-7c-5p	metaboendotype3 - 2	0.184579	0.167379	1.10276	0.450619
hsa-miR-101-3p	metaboendotype3 - 1	-0.213955	0.126154	-1.69598	0.450849
hsa-miR-101-3p	metaboendotype3 - 2	-0.230011	0.119863	-1.91894	0.450849
hsa-miR-671-3p	metaboendotype5 - 4	-0.295304	0.268048	-1.10168	0.451396
hsa-miR-151a-5pXhsa-miR-151b	metaboendotype3 - 1	0.0947934	0.0707942	1.339	0.452111
hsa-miR-16-2-3p	metaboendotype5 - 1	-0.24802	0.198017	-1.25252	0.45227
hsa-miR-16-2-3p	metaboendotype5 - 2	0.228233	0.18846	1.21105	0.45227
hsa-miR-26b-5p	metaboendotype3 - 1	0.198938	0.164375	1.21027	0.452862
hsa-miR-342-5p	metaboendotype2 - 1	-0.206449	0.236901	-0.871458	0.45446
hsa-miR-342-5p	metaboendotype5 - 2	-0.204326	0.236962	-0.862276	0.45446
hsa-miR-342-5p	metaboendotype4 - 3	0.199661	0.241737	0.825942	0.45446
hsa-miR-766-3p	metaboendotype4 - 3	0.273511	0.286876	0.953412	0.454586
hsa-miR-766-3p	metaboendotype5 - 3	-0.265504	0.292158	-0.90877	0.454586
hsa-miR-485-5p	metaboendotype5 - 4	-0.356436	0.295375	-1.20672	0.455591
hsa-let-7b-3p	metaboendotype4 - 3	0.263736	0.291686	0.904175	0.457623
hsa-miR-122-5p	metaboendotype4 - 2	0.114417	0.139437	0.820562	0.457857
hsa-miR-1287-5p	metaboendotype5 - 2	0.287278	0.238647	1.20378	0.457863
hsa-miR-1287-5p	metaboendotype5 - 3	-0.314466	0.247939	-1.26832	0.457863
hsa-miR-421	metaboendotype5 - 2	0.430738	0.289784	1.48641	0.458179
hsa-miR-19a-3p	metaboendotype2 - 1	-0.413965	0.310912	-1.33145	0.458282
hsa-miR-19a-3p	metaboendotype3 - 2	0.490165	0.306991	1.59667	0.458282
hsa-miR-19a-3p	metaboendotype5 - 2	0.416887	0.310991	1.34051	0.458282
hsa-miR-92a-3p	metaboendotype5 - 4	0.0762236	0.0929964	0.819641	0.458441
hsa-miR-550a-3-5pXhsa-miR-550a-5p	metaboendotype4 - 1	0.284412	0.287914	0.987834	0.46207
hsa-miR-424-3p	metaboendotype4 - 3	0.28498	0.28865	0.987283	0.462455
hsa-miR-151a-5pXhsa-miR-151b	metaboendotype4 - 1	0.0841767	0.0703264	1.19694	0.463167
hsa-miR-505-3p	metaboendotype3 - 2	0.35721	0.298803	1.19547	0.464319
hsa-miR-365a-3pXhsa-miR-365b-3p	metaboendotype5 - 1	0.239435	0.294954	0.81177	0.464867
hsa-miR-365a-3pXhsa-miR-365b-3p	metaboendotype4 - 3	-0.231831	0.286375	-0.809535	0.464867
hsa-miR-29c-3p	metaboendotype3 - 1	0.350051	0.29487	1.18714	0.466182
hsa-miR-29c-3p	metaboendotype5 - 1	0.322514	0.298209	1.0815	0.466182
hsa-miR-454-5p	metaboendotype4 - 3	-0.22528	0.279098	-0.807172	0.466378
hsa-miR-326	metaboendotype3 - 2	0.474964	0.283178	1.67727	0.468857
hsa-miR-326	metaboendotype4 - 2	0.48713	0.281139	1.7327	0.468857
hsa-miR-4677-3p	metaboendotype5 - 1	-0.436812	0.300451	-1.45385	0.470332
hsa-miR-4677-3p	metaboendotype4 - 3	0.384166	0.291713	1.31693	0.470332
hsa-miR-214-3p	metaboendotype5 - 2	0.319162	0.268854	1.18712	0.470866
hsa-miR-30a-5p	metaboendotype5 - 3	-0.180771	0.122823	-1.4718	0.471195
hsa-miR-30d-5p	metaboendotype5 - 4	0.0542814	0.061452	0.883314	0.471571
hsa-miR-96-5p	metaboendotype5 - 1	0.167697	0.172232	0.973666	0.472048
hsa-miR-326	metaboendotype5 - 2	0.421444	0.286868	1.46913	0.473604
hsa-miR-223-5p	metaboendotype4 - 3	-0.277112	0.315278	-0.878945	0.474526
hsa-miR-223-5p	metaboendotype5 - 4	-0.297333	0.318967	-0.932175	0.474526
hsa-miR-574-5p	metaboendotype3 - 1	0.359486	0.274139	1.31133	0.475044
hsa-miR-574-5p	metaboendotype4 - 1	0.373188	0.272327	1.37037	0.475044
hsa-miR-574-5p	metaboendotype3 - 2	0.394953	0.260468	1.51632	0.475044
hsa-miR-574-5p	metaboendotype4 - 2	0.408655	0.258593	1.5803	0.475044
hsa-miR-335-5p	metaboendotype4 - 2	-0.20663	0.261237	-0.790968	0.476813
hsa-miR-500b-3p	metaboendotype5 - 4	0.221223	0.207338	1.06697	0.47703
hsa-miR-127-3p	metaboendotype4 - 2	0.140736	0.160918	0.874583	0.477487
hsa-miR-127-3p	metaboendotype5 - 4	0.148329	0.169467	0.875268	0.477487
hsa-miR-2355-3p	metaboendotype4 - 1	0.229598	0.26316	0.872467	0.478927
hsa-miR-340-5p	metaboendotype5 - 4	-0.328713	0.279338	-1.17676	0.479086
hsa-miR-19b-3p	metaboendotype5 - 1	0.266811	0.305997	0.871939	0.479287
hsa-miR-98-5p	metaboendotype5 - 4	-0.318261	0.270747	-1.17549	0.480097
hsa-miR-199a-3pXhsa-miR-199b-3p	metaboendotype3 - 1	-0.182255	0.209626	-0.869432	0.480998
hsa-miR-199a-3pXhsa-miR-199b-3p	metaboendotype5 - 3	-0.190956	0.209623	-0.910952	0.480998
hsa-miR-4433b-5p	metaboendotype3 - 1	0.32551	0.270839	1.20186	0.481371
hsa-miR-4433b-5p	metaboendotype4 - 1	0.299675	0.269049	1.11383	0.481371
hsa-miR-4433b-5p	metaboendotype5 - 1	0.452036	0.273906	1.65034	0.481371
hsa-miR-4433b-5p	metaboendotype3 - 2	-0.273084	0.257332	-1.06121	0.481371
hsa-miR-4433b-5p	metaboendotype4 - 2	-0.298919	0.255479	-1.17003	0.481371
hsa-miR-93-3p	metaboendotype5 - 1	0.270079	0.310915	0.868658	0.481527
hsa-miR-93-3p	metaboendotype5 - 3	-0.292473	0.30743	-0.951348	0.481527
hsa-miR-10399-3p	metaboendotype4 - 1	0.259181	0.298397	0.868579	0.481581
hsa-miR-548av-5p-hsa-miR-548k	metaboendotype5 - 2	0.215033	0.274927	0.782145	0.482551
hsa-miR-93-5p	metaboendotype5 - 1	-0.292759	0.305293	-0.958943	0.482565
hsa-miR-93-5p	metaboendotype5 - 4	-0.314064	0.299882	-1.04729	0.482565
hsa-miR-127-3p	metaboendotype4 - 1	-0.132493	0.169465	-0.781829	0.482757
hsa-miR-574-3p	metaboendotype5 - 1	0.201675	0.280655	0.718586	0.482807
hsa-miR-574-3p	metaboendotype5 - 4	-0.193536	0.275681	-0.70203	0.482807
hsa-miR-374a-5p	metaboendotype5 - 1	-0.214828	0.275085	-0.780952	0.48333
hsa-miR-28-5p	metaboendotype4 - 1	0.258829	0.244544	1.05842	0.483492
hsa-miR-28-5p	metaboendotype5 - 4	-0.271116	0.244545	-1.10865	0.483492
hsa-miR-193b-5p	metaboendotype4 - 1	0.353229	0.27168	1.30017	0.484534
hsa-miR-505-3p	metaboendotype5 - 1	-0.335766	0.318048	-1.05571	0.485551
hsa-miR-126-3p	metaboendotype3 - 1	0.167816	0.129198	1.29891	0.48561
hsa-miR-126-3p	metaboendotype4 - 2	0.177046	0.121871	1.45273	0.48561
hsa-miR-17-5p	metaboendotype4 - 1	0.286013	0.331686	0.862299	0.485886
hsa-miR-23c	metaboendotype4 - 1	0.0810384	0.116285	0.696897	0.486013
hsa-miR-656-3p	metaboendotype3 - 1	0.3908	0.301151	1.29769	0.486658
hsa-miR-656-3p	metaboendotype5 - 2	0.386985	0.289861	1.33507	0.486658
hsa-miR-505-3p	metaboendotype5 - 2	0.288522	0.302697	0.953172	0.486728
hsa-miR-15b-5p	metaboendotype5 - 4	-0.384875	0.26481	-1.4534	0.487982
hsa-miR-486-5p	metaboendotype5 - 2	-0.0941144	0.121945	-0.771779	0.489343
hsa-miR-15b-5p	metaboendotype2 - 1	-0.298423	0.256511	-1.16339	0.489839
hsa-miR-15b-5p	metaboendotype4 - 1	0.314481	0.264808	1.18758	0.489839
hsa-miR-654-5p	metaboendotype4 - 1	0.254479	0.265465	0.958615	0.490724
hsa-miR-654-5p	metaboendotype5 - 3	-0.253242	0.267228	-0.947662	0.490724
hsa-miR-370-3p	metaboendotype5 - 3	-0.364278	0.28178	-1.29277	0.490895
hsa-miR-10a-3p	metaboendotype2 - 1	0.282761	0.25365	1.11477	0.491146
hsa-miR-10a-3p	metaboendotype4 - 2	0.26068	0.248648	1.04839	0.491146
hsa-miR-155-5p	metaboendotype2 - 1	-0.280619	0.296595	-0.946133	0.491837
hsa-miR-323a-3p	metaboendotype4 - 2	0.386085	0.298978	1.29135	0.492129
hsa-miR-323a-3p	metaboendotype5 - 2	0.398931	0.305071	1.30767	0.492129
hsa-let-7i-5p	metaboendotype4 - 2	0.129222	0.114625	1.12735	0.493528
hsa-let-7i-5p	metaboendotype4 - 3	-0.124722	0.119318	-1.04529	0.493528
hsa-miR-191-5p	metaboendotype5 - 3	-0.0692775	0.0597886	-1.15871	0.493648
hsa-miR-505-3p	metaboendotype3 - 1	-0.267079	0.314487	-0.849253	0.494904
hsa-miR-28-5p	metaboendotype3 - 1	0.209028	0.24617	0.849118	0.494998
hsa-miR-28-5p	metaboendotype5 - 3	-0.221315	0.246167	-0.899043	0.494998
hsa-miR-766-5p	metaboendotype2 - 1	-0.248674	0.269249	-0.923584	0.49531
hsa-miR-766-5p	metaboendotype3 - 1	0.261819	0.279807	0.935712	0.49531
hsa-miR-766-5p	metaboendotype4 - 1	0.235895	0.277958	0.84867	0.49531
hsa-miR-766-5p	metaboendotype5 - 2	0.248276	0.269318	0.921872	0.49531
hsa-miR-766-5p	metaboendotype5 - 3	-0.262217	0.279804	-0.937145	0.49531
hsa-miR-766-5p	metaboendotype5 - 4	-0.236292	0.27796	-0.850093	0.49531
hsa-miR-370-3p	metaboendotype4 - 1	0.291697	0.279922	1.04207	0.496011
hsa-miR-370-3p	metaboendotype5 - 2	0.303267	0.27122	1.11816	0.496011
hsa-miR-125b-2-3p	metaboendotype4 - 1	-0.280251	0.298137	-0.940007	0.496311
hsa-miR-125b-2-3p	metaboendotype4 - 2	0.271082	0.283101	0.957546	0.496311
hsa-miR-125b-2-3p	metaboendotype4 - 3	-0.280379	0.294692	-0.951432	0.496311
hsa-miR-125b-2-3p	metaboendotype5 - 4	0.313105	0.29814	1.05019	0.496311
hsa-miR-30e-5p	metaboendotype4 - 1	-0.081366	0.119627	-0.680165	0.496541
hsa-miR-543	metaboendotype5 - 1	-0.263493	0.311737	-0.845242	0.497697
hsa-miR-543	metaboendotype5 - 2	0.273223	0.296691	0.920903	0.497697
hsa-miR-29b-3p	metaboendotype2 - 1	-0.530245	0.297281	-1.78365	0.497834
hsa-miR-29b-3p	metaboendotype4 - 2	0.480355	0.291419	1.64833	0.497834
hsa-miR-151a-5pXhsa-miR-151b	metaboendotype5 - 1	0.0742592	0.0715959	1.0372	0.499781
hsa-miR-326	metaboendotype3 - 1	0.342967	0.298041	1.15074	0.500174
hsa-miR-326	metaboendotype4 - 1	0.355133	0.296071	1.19949	0.500174
hsa-miR-4286	metaboendotype4 - 1	0.189164	0.250467	0.755245	0.500291
hsa-miR-4286	metaboendotype5 - 1	0.19309	0.254988	0.757249	0.500291
hsa-miR-182-5p	metaboendotype2 - 1	-0.172735	0.154203	-1.12018	0.501026
hsa-miR-182-5p	metaboendotype5 - 1	0.167833	0.162064	1.0356	0.501026
hsa-miR-182-5p	metaboendotype4 - 3	-0.201089	0.157351	-1.27797	0.501026
hsa-miR-877-5p	metaboendotype3 - 1	0.21131	0.276238	0.764954	0.501228
hsa-miR-877-5p	metaboendotype5 - 1	-0.257429	0.279367	-0.921475	0.501228
hsa-miR-877-5p	metaboendotype5 - 2	0.200433	0.265883	0.75384	0.501228
hsa-miR-877-5p	metaboendotype4 - 3	-0.233958	0.271241	-0.862547	0.501228
hsa-miR-877-5p	metaboendotype5 - 4	-0.234781	0.274415	-0.855567	0.501228
hsa-let-7b-3p	metaboendotype2 - 1	-0.215408	0.285851	-0.753566	0.50141
hsa-miR-342-3p	metaboendotype2 - 1	-0.255322	0.158814	-1.60768	0.501531
hsa-miR-342-3p	metaboendotype5 - 1	-0.289947	0.16691	-1.73715	0.501531
hsa-miR-342-3p	metaboendotype3 - 2	0.200807	0.156811	1.28057	0.501531
hsa-miR-342-3p	metaboendotype5 - 3	-0.235433	0.165039	-1.42653	0.501531
hsa-miR-625-3p	metaboendotype5 - 1	-0.361727	0.315252	-1.14742	0.502908
hsa-miR-421	metaboendotype3 - 1	0.384217	0.301071	1.27617	0.503333
hsa-miR-421	metaboendotype4 - 1	0.343018	0.299081	1.14691	0.503333
hsa-miR-3158-3p	metaboendotype5 - 2	0.325323	0.290594	1.11951	0.503815
hsa-miR-3158-3p	metaboendotype5 - 4	0.309521	0.299919	1.03202	0.503815
hsa-miR-4433b-3p	metaboendotype4 - 2	0.329878	0.2582	1.27761	0.504138
hsa-miR-4433b-3p	metaboendotype5 - 2	0.405902	0.263461	1.54065	0.504138
hsa-miR-4433b-3p	metaboendotype4 - 3	0.349107	0.268771	1.2989	0.504138
hsa-miR-4433b-3p	metaboendotype5 - 3	0.425131	0.273719	1.55317	0.504138
hsa-miR-214-3p	metaboendotype2 - 1	-0.27666	0.268786	-1.0293	0.505939
hsa-miR-96-5p	metaboendotype5 - 3	-0.127165	0.170302	-0.746702	0.506001
hsa-miR-96-5p	metaboendotype5 - 4	0.133994	0.16918	0.792019	0.506001
hsa-miR-3177-3p	metaboendotype5 - 3	-0.287839	0.279668	-1.02922	0.506003
hsa-miR-656-3p	metaboendotype2 - 1	-0.306076	0.289788	-1.05621	0.506146
hsa-miR-656-3p	metaboendotype5 - 3	-0.30989	0.301147	-1.02903	0.506146
hsa-miR-941	metaboendotype4 - 1	-0.203785	0.273418	-0.745326	0.506924
hsa-miR-941	metaboendotype5 - 1	-0.215658	0.278353	-0.774763	0.506924
hsa-miR-29b-3p	metaboendotype3 - 2	0.420555	0.293532	1.43274	0.507377
hsa-miR-450a-5p	metaboendotype4 - 1	0.229403	0.308483	0.743648	0.508052
hsa-miR-450a-5p	metaboendotype4 - 3	-0.273502	0.304918	-0.89697	0.508052
hsa-miR-450a-5p	metaboendotype5 - 4	-0.234809	0.308486	-0.761168	0.508052
hsa-miR-200a-3p	metaboendotype5 - 4	-0.232637	0.313576	-0.741885	0.509238
hsa-miR-30d-5p	metaboendotype4 - 1	-0.0454676	0.0614515	-0.739894	0.510578
hsa-miR-6842-3p	metaboendotype4 - 1	0.268052	0.291811	0.918581	0.512163
hsa-miR-146b-5p	metaboendotype5 - 1	0.0623906	0.0757521	0.823616	0.512918
hsa-miR-4738-3p	metaboendotype5 - 4	-0.237986	0.289398	-0.822351	0.513816
hsa-miR-494-3p	metaboendotype3 - 1	0.305788	0.333758	0.916197	0.513946
hsa-miR-134-5p	metaboendotype5 - 1	-0.351346	0.344927	-1.01861	0.514349
hsa-miR-134-5p	metaboendotype5 - 3	-0.362822	0.341061	-1.0638	0.514349
hsa-miR-181d-5p	metaboendotype3 - 1	0.283588	0.278512	1.01823	0.514653
hsa-miR-148b-3p	metaboendotype2 - 1	-0.182783	0.144698	-1.26321	0.51695
hsa-miR-106b-5p	metaboendotype4 - 3	0.246523	0.302138	0.815928	0.518395
hsa-miR-625-3p	metaboendotype5 - 3	-0.283562	0.311718	-0.909677	0.518843
hsa-miR-625-3p	metaboendotype5 - 4	-0.308678	0.309664	-0.996817	0.518843
hsa-miR-671-3p	metaboendotype5 - 3	-0.245328	0.269825	-0.909212	0.519193
hsa-miR-485-3p	metaboendotype5 - 2	0.403373	0.284112	1.41977	0.519852
hsa-mir-151b	metaboendotype3 - 2	0.240251	0.191078	1.25735	0.522229
hsa-miR-7976	metaboendotype5 - 4	0.312703	0.278181	1.1241	0.522427
hsa-miR-1292-5p	metaboendotype2 - 1	-0.213779	0.264024	-0.809696	0.52286
hsa-miR-146b-3p	metaboendotype4 - 1	0.225172	0.2873	0.783751	0.523354
hsa-miR-146b-3p	metaboendotype5 - 1	-0.210903	0.292487	-0.72107	0.523354
hsa-miR-183-5p	metaboendotype2 - 1	-0.178575	0.184214	-0.96939	0.523584
hsa-miR-183-5p	metaboendotype5 - 1	0.224078	0.193606	1.15739	0.523584
hsa-miR-183-5p	metaboendotype3 - 2	0.22971	0.181891	1.2629	0.523584
hsa-miR-183-5p	metaboendotype4 - 3	-0.178717	0.187975	-0.950751	0.523584
hsa-miR-183-5p	metaboendotype5 - 3	0.172943	0.191435	0.903401	0.523584
hsa-miR-10a-3p	metaboendotype5 - 2	-0.229071	0.253715	-0.902867	0.523988
hsa-miR-3688-3p	metaboendotype2 - 1	-0.295787	0.297268	-0.995016	0.524226
hsa-miR-3688-3p	metaboendotype4 - 1	0.294033	0.306884	0.958124	0.524226
hsa-miR-3688-3p	metaboendotype3 - 2	0.264917	0.293519	0.902554	0.524226
hsa-miR-3688-3p	metaboendotype5 - 2	0.271983	0.297344	0.914709	0.524226
hsa-miR-3688-3p	metaboendotype4 - 3	0.324902	0.303337	1.07109	0.524226
hsa-miR-3688-3p	metaboendotype5 - 4	-0.317836	0.306886	-1.03568	0.524226
hsa-miR-378i	metaboendotype5 - 2	0.198561	0.140302	1.41524	0.524256
hsa-miR-214-3p	metaboendotype4 - 3	-0.247273	0.274273	-0.901559	0.52498
hsa-let-7e-5p	metaboendotype4 - 2	0.32869	0.181287	1.81309	0.525488
hsa-let-7e-5p	metaboendotype5 - 4	-0.309658	0.190917	-1.62195	0.525488
hsa-miR-101-3p	metaboendotype5 - 3	0.178355	0.126153	1.4138	0.525665
hsa-miR-32-5p	metaboendotype2 - 1	-0.469431	0.311968	-1.50474	0.526324
hsa-miR-32-5p	metaboendotype5 - 2	0.417773	0.312047	1.33881	0.526324
hsa-miR-32-5p	metaboendotype4 - 3	0.398823	0.318337	1.25283	0.526324
hsa-miR-378i	metaboendotype4 - 1	-0.16196	0.144803	-1.11848	0.527204
hsa-miR-378i	metaboendotype4 - 2	0.160275	0.1375	1.16564	0.527204
hsa-miR-339-3p	metaboendotype5 - 2	0.358378	0.2863	1.25176	0.527302
hsa-miR-125a-5p	metaboendotype3 - 1	-0.0948514	0.105648	-0.897807	0.527833
hsa-miR-125a-5p	metaboendotype5 - 4	0.104282	0.104951	0.993634	0.527833
hsa-miR-769-5p	metaboendotype3 - 1	0.230973	0.28798	0.802045	0.528373
hsa-miR-769-5p	metaboendotype4 - 1	0.253008	0.286077	0.884405	0.528373
hsa-miR-10a-5p	metaboendotype3 - 1	-0.078722	0.0985604	-0.798718	0.528399
hsa-miR-10a-5p	metaboendotype4 - 1	-0.0698783	0.0979091	-0.713706	0.528399
hsa-miR-656-3p	metaboendotype5 - 4	0.26792	0.299163	0.895564	0.529542
hsa-miR-483-5p	metaboendotype2 - 1	0.395389	0.275062	1.43745	0.529697
hsa-miR-483-5p	metaboendotype5 - 1	0.492746	0.289085	1.7045	0.529697
hsa-miR-483-5p	metaboendotype5 - 3	0.357057	0.285844	1.24913	0.529697
hsa-miR-483-5p	metaboendotype5 - 4	0.375303	0.283961	1.32167	0.529697
hsa-miR-335-5p	metaboendotype5 - 1	-0.175667	0.280078	-0.627207	0.530652
hsa-miR-494-3p	metaboendotype4 - 1	0.26481	0.331552	0.798699	0.530794
hsa-mir-151b	metaboendotype3 - 1	-0.199804	0.201107	-0.99352	0.534454
hsa-mir-151b	metaboendotype4 - 3	0.217419	0.197469	1.10103	0.534454
hsa-miR-323a-3p	metaboendotype4 - 3	-0.32752	0.311219	-1.05238	0.535022
hsa-miR-323a-3p	metaboendotype5 - 3	-0.314673	0.316949	-0.992821	0.535022
hsa-miR-664a-5p	metaboendotype5 - 4	-0.264981	0.239203	-1.10776	0.536408
hsa-miR-381-3p	metaboendotype4 - 3	-0.191991	0.274055	-0.700557	0.537473
hsa-miR-433-3p	metaboendotype2 - 1	-0.262291	0.260195	-1.00806	0.538366
hsa-miR-433-3p	metaboendotype3 - 1	0.296614	0.270398	1.09695	0.538366
hsa-miR-433-3p	metaboendotype4 - 2	0.296396	0.255064	1.16205	0.538366
hsa-miR-433-3p	metaboendotype5 - 2	0.344245	0.260261	1.32269	0.538366
hsa-miR-433-3p	metaboendotype4 - 3	-0.262509	0.265507	-0.98871	0.538366
hsa-miR-22-3p	metaboendotype5 - 1	0.0534192	0.0767322	0.696178	0.540514
hsa-miR-423-5p	metaboendotype5 - 4	0.0868083	0.124809	0.695528	0.540966
hsa-miR-651-5p	metaboendotype3 - 2	0.508564	0.264024	1.92621	0.543328
hsa-miR-361-3p	metaboendotype3 - 1	0.383931	0.311038	1.23435	0.543332
hsa-miR-671-3p	metaboendotype2 - 1	0.202825	0.259647	0.781155	0.543597
hsa-miR-379-5p	metaboendotype4 - 1	0.251346	0.321978	0.780632	0.543981
hsa-miR-642a-3p	metaboendotype4 - 1	0.384559	0.302539	1.27111	0.544327
hsa-miR-642a-3p	metaboendotype4 - 2	0.449145	0.287281	1.56344	0.544327
hsa-miR-642a-3p	metaboendotype4 - 3	0.46701	0.299042	1.56168	0.544327
hsa-miR-642a-3p	metaboendotype5 - 4	-0.373119	0.302541	-1.23328	0.544327
hsa-miR-99b-5p	metaboendotype2 - 1	0.107048	0.125438	0.853387	0.544883
hsa-miR-99b-5p	metaboendotype5 - 2	-0.0977923	0.12547	-0.779406	0.544883
hsa-miR-150-5p	metaboendotype3 - 1	0.292593	0.201327	1.45332	0.545319
hsa-miR-150-5p	metaboendotype5 - 1	0.283828	0.203607	1.394	0.545319
hsa-miR-3177-3p	metaboendotype4 - 1	0.242999	0.277824	0.874653	0.545645
hsa-miR-19b-3p	metaboendotype3 - 1	0.208383	0.302571	0.688708	0.545723
hsa-miR-4677-3p	metaboendotype2 - 1	-0.313363	0.285877	-1.09615	0.546503
hsa-miR-362-5p	metaboendotype4 - 3	0.291358	0.265852	1.09594	0.546685
hsa-miR-486-3p	metaboendotype5 - 3	-0.234397	0.239542	-0.978522	0.546715
hsa-miR-200b-3p	metaboendotype5 - 1	-0.295669	0.302725	-0.976691	0.548224
hsa-miR-200b-3p	metaboendotype5 - 3	-0.308705	0.299331	-1.03132	0.548224
hsa-miR-107	metaboendotype2 - 1	0.349656	0.224167	1.5598	0.548439
hsa-miR-107	metaboendotype3 - 2	-0.300592	0.22134	-1.35805	0.548439
hsa-miR-107	metaboendotype5 - 2	-0.404102	0.224224	-1.80222	0.548439
hsa-miR-107	metaboendotype5 - 4	-0.284388	0.23142	-1.22888	0.548439
hsa-miR-125b-5p	metaboendotype5 - 1	0.0771976	0.1131	0.682561	0.550029
hsa-miR-1255b-5p	metaboendotype4 - 3	-0.300421	0.289368	-1.0382	0.550593
hsa-miR-1255b-5p	metaboendotype5 - 4	0.285091	0.292754	0.973824	0.550593
hsa-miR-320a-3p	metaboendotype4 - 1	0.0691881	0.101502	0.68164	0.550676
hsa-miR-191-5p	metaboendotype4 - 3	-0.0571642	0.0587078	-0.973707	0.55069
hsa-miR-155-5p	metaboendotype5 - 2	0.228696	0.296671	0.770876	0.55118
hsa-miR-10a-3p	metaboendotype3 - 2	0.192924	0.250451	0.770306	0.551602
hsa-miR-625-5p	metaboendotype5 - 4	-0.251417	0.258686	-0.971902	0.552184
hsa-miR-145-3p	metaboendotype3 - 1	0.176825	0.182178	0.970615	0.553251
hsa-miR-145-3p	metaboendotype5 - 3	-0.193436	0.182176	-1.06181	0.553251
hsa-miR-550a-3-5pXhsa-miR-550a-5p	metaboendotype4 - 3	-0.218485	0.284587	-0.767726	0.553516
hsa-miR-340-5p	metaboendotype4 - 1	0.270999	0.279335	0.970157	0.553632
hsa-miR-181c-3p	metaboendotype5 - 1	0.227015	0.295322	0.768705	0.553958
hsa-miR-181c-3p	metaboendotype5 - 3	-0.22401	0.292011	-0.76713	0.553958
hsa-miR-151b	metaboendotype4 - 1	-0.0884818	0.116671	-0.758386	0.554768
hsa-miR-151b	metaboendotype4 - 3	0.0779382	0.115323	0.675826	0.554768
hsa-miR-93-3p	metaboendotype5 - 4	0.206098	0.305405	0.674835	0.555467
hsa-miR-26b-5p	metaboendotype2 - 1	-0.152982	0.158172	-0.967186	0.556102
hsa-miR-370-3p	metaboendotype2 - 1	-0.225481	0.271151	-0.831571	0.556153
hsa-miR-370-3p	metaboendotype5 - 4	-0.213912	0.279924	-0.764179	0.556153
hsa-miR-323b-3p	metaboendotype2 - 1	-0.378361	0.275778	-1.37198	0.55654
hsa-miR-323b-3p	metaboendotype4 - 2	0.382211	0.270339	1.41382	0.55654
hsa-miR-323b-3p	metaboendotype5 - 2	0.457581	0.275848	1.65882	0.55654
hsa-miR-323b-3p	metaboendotype5 - 3	0.349719	0.286588	1.22028	0.55654
hsa-miR-11400	metaboendotype2 - 1	-0.243224	0.283276	-0.858612	0.558199
hsa-miR-363-3p	metaboendotype4 - 2	0.158403	0.164847	0.960915	0.56134
hsa-miR-363-3p	metaboendotype5 - 2	0.192829	0.168206	1.14639	0.56134
hsa-miR-363-3p	metaboendotype4 - 3	-0.204833	0.171596	-1.1937	0.56134
hsa-miR-363-3p	metaboendotype5 - 3	-0.170408	0.174755	-0.975125	0.56134
hsa-miR-361-3p	metaboendotype4 - 1	0.333485	0.308983	1.0793	0.561377
hsa-miR-326	metaboendotype5 - 1	0.289448	0.301416	0.960293	0.561861
hsa-miR-424-3p	metaboendotype3 - 1	-0.222195	0.293968	-0.755849	0.562375
hsa-miR-92b-3p	metaboendotype5 - 1	0.159076	0.159798	0.995486	0.562766
hsa-miR-92b-3p	metaboendotype5 - 2	-0.145882	0.152085	-0.959213	0.562766
hsa-miR-92b-3p	metaboendotype5 - 3	0.191274	0.158006	1.21055	0.562766
hsa-miR-151a-5pXhsa-miR-151b	metaboendotype2 - 1	-0.0580196	0.0681229	-0.85169	0.56367
hsa-miR-483-5p	metaboendotype3 - 2	-0.259701	0.271593	-0.956214	0.565287
hsa-miR-483-5p	metaboendotype4 - 2	-0.277946	0.269638	-1.03081	0.565287
hsa-let-7i-5p	metaboendotype4 - 1	0.102544	0.120713	0.849486	0.565419
hsa-miR-409-5p	metaboendotype3 - 1	0.211278	0.268976	0.785489	0.566934
hsa-miR-409-5p	metaboendotype5 - 1	-0.197241	0.272022	-0.725093	0.566934
hsa-miR-409-5p	metaboendotype4 - 3	-0.232521	0.26411	-0.880392	0.566934
hsa-miR-409-5p	metaboendotype5 - 4	-0.175998	0.267201	-0.658676	0.566934
hsa-miR-378i	metaboendotype5 - 3	0.138979	0.145764	0.953448	0.567617
hsa-miR-485-3p	metaboendotype2 - 1	-0.342717	0.28404	-1.20658	0.569627
hsa-miR-181c-3p	metaboendotype5 - 4	-0.189899	0.290087	-0.654627	0.569826
hsa-miR-1301-3p	metaboendotype4 - 1	0.117792	0.206666	0.569963	0.570004
hsa-miR-1301-3p	metaboendotype5 - 1	-0.119551	0.210397	-0.568215	0.570004
hsa-miR-6842-3p	metaboendotype3 - 1	0.191714	0.293752	0.652638	0.57125
hsa-miR-6842-3p	metaboendotype5 - 1	-0.210881	0.297079	-0.709848	0.57125
hsa-miR-3605-3p	metaboendotype2 - 1	-0.240501	0.266709	-0.901735	0.571902
hsa-miR-3605-3p	metaboendotype3 - 2	-0.241301	0.263346	-0.91629	0.571902
hsa-miR-3605-3p	metaboendotype4 - 2	0.314748	0.26145	1.20385	0.571902
hsa-miR-3605-3p	metaboendotype5 - 3	0.324392	0.277164	1.1704	0.571902
hsa-miR-3605-3p	metaboendotype5 - 4	-0.231657	0.275339	-0.841352	0.571902
hsa-miR-100-5p	metaboendotype5 - 3	0.0870081	0.110302	0.788818	0.571995
hsa-miR-100-5p	metaboendotype5 - 4	0.081422	0.109575	0.74307	0.571995
hsa-miR-320e	metaboendotype4 - 1	0.0939929	0.126531	0.742842	0.572168
hsa-miR-378i	metaboendotype5 - 1	-0.123674	0.147417	-0.838938	0.573835
hsa-miR-29a-3p	metaboendotype3 - 1	0.138713	0.165378	0.83876	0.573977
hsa-miR-323b-3p	metaboendotype3 - 1	-0.270499	0.286592	-0.943847	0.575754
hsa-miR-323b-3p	metaboendotype4 - 3	0.274349	0.281408	0.974916	0.575754
hsa-miR-30c-5p	metaboendotype2 - 1	-0.206583	0.186944	-1.10505	0.576037
hsa-miR-30c-5p	metaboendotype3 - 1	0.185853	0.194275	0.956647	0.576037
hsa-miR-30c-5p	metaboendotype4 - 2	0.21245	0.183258	1.1593	0.576037
hsa-miR-30c-5p	metaboendotype4 - 3	-0.179985	0.190761	-0.943515	0.576037
hsa-miR-30c-5p	metaboendotype5 - 3	-0.291841	0.194272	-1.50222	0.576037
hsa-miR-766-3p	metaboendotype3 - 1	0.188131	0.292161	0.643927	0.577506
hsa-miR-126-3p	metaboendotype2 - 1	0.103721	0.124323	0.834292	0.577565
hsa-miR-126-3p	metaboendotype4 - 3	0.112951	0.126861	0.890355	0.577565
hsa-miR-126-3p	metaboendotype5 - 3	-0.116454	0.129196	-0.901373	0.577565
hsa-miR-11400	metaboendotype4 - 1	0.215064	0.292439	0.735417	0.577801
hsa-miR-215-5p	metaboendotype2 - 1	-0.286397	0.181869	-1.57474	0.578
hsa-miR-215-5p	metaboendotype3 - 2	0.335686	0.179576	1.86933	0.578
hsa-miR-625-5p	metaboendotype3 - 1	0.216821	0.260405	0.832633	0.578901
hsa-miR-22-3p	metaboendotype4 - 1	-0.041828	0.0753715	-0.554957	0.579036
hsa-miR-30b-5p	metaboendotype2 - 1	-0.223704	0.269114	-0.83126	0.580007
hsa-miR-30b-5p	metaboendotype3 - 1	0.248569	0.279667	0.888804	0.580007
hsa-miR-30b-5p	metaboendotype5 - 3	-0.288058	0.279663	-1.03002	0.580007
hsa-miR-6852-5p	metaboendotype5 - 1	0.183887	0.287193	0.640289	0.58013
hsa-miR-6852-5p	metaboendotype5 - 3	-0.205307	0.283974	-0.722979	0.58013
hsa-let-7d-5p	metaboendotype4 - 2	0.259018	0.164705	1.57262	0.580454
hsa-let-7d-5p	metaboendotype5 - 4	-0.302952	0.173454	-1.74658	0.580454
hsa-let-7f-5p	metaboendotype3 - 1	-0.0711204	0.0865478	-0.821747	0.580714
hsa-let-7f-5p	metaboendotype4 - 1	0.057531	0.0859758	0.669154	0.580714
hsa-let-7f-5p	metaboendotype3 - 2	-0.0716715	0.0822317	-0.87158	0.580714
hsa-let-7f-5p	metaboendotype4 - 2	0.0569799	0.0816397	0.697944	0.580714
hsa-let-7f-5p	metaboendotype5 - 3	-0.0553448	0.0865466	-0.63948	0.580714
hsa-miR-215-5p	metaboendotype4 - 1	-0.154918	0.187752	-0.825121	0.580846
hsa-miR-215-5p	metaboendotype5 - 1	-0.153341	0.191141	-0.802238	0.580846
hsa-miR-215-5p	metaboendotype4 - 2	0.131479	0.178283	0.737476	0.580846
hsa-miR-215-5p	metaboendotype5 - 2	0.133057	0.181916	0.731419	0.580846
hsa-miR-215-5p	metaboendotype4 - 3	-0.204207	0.185582	-1.10036	0.580846
hsa-miR-215-5p	metaboendotype5 - 3	-0.20263	0.188999	-1.07212	0.580846
hsa-miR-4677-3p	metaboendotype5 - 3	-0.278305	0.297083	-0.93679	0.581783
hsa-miR-1294	metaboendotype5 - 4	-0.257974	0.275445	-0.936572	0.58197
hsa-miR-1290	metaboendotype4 - 1	0.105997	0.145362	0.729194	0.582546
hsa-miR-361-3p	metaboendotype5 - 1	0.294293	0.314561	0.935569	0.58283
hsa-miR-425-3p	metaboendotype4 - 1	0.19951	0.273966	0.72823	0.583282
hsa-miR-100-5p	metaboendotype5 - 1	-0.0708803	0.111552	-0.635399	0.583666
hsa-miR-214-3p	metaboendotype4 - 1	0.20189	0.27748	0.727586	0.583775
hsa-miR-543	metaboendotype4 - 1	-0.194504	0.306209	-0.635199	0.58381
hsa-miR-26b-5p	metaboendotype5 - 1	0.137351	0.166236	0.826239	0.584065
hsa-miR-1290	metaboendotype5 - 1	0.0935235	0.147986	0.631974	0.586149
hsa-miR-1294	metaboendotype3 - 1	0.228187	0.277275	0.822963	0.586722
hsa-miR-145-5p	metaboendotype4 - 3	-0.260815	0.317346	-0.821864	0.587615
hsa-miR-374a-3p	metaboendotype2 - 1	-0.35324	0.29749	-1.1874	0.588309
hsa-miR-374a-3p	metaboendotype5 - 2	0.394412	0.297566	1.32546	0.588309
hsa-miR-11400	metaboendotype5 - 4	0.183933	0.292441	0.628959	0.588339
hsa-miR-424-5p	metaboendotype4 - 1	0.197682	0.294801	0.67056	0.591524
hsa-miR-424-5p	metaboendotype4 - 3	0.182	0.291394	0.624584	0.591524
hsa-miR-10b-5p	metaboendotype3 - 1	-0.073429	0.102628	-0.715485	0.593075
hsa-miR-6852-5p	metaboendotype4 - 3	0.148316	0.27884	0.531903	0.594899
hsa-miR-3158-3p	metaboendotype5 - 1	-0.24786	0.305331	-0.811777	0.595848
hsa-miR-873-3p	metaboendotype4 - 3	-0.178368	0.288541	-0.618172	0.596209
hsa-miR-548e-3p	metaboendotype4 - 1	0.243549	0.300455	0.8106	0.596813
hsa-miR-548e-3p	metaboendotype5 - 4	-0.245221	0.300458	-0.816158	0.596813
hsa-miR-7976	metaboendotype4 - 3	-0.252754	0.274964	-0.919227	0.59696
hsa-miR-22-5p	metaboendotype2 - 1	-0.3043	0.291138	-1.04521	0.597875
hsa-miR-22-5p	metaboendotype4 - 1	0.312337	0.300555	1.0392	0.597875
hsa-miR-181d-5p	metaboendotype4 - 3	0.221068	0.273473	0.808371	0.598643
hsa-miR-136-3p	metaboendotype4 - 1	0.329874	0.317738	1.0382	0.598808
hsa-miR-320b	metaboendotype5 - 1	0.0783267	0.112621	0.695491	0.600229
hsa-miR-320b	metaboendotype5 - 4	0.0677787	0.110625	0.612691	0.600229
hsa-miR-500b-3p	metaboendotype3 - 1	0.137516	0.208716	0.658866	0.600303
hsa-miR-500b-3p	metaboendotype5 - 1	-0.129305	0.211079	-0.61259	0.600303
hsa-miR-500b-3p	metaboendotype5 - 2	0.156263	0.200891	0.777848	0.600303
hsa-miR-4738-3p	metaboendotype3 - 2	0.169525	0.276792	0.612464	0.600395
hsa-miR-378i	metaboendotype4 - 3	0.100693	0.143129	0.703508	0.602358
hsa-miR-3605-5p	metaboendotype5 - 1	0.339497	0.289741	1.17173	0.603894
hsa-miR-485-3p	metaboendotype4 - 1	0.302758	0.293228	1.0325	0.604121
hsa-miR-206	metaboendotype4 - 3	-0.229998	0.287743	-0.79932	0.606108
hsa-miR-423-3p	metaboendotype3 - 2	0.083256	0.119202	0.698445	0.606306
hsa-miR-423-3p	metaboendotype5 - 3	0.0884706	0.125457	0.705188	0.606306
hsa-miR-15b-5p	metaboendotype5 - 2	0.228029	0.256576	0.888739	0.606528
hsa-miR-15b-5p	metaboendotype4 - 3	0.182742	0.261747	0.698161	0.606528
hsa-miR-15b-5p	metaboendotype5 - 3	-0.202133	0.266566	-0.758285	0.606528
hsa-miR-136-3p	metaboendotype5 - 4	-0.288127	0.31774	-0.9068	0.607848
hsa-miR-1271-5p	metaboendotype3 - 1	0.208731	0.230214	0.906679	0.607955
hsa-miR-1271-5p	metaboendotype4 - 3	-0.207931	0.22605	-0.919844	0.607955
hsa-miR-589-5p	metaboendotype4 - 1	0.27509	0.2197	1.25211	0.609518
hsa-miR-589-5p	metaboendotype3 - 2	0.245044	0.210132	1.16614	0.609518
hsa-miR-589-5p	metaboendotype4 - 2	0.380852	0.20862	1.82558	0.609518
hsa-miR-589-5p	metaboendotype5 - 4	-0.290076	0.219702	-1.32032	0.609518
hsa-miR-199a-3pXhsa-miR-199b-3p	metaboendotype5 - 4	-0.124888	0.208242	-0.599726	0.60979
hsa-miR-433-3p	metaboendotype5 - 3	-0.21466	0.270395	-0.793876	0.610624
hsa-miR-338-3p	metaboendotype4 - 1	0.180656	0.252563	0.715292	0.61084
hsa-miR-338-3p	metaboendotype5 - 1	-0.155778	0.257122	-0.605854	0.61084
hsa-miR-338-3p	metaboendotype5 - 2	0.146413	0.244712	0.598308	0.61084
hsa-miR-146b-5p	metaboendotype4 - 1	0.0444935	0.0744088	0.59796	0.611098
hsa-miR-125a-5p	metaboendotype5 - 1	0.0713785	0.106844	0.66806	0.611691
hsa-miR-125a-5p	metaboendotype4 - 3	0.0619474	0.103737	0.59716	0.611691
hsa-miR-342-3p	metaboendotype5 - 4	-0.167707	0.163952	-1.02291	0.61315
hsa-miR-26b-3p	metaboendotype3 - 1	0.205591	0.298156	0.689541	0.613283
hsa-miR-493-5p	metaboendotype5 - 3	-0.331426	0.324229	-1.0222	0.613819
hsa-miR-361-5p	metaboendotype4 - 1	0.123565	0.2086	0.592355	0.615259
hsa-miR-361-5p	metaboendotype4 - 3	-0.123888	0.206189	-0.600846	0.615259
hsa-miR-361-5p	metaboendotype5 - 4	-0.151951	0.208601	-0.728425	0.615259
hsa-miR-3177-3p	metaboendotype4 - 3	-0.188484	0.274613	-0.686364	0.615783
hsa-miR-615-3p	metaboendotype2 - 1	-0.22535	0.286161	-0.787494	0.615944
hsa-miR-615-3p	metaboendotype3 - 1	0.365337	0.297382	1.22851	0.615944
hsa-miR-615-3p	metaboendotype4 - 2	0.273028	0.280518	0.973301	0.615944
hsa-miR-615-3p	metaboendotype5 - 2	0.346359	0.286234	1.21006	0.615944
hsa-miR-615-3p	metaboendotype4 - 3	-0.317659	0.292003	-1.08786	0.615944
hsa-miR-615-3p	metaboendotype5 - 3	-0.244328	0.297378	-0.821607	0.615944
hsa-miR-548e-3p	metaboendotype3 - 1	-0.180533	0.302454	-0.596895	0.615988
hsa-miR-548e-3p	metaboendotype5 - 3	0.178861	0.30245	0.591375	0.615988
hsa-miR-30b-5p	metaboendotype5 - 2	0.184215	0.269183	0.684349	0.617372
hsa-miR-205-5p	metaboendotype4 - 1	0.276204	0.271274	1.01817	0.617632
hsa-miR-205-5p	metaboendotype2 - 1	-0.177124	0.262774	-0.674054	0.618297
hsa-miR-205-5p	metaboendotype5 - 1	0.234778	0.276171	0.850118	0.618297
hsa-miR-205-5p	metaboendotype4 - 3	-0.157739	0.268138	-0.588275	0.618297
hsa-miR-205-5p	metaboendotype5 - 3	-0.199165	0.273075	-0.729344	0.618297
hsa-miR-16-2-3p	metaboendotype5 - 3	-0.174864	0.195797	-0.893086	0.620007
hsa-miR-1843	metaboendotype4 - 2	0.37561	0.284164	1.32181	0.621678
hsa-miR-363-3p	metaboendotype4 - 1	-0.135136	0.173602	-0.778426	0.623547
hsa-miR-1294	metaboendotype5 - 1	-0.187766	0.280415	-0.669599	0.624292
hsa-miR-1294	metaboendotype4 - 3	-0.157979	0.272259	-0.580251	0.624292
hsa-miR-4454	metaboendotype3 - 1	0.168893	0.250044	0.675452	0.624411
hsa-miR-505-3p	metaboendotype4 - 1	0.181101	0.312408	0.579693	0.62471
hsa-miR-323a-3p	metaboendotype4 - 1	-0.228583	0.314858	-0.725988	0.626329
hsa-miR-323a-3p	metaboendotype5 - 1	-0.215737	0.320542	-0.673037	0.626329
hsa-miR-142-3p	metaboendotype5 - 2	0.336862	0.293073	1.14942	0.626579
hsa-miR-183-5p	metaboendotype4 - 1	-0.127582	0.190172	-0.670875	0.628049
hsa-miR-15a-5p	metaboendotype3 - 1	-0.291361	0.302738	-0.962417	0.628451
hsa-miR-15a-5p	metaboendotype4 - 1	0.26575	0.300738	0.88366	0.628451
hsa-miR-15a-5p	metaboendotype5 - 1	-0.271615	0.306167	-0.887149	0.628451
hsa-miR-15a-5p	metaboendotype4 - 2	0.373584	0.28557	1.30821	0.628451
hsa-miR-214-3p	metaboendotype5 - 4	-0.159388	0.277482	-0.57441	0.628674
hsa-miR-654-3p	metaboendotype4 - 1	-0.157876	0.274964	-0.57417	0.628854
hsa-miR-654-3p	metaboendotype4 - 3	-0.199213	0.271786	-0.732978	0.628854
hsa-miR-654-3p	metaboendotype5 - 4	-0.178296	0.274966	-0.648429	0.628854
hsa-miR-148a-3p	metaboendotype5 - 3	-0.0680034	0.101636	-0.669088	0.629473
hsa-miR-671-3p	metaboendotype5 - 2	0.148407	0.259713	0.571428	0.630917
hsa-miR-495-3p	metaboendotype3 - 2	0.472326	0.289257	1.6329	0.632956
hsa-miR-495-3p	metaboendotype4 - 2	0.43904	0.287174	1.52883	0.632956
hsa-miR-10b-5p	metaboendotype4 - 3	0.0572644	0.100772	0.568257	0.633305
hsa-miR-4677-3p	metaboendotype4 - 1	0.225658	0.295124	0.764621	0.635227
hsa-miR-11400	metaboendotype5 - 3	-0.139658	0.29438	-0.474413	0.635298
hsa-miR-150-5p	metaboendotype4 - 1	0.228108	0.199996	1.14056	0.635744
hsa-miR-1843	metaboendotype2 - 1	-0.279398	0.28988	-0.963841	0.637071
hsa-miR-1843	metaboendotype3 - 1	0.263325	0.301247	0.874117	0.637071
hsa-miR-1843	metaboendotype5 - 1	0.29972	0.304659	0.98379	0.637071
hsa-miR-329-3p	metaboendotype2 - 1	-0.219986	0.266042	-0.826885	0.638075
hsa-miR-329-3p	metaboendotype5 - 1	0.212857	0.279605	0.761278	0.638075
hsa-miR-365a-3pXhsa-miR-365b-3p	metaboendotype5 - 4	-0.136117	0.289726	-0.469812	0.638581
hsa-miR-1287-5p	metaboendotype3 - 1	0.216228	0.247942	0.872088	0.638914
hsa-miR-331-3p	metaboendotype5 - 1	0.171215	0.271482	0.630669	0.640268
hsa-miR-331-3p	metaboendotype5 - 2	0.151227	0.258379	0.585291	0.640268
hsa-miR-331-3p	metaboendotype4 - 3	-0.147357	0.263586	-0.559049	0.640268
hsa-miR-3605-5p	metaboendotype5 - 3	-0.284872	0.286492	-0.994342	0.640545
hsa-miR-27b-3p	metaboendotype5 - 1	0.0615477	0.093997	0.654784	0.640928
hsa-miR-223-5p	metaboendotype4 - 1	-0.177989	0.318964	-0.558022	0.641046
hsa-miR-362-5p	metaboendotype2 - 1	-0.150151	0.260533	-0.576322	0.641094
hsa-miR-362-5p	metaboendotype3 - 1	0.200966	0.27075	0.742258	0.641094
hsa-miR-362-5p	metaboendotype5 - 2	0.145404	0.2606	0.557959	0.641094
hsa-miR-362-5p	metaboendotype5 - 3	-0.205713	0.270746	-0.759802	0.641094
hsa-miR-107	metaboendotype4 - 1	0.229943	0.231418	0.993624	0.641244
hsa-miR-3158-3p	metaboendotype5 - 3	-0.197466	0.301908	-0.654061	0.641509
hsa-miR-338-3p	metaboendotype4 - 3	-0.115607	0.249644	-0.463088	0.643392
hsa-let-7d-3p	metaboendotype5 - 1	-0.151426	0.232722	-0.650675	0.644238
hsa-let-7d-3p	metaboendotype5 - 3	-0.159424	0.230113	-0.692809	0.644238
hsa-miR-151a-5p	metaboendotype3 - 1	0.0819323	0.121872	0.672282	0.644559
hsa-miR-151a-5p	metaboendotype5 - 1	0.0801481	0.123252	0.650278	0.644559
hsa-miR-151a-5p	metaboendotype4 - 3	-0.102141	0.119667	-0.853538	0.644559
hsa-miR-151a-5p	metaboendotype5 - 4	0.100356	0.121067	0.82893	0.644559
hsa-miR-26b-5p	metaboendotype5 - 4	-0.106016	0.16329	-0.649251	0.645387
hsa-miR-23a-3p	metaboendotype5 - 1	0.0987492	0.152289	0.648431	0.64605
hsa-miR-15b-3p	metaboendotype4 - 1	0.273339	0.313323	0.872389	0.647046
hsa-miR-15b-3p	metaboendotype5 - 1	0.265525	0.318979	0.832422	0.647046
hsa-miR-15b-3p	metaboendotype4 - 3	0.211943	0.309702	0.684344	0.647046
hsa-miR-15b-3p	metaboendotype5 - 3	0.204129	0.315403	0.647199	0.647046
hsa-miR-10527-5p	metaboendotype2 - 1	-0.309637	0.274482	-1.12808	0.648824
hsa-miR-148a-3p	metaboendotype5 - 1	-0.056306	0.102788	-0.547786	0.648832
hsa-miR-1908-5p	metaboendotype4 - 1	0.218534	0.290154	0.753167	0.64938
hsa-miR-1908-5p	metaboendotype5 - 4	-0.217062	0.290156	-0.748086	0.64938
hsa-miR-873-5p	metaboendotype2 - 1	-0.468211	0.27111	-1.72701	0.649456
hsa-miR-873-5p	metaboendotype5 - 1	-0.412814	0.284932	-1.44882	0.649456
hsa-miR-873-5p	metaboendotype3 - 2	0.332618	0.267691	1.24255	0.649456
hsa-miR-873-5p	metaboendotype4 - 2	0.296248	0.265764	1.1147	0.649456
hsa-miR-873-5p	metaboendotype5 - 3	-0.277221	0.281738	-0.983969	0.649456
hsa-miR-873-5p	metaboendotype5 - 4	-0.240851	0.279882	-0.860546	0.649456
hsa-miR-425-3p	metaboendotype5 - 1	0.15236	0.278912	0.546265	0.649992
hsa-miR-200c-3p	metaboendotype4 - 1	0.171237	0.266169	0.643338	0.650171
hsa-miR-181a-5p	metaboendotype2 - 1	0.0992769	0.115488	0.859626	0.6503
hsa-miR-181a-5p	metaboendotype3 - 1	0.110112	0.120017	0.917471	0.6503
hsa-miR-181a-5p	metaboendotype4 - 1	0.21725	0.119224	1.8222	0.6503
hsa-miR-181a-5p	metaboendotype4 - 2	0.117973	0.113211	1.04206	0.6503
hsa-miR-181a-5p	metaboendotype4 - 3	0.107137	0.117846	0.90913	0.6503
hsa-miR-181a-5p	metaboendotype5 - 4	-0.136665	0.119225	-1.14628	0.6503
hsa-miR-7-5p	metaboendotype3 - 1	0.263561	0.307497	0.857118	0.65082
hsa-miR-7-5p	metaboendotype4 - 3	-0.225369	0.301935	-0.746416	0.65082
hsa-miR-7-5p	metaboendotype5 - 3	-0.274473	0.307493	-0.892615	0.65082
hsa-miR-32-5p	metaboendotype3 - 2	0.295586	0.308034	0.95959	0.650919
hsa-miR-32-5p	metaboendotype5 - 4	-0.276636	0.322061	-0.858953	0.650919
hsa-miR-574-5p	metaboendotype5 - 1	0.178098	0.277243	0.642388	0.650942
hsa-miR-574-5p	metaboendotype5 - 2	0.213564	0.263862	0.80938	0.650942
hsa-miR-574-5p	metaboendotype5 - 3	-0.181388	0.274135	-0.661674	0.650942
hsa-miR-574-5p	metaboendotype5 - 4	-0.195091	0.272329	-0.716377	0.650942
hsa-miR-204-5p	metaboendotype3 - 1	0.270747	0.271408	0.997564	0.651006
hsa-miR-204-5p	metaboendotype4 - 1	0.367638	0.269614	1.36357	0.651006
hsa-miR-204-5p	metaboendotype4 - 2	0.25183	0.256017	0.983647	0.651006
hsa-miR-204-5p	metaboendotype5 - 3	-0.305772	0.271404	-1.12663	0.651006
hsa-miR-204-5p	metaboendotype5 - 4	-0.402664	0.269617	-1.49347	0.651006
hsa-miR-342-3p	metaboendotype4 - 1	-0.12224	0.163951	-0.745591	0.651531
hsa-miR-342-3p	metaboendotype4 - 2	0.133081	0.155682	0.854829	0.651531
hsa-miR-4454	metaboendotype5 - 1	0.137561	0.252876	0.543986	0.651733
hsa-miR-3605-5p	metaboendotype5 - 2	0.227871	0.275756	0.826352	0.652126
hsa-miR-3605-5p	metaboendotype5 - 4	0.212003	0.284605	0.744902	0.652126
hsa-miR-370-3p	metaboendotype4 - 3	-0.150366	0.276687	-0.543452	0.652142
hsa-miR-432-5p	metaboendotype4 - 1	-0.201136	0.305214	-0.658998	0.654472
hsa-miR-432-5p	metaboendotype5 - 1	-0.198255	0.310724	-0.638042	0.654472
hsa-miR-432-5p	metaboendotype4 - 3	-0.199294	0.301687	-0.660599	0.654472
hsa-miR-432-5p	metaboendotype5 - 3	-0.196413	0.307241	-0.639282	0.654472
hsa-miR-7706	metaboendotype4 - 1	-0.188122	0.294551	-0.638673	0.655256
hsa-miR-7706	metaboendotype5 - 1	-0.21886	0.299868	-0.729854	0.655256
hsa-miR-7706	metaboendotype4 - 3	-0.185483	0.291146	-0.637078	0.655256
hsa-miR-7706	metaboendotype5 - 3	-0.216221	0.296506	-0.72923	0.655256
hsa-miR-760	metaboendotype3 - 1	0.307072	0.273854	1.1213	0.65601
hsa-miR-760	metaboendotype4 - 2	0.356589	0.258324	1.3804	0.65601
hsa-miR-760	metaboendotype5 - 3	-0.328026	0.273851	-1.19783	0.65601
hsa-miR-30c-5p	metaboendotype5 - 1	-0.105988	0.196475	-0.539447	0.656345
hsa-miR-30c-5p	metaboendotype5 - 2	0.100595	0.186992	0.537963	0.656345
hsa-miR-30c-5p	metaboendotype5 - 4	-0.111855	0.192993	-0.579582	0.656345
hsa-let-7e-5p	metaboendotype2 - 1	-0.209122	0.184934	-1.13079	0.656552
hsa-let-7e-5p	metaboendotype5 - 1	-0.190091	0.194362	-0.978022	0.656552
hsa-let-7e-5p	metaboendotype4 - 3	0.210378	0.188709	1.11482	0.656552
hsa-let-7d-5p	metaboendotype4 - 1	0.152419	0.173453	0.878736	0.656891
hsa-let-7d-5p	metaboendotype5 - 1	-0.150533	0.176584	-0.852474	0.656891
hsa-let-7d-5p	metaboendotype3 - 2	0.157473	0.165899	0.949207	0.656891
hsa-let-7d-5p	metaboendotype5 - 3	-0.201407	0.174604	-1.1535	0.656891
hsa-miR-182-5p	metaboendotype3 - 1	0.0968027	0.16025	0.604074	0.657667
hsa-miR-182-5p	metaboendotype4 - 1	-0.104287	0.159191	-0.655105	0.657667
hsa-miR-182-5p	metaboendotype4 - 2	0.0684485	0.151162	0.452815	0.657667
hsa-miR-182-5p	metaboendotype5 - 3	0.0710306	0.160248	0.443255	0.657667
hsa-miR-1908-5p	metaboendotype3 - 1	-0.156543	0.292084	-0.535951	0.657889
hsa-miR-1908-5p	metaboendotype5 - 3	0.158015	0.29208	0.540999	0.657889
hsa-miR-485-5p	metaboendotype4 - 1	0.190798	0.295373	0.645956	0.657961
hsa-miR-485-5p	metaboendotype5 - 1	-0.165638	0.300705	-0.550832	0.657961
hsa-miR-485-5p	metaboendotype4 - 3	0.197108	0.291959	0.675121	0.657961
hsa-miR-485-5p	metaboendotype5 - 3	-0.159328	0.297334	-0.535856	0.657961
hsa-miR-361-3p	metaboendotype2 - 1	-0.220767	0.299302	-0.737607	0.658441
hsa-miR-1307-5p	metaboendotype3 - 2	0.434284	0.287918	1.50836	0.658735
hsa-miR-1307-5p	metaboendotype4 - 2	0.497963	0.285846	1.74207	0.658735
hsa-miR-4677-3p	metaboendotype3 - 1	-0.158508	0.297087	-0.53354	0.659741
hsa-miR-4677-3p	metaboendotype3 - 2	0.154855	0.282271	0.548604	0.659741
hsa-miR-27b-3p	metaboendotype4 - 1	0.0492078	0.0923302	0.532955	0.66019
hsa-miR-4659b-3p	metaboendotype2 - 1	-0.191807	0.262784	-0.7299	0.660948
hsa-miR-4659b-3p	metaboendotype5 - 1	0.215491	0.276182	0.780251	0.660948
hsa-miR-4659b-3p	metaboendotype5 - 4	-0.170938	0.271287	-0.6301	0.660948
hsa-miR-29c-3p	metaboendotype4 - 1	0.167349	0.292922	0.571311	0.662689
hsa-miR-29c-3p	metaboendotype4 - 3	-0.182702	0.289536	-0.631016	0.662689
hsa-miR-29c-3p	metaboendotype5 - 4	0.155164	0.292924	0.529708	0.662689
hsa-miR-194-5p	metaboendotype4 - 1	-0.307277	0.316523	-0.97079	0.663727
hsa-miR-494-3p	metaboendotype5 - 2	0.169726	0.321246	0.528339	0.663744
hsa-miR-656-3p	metaboendotype4 - 1	-0.18701	0.299161	-0.625115	0.66503
hsa-miR-30b-5p	metaboendotype4 - 3	0.144557	0.274608	0.526414	0.665228
hsa-miR-548av-5p-hsa-miR-548k	metaboendotype5 - 1	-0.124837	0.28887	-0.432157	0.665711
hsa-miR-4677-3p	metaboendotype5 - 2	-0.123449	0.28595	-0.431717	0.666031
hsa-miR-486-3p	metaboendotype4 - 1	-0.173331	0.237962	-0.728398	0.666462
hsa-let-7i-3p	metaboendotype3 - 2	0.413839	0.266833	1.55093	0.66684
hsa-let-7i-3p	metaboendotype4 - 2	0.397911	0.264912	1.50205	0.66684
hsa-miR-421	metaboendotype2 - 1	-0.243419	0.28971	-0.840216	0.668279
hsa-miR-503-5p	metaboendotype5 - 1	0.163424	0.313068	0.522008	0.668632
hsa-miR-503-5p	metaboendotype5 - 3	0.176201	0.309558	0.569202	0.668632
hsa-miR-769-5p	metaboendotype5 - 1	-0.151981	0.291241	-0.521837	0.668764
hsa-miR-16-5p	metaboendotype3 - 1	0.178423	0.184871	0.96512	0.669389
hsa-miR-654-5p	metaboendotype5 - 4	-0.16453	0.265467	-0.619776	0.669415
hsa-miR-421	metaboendotype5 - 1	0.187319	0.30448	0.615208	0.66973
hsa-miR-421	metaboendotype5 - 3	-0.196898	0.301067	-0.654	0.66973
hsa-miR-421	metaboendotype5 - 4	-0.1557	0.299084	-0.520589	0.66973
hsa-miR-3928-3p	metaboendotype4 - 1	0.273816	0.284052	0.963967	0.670543
hsa-miR-224-5p	metaboendotype4 - 3	-0.229544	0.238124	-0.963967	0.670544
hsa-miR-889-3p	metaboendotype5 - 4	0.299606	0.31123	0.96265	0.671864
hsa-miR-760	metaboendotype2 - 1	-0.216105	0.263521	-0.820068	0.672973
hsa-miR-760	metaboendotype4 - 1	0.140485	0.272045	0.516403	0.672973
hsa-miR-760	metaboendotype5 - 2	0.19515	0.263588	0.74036	0.672973
hsa-miR-760	metaboendotype4 - 3	-0.166587	0.2689	-0.619512	0.672973
hsa-miR-760	metaboendotype5 - 4	-0.16144	0.272047	-0.593426	0.672973
[truncated: 1,171 more rows]
