# Supplementary material for: Differences in microRNA levels across metabo-endotypes reveal novel insights into asthma heterogeneity
Source: Respir Res. 2026 Jan 7;27:40. doi: 10.1186/s12931-025-03452-x (PMC12869918; doi:10.1186/s12931-025-03452-x)
Supplement: Supplementary file 4 — Supplementary Material 4. [file 12931_2025_3452_MOESM4_ESM.xlsx]

## Sheet: Association_miR-Met_Endo2-Endo3
miRNA/ Metabolite Pair Names		CRA Endotype 2 Association Result						CRA Endotype 3 Association Result						CRA Endotype2 - Endotype3 Comparison Result
miRNA Name	Metabolite Name	zval(Endo2)	coef(Endo2)	std(Endo2)	n(Endo2)	pval(Endo2)	qval(Endo2)	zval(Endo3)	coef(Endo3)	std(Endo3)	n(Endo3)	pval(Endo3)	qval(Endo3)	var_betaEndo2	var_betaEndo3	est	pval	FDR	Direction (Effect)
hsa-miR-150-5p	1,5-AG / 1-deoxyglucose	-1.87813	-0.270453	0.144002	258	0.0615141	0.736454	0.864863	0.103213	0.119341	219	0.388082	0.946526	0.0207365	0.0142422	-1.99794	0.0457231	0.734396	different
hsa-miR-224-5p	1,5-AG / 1-deoxyglucose	1.63406	0.275966	0.168883	258	0.10349	0.780678	-1.47756	-0.243083	0.164517	219	0.140996	0.893008	0.0285216	0.0270657	2.20151	0.0277	0.701747	different
hsa-miR-29a-3p	1,5-AG / 1-deoxyglucose	-1.36604	-0.18675	0.136709	258	0.173141	0.830832	2.53902	0.177366	0.0698563	219	0.011827	0.741122	0.0186894	0.0048799	-2.37174	0.0177047	0.66197	different
hsa-miR-3158-3p	1,5-AG / 1-deoxyglucose	2.00584	0.388312	0.193591	258	0.0459378	0.710598	-1.70256	-0.344899	0.202577	219	0.0901025	0.869961	0.0374773	0.0410374	2.6167	0.00887848	0.618976	different
hsa-miR-126-5p	10-HDoHE/14-HDoHE	3.18168	0.818228	0.257168	258	0.00164714	0.438086	-0.464334	-0.0415175	0.0894131	219	0.642881	0.974468	0.0661354	0.0079947	3.15771	0.00159013	0.47391	different
hsa-miR-142-5p	10-HDoHE/14-HDoHE	1.66044	0.351412	0.211638	258	0.0980646	0.776982	-1.53544	-0.0882732	0.0574906	219	0.126154	0.888949	0.0447907	0.00330517	2.00488	0.0449758	0.733223	different
hsa-miR-143-3p	10-HDoHE/14-HDoHE	1.47101	0.155422	0.105657	258	0.142532	0.814165	-1.4729	-0.0832415	0.0565152	219	0.142246	0.893832	0.0111634	0.00319397	1.99182	0.0463914	0.735559	different
hsa-miR-145-3p	10-HDoHE/14-HDoHE	3.29281	0.797109	0.242076	258	0.00113346	0.40896	-0.396094	-0.0398878	0.100703	219	0.692431	0.979834	0.0586008	0.0101411	3.19237	0.0014111	0.458333	different
hsa-miR-146a-5p	10-HDoHE/14-HDoHE	2.47198	0.216955	0.087766	258	0.0140955	0.619766	-1.12672	-0.0426168	0.0378237	219	0.261122	0.926508	0.00770286	0.00143063	2.71606	0.00660637	0.600918	different
hsa-miR-16-5p	10-HDoHE/14-HDoHE	3.36081	0.714892	0.212714	258	0.000897258	0.406113	-0.8445	-0.0950815	0.112589	219	0.399333	0.948427	0.0452474	0.0126763	3.36545	0.000764202	0.422667	different
hsa-miR-181a-2-3p	10-HDoHE/14-HDoHE	2.55356	0.85539	0.33498	258	0.0112503	0.599699	-0.385324	-0.0727387	0.188773	219	0.70038	0.980072	0.112211	0.0356353	2.41381	0.0157869	0.654427	different
hsa-miR-1843	10-HDoHE/14-HDoHE	2.77017	0.960464	0.346716	258	0.00601807	0.54271	-0.220336	-0.043112	0.195665	219	0.82582	0.990776	0.120212	0.0382848	2.52081	0.0117086	0.635434	different
hsa-miR-199a-3pXhsa-miR-199b-3p	10-HDoHE/14-HDoHE	3.08611	0.852379	0.276199	258	0.00225336	0.465573	-0.585244	-0.0715878	0.122321	219	0.559	0.966377	0.0762857	0.0149625	3.05875	0.0022226	0.508231	different
hsa-miR-199a-5p	10-HDoHE/14-HDoHE	3.00939	0.764371	0.253996	258	0.0028822	0.479167	-1.09805	-0.0872255	0.0794367	219	0.273416	0.928285	0.0645137	0.00631018	3.19996	0.00137448	0.457271	different
hsa-miR-19a-3p	10-HDoHE/14-HDoHE	2.54978	0.935292	0.366813	258	0.0113697	0.600837	-0.0894709	-0.0187808	0.20991	219	0.928791	0.996725	0.134552	0.0440621	2.25748	0.0239781	0.688468	different
hsa-let-7a-3p	Aspartic acid	3.12778	1.54034	0.492472	258	0.00196739	0.452065	0.498602	0.136756	0.274279	219	0.618572	0.972234	0.242528	0.0752288	2.48996	0.0127759	0.640549	same
hsa-let-7a-3p	acetaminophen	3.12515	0.931221	0.297976	258	0.0019844	0.452237	0.571716	0.137822	0.241067	219	0.568114	0.967102	0.0887899	0.0581135	2.07003	0.03845	0.71865	same
hsa-miR-21-3p	10-HDoHE/14-HDoHE	2.11144	0.731493	0.346443	258	0.0357158	0.690131	-1.36775	-0.276738	0.20233	219	0.172824	0.906849	0.120023	0.0409376	2.51304	0.0119694	0.639213	different
hsa-miR-214-3p	10-HDoHE/14-HDoHE	2.45667	0.796854	0.324364	258	0.0146956	0.622912	-0.0411412	-0.00658439	0.160044	219	0.967222	0.998294	0.105212	0.0256139	2.22129	0.0263312	0.698842	different
hsa-miR-21-5p	10-HDoHE/14-HDoHE	2.18374	0.237514	0.108765	258	0.0299001	0.671697	-0.536927	-0.0247106	0.0460223	219	0.591876	0.969161	0.0118298	0.00211805	2.22034	0.0263954	0.699301	different
hsa-miR-24-3p	10-HDoHE/14-HDoHE	1.82879	0.229215	0.125337	258	0.0686084	0.747373	-1.46763	-0.0587325	0.0400186	219	0.143674	0.894449	0.0157094	0.00160149	2.18854	0.0286305	0.702485	different
hsa-miR-27a-3p	10-HDoHE/14-HDoHE	3.19568	0.450149	0.140862	258	0.00157226	0.433935	-0.211695	-0.0116827	0.0551862	219	0.832546	0.99151	0.019842	0.00304552	3.0527	0.00226792	0.508231	different
hsa-miR-27b-3p	10-HDoHE/14-HDoHE	1.90908	0.19235	0.100755	258	0.0573828	0.729397	-0.55821	-0.0269832	0.0483388	219	0.577284	0.968034	0.0101516	0.00233664	1.9627	0.0496812	0.73963	different
hsa-miR-28-5p	10-HDoHE/14-HDoHE	2.90093	0.841397	0.290044	258	0.00404804	0.503791	-0.482596	-0.0729112	0.151081	219	0.629876	0.973328	0.0841257	0.0228255	2.79576	0.0051778	0.578723	different
hsa-miR-29a-3p	10-HDoHE/14-HDoHE	2.76021	0.644829	0.233616	258	0.0061991	0.5456	-2.18374	-0.14228	0.0651543	219	0.0300682	0.806489	0.0545765	0.00424509	3.24539	0.00117291	0.451458	different
hsa-miR-345-5p	10-HDoHE/14-HDoHE	2.60094	0.949485	0.365055	258	0.00984419	0.585159	-0.483288	-0.0951956	0.196975	219	0.629385	0.973324	0.133265	0.0387991	2.51848	0.0117862	0.637661	different
hsa-miR-361-5p	10-HDoHE/14-HDoHE	3.25146	0.959432	0.295078	258	0.00130413	0.419062	-0.160727	-0.0173762	0.10811	219	0.87246	0.993804	0.0870709	0.0116877	3.10829	0.00188172	0.496304	different
hsa-miR-363-3p	10-HDoHE/14-HDoHE	2.38666	0.490262	0.205418	258	0.0177378	0.6381	-0.0163304	-0.00133029	0.081461	219	0.986986	0.999331	0.0421965	0.00663589	2.2246	0.0261083	0.697188	different
hsa-miR-370-3p	10-HDoHE/14-HDoHE	2.53066	0.835857	0.330291	258	0.0119918	0.605576	-0.913402	-0.159924	0.175086	219	0.362059	0.943456	0.109092	0.0306552	2.66374	0.00772777	0.609516	different
hsa-miR-374a-5p	10-HDoHE/14-HDoHE	3.96282	1.35873	0.342869	258	9.64e-05	0.326182	-0.785441	-0.111814	0.142358	219	0.433064	0.951179	0.117559	0.0202659	3.96108	7.46e-05	0.306486	different
hsa-let-7a-3p	10-HDoHE/14-HDoHE	2.77165	1.00733	0.363439	258	0.0059916	0.54271	0.820686	0.164626	0.200595	219	0.412738	0.950025	0.132088	0.0402385	2.03001	0.042356	0.729418	same
hsa-miR-421	10-HDoHE/14-HDoHE	3.85748	1.35251	0.35062	258	0.000145422	0.336269	-0.0124686	-0.00232841	0.186741	219	0.990063	0.999559	0.122934	0.0348724	3.41055	0.000648321	0.409266	different
hsa-miR-425-3p	10-HDoHE/14-HDoHE	2.51066	0.879094	0.350144	258	0.012675	0.609225	-0.597224	-0.0887286	0.148568	219	0.550989	0.965923	0.122601	0.0220726	2.54449	0.0109437	0.631393	different
hsa-miR-454-5p	10-HDoHE/14-HDoHE	2.8383	0.88204	0.310763	258	0.00490337	0.519937	-0.456843	-0.0836972	0.183208	219	0.648248	0.9749	0.0965739	0.0335652	2.67704	0.00742754	0.608545	different
hsa-miR-484	10-HDoHE/14-HDoHE	2.06794	0.284637	0.137643	258	0.0396623	0.696864	-0.455557	-0.024803	0.0544453	219	0.64917	0.974938	0.0189456	0.0029643	2.09053	0.03657	0.716409	different
hsa-miR-486-5p	10-HDoHE/14-HDoHE	-2.24354	-0.29787	0.132768	258	0.0257275	0.658635	1.6391	0.132976	0.0811273	219	0.102662	0.876647	0.0176273	0.00658164	-2.76907	0.00562163	0.584969	different
hsa-miR-501-3p	10-HDoHE/14-HDoHE	-2.80292	-0.447428	0.159629	258	0.0054563	0.532164	1.55848	0.165347	0.106095	219	0.120596	0.886812	0.0254814	0.0112561	-3.19703	0.00138853	0.458024	different
hsa-miR-628-3p	10-HDoHE/14-HDoHE	3.60114	0.951362	0.264183	258	0.000381243	0.358312	-0.0622315	-0.00703468	0.113041	219	0.950437	0.99751	0.0697928	0.0127782	3.33527	0.000852151	0.431553	different
hsa-miR-652-3p	10-HDoHE/14-HDoHE	2.86413	0.888516	0.310222	258	0.00453239	0.512619	-0.389076	-0.0652802	0.167783	219	0.697607	0.980072	0.0962375	0.028151	2.70437	0.00684349	0.607167	different
hsa-miR-664a-5p	10-HDoHE/14-HDoHE	2.83201	0.934043	0.329817	258	0.00499783	0.520227	-0.903908	-0.121793	0.134741	219	0.36706	0.943601	0.108779	0.0181551	2.96352	0.00304144	0.531101	different
hsa-let-7a-3p	2-Aminoadipic acid	-0.481518	-0.106008	0.220153	258	0.630565	0.959086	-3.58985	-0.804449	0.22409	219	0.000410268	0.454699	0.0484675	0.0502163	2.22335	0.0261925	0.697766	same
hsa-miR-6815-5p	10-HDoHE/14-HDoHE	-1.70542	-0.553354	0.324468	258	0.0893432	0.769587	1.93634	0.302163	0.156049	219	0.0541434	0.837426	0.105279	0.0243513	-2.37616	0.017494	0.660084	different
hsa-miR-744-5p	10-HDoHE/14-HDoHE	3.12694	0.888568	0.284165	258	0.0019728	0.452065	-1.20524	-0.18835	0.156276	219	0.229443	0.91956	0.0807498	0.0244222	3.32072	0.000897854	0.441832	different
hsa-let-7a-3p	10-heptadecenoate	-1.58782	-0.557501	0.351111	258	0.113575	0.790818	1.92987	0.537791	0.278667	219	0.0549446	0.838082	0.123279	0.0776551	-2.44345	0.0145475	0.64877	different
hsa-let-7a-5p	10-heptadecenoate	-1.305	-0.119389	0.0914857	258	0.193079	0.841459	2.77555	0.227276	0.081885	219	0.00599886	0.686586	0.00836963	0.00670516	-2.82348	0.00475061	0.572958	different
hsa-let-7b-5p	10-heptadecenoate	-1.39731	-0.121691	0.0870892	258	0.163544	0.826423	1.58273	0.108971	0.0688502	219	0.11496	0.882508	0.00758452	0.00474034	-2.07771	0.0377363	0.717426	different
hsa-let-7c-5p	10-heptadecenoate	-1.38981	-0.29229	0.21031	258	0.165809	0.827773	1.86309	0.287779	0.154463	219	0.0638198	0.848947	0.0442303	0.023859	-2.22301	0.0262153	0.697766	different
hsa-let-7d-5p	10-heptadecenoate	-1.25375	-0.229762	0.183259	258	0.211089	0.849795	2.0177	0.33957	0.168296	219	0.0448714	0.829281	0.0335839	0.0283234	-2.2882	0.0221258	0.679937	different
hsa-let-7f-5p	10-heptadecenoate	-1.23311	-0.108457	0.0879544	258	0.21868	0.852349	2.39545	0.19411	0.0810327	219	0.0174614	0.773998	0.00773598	0.0065663	-2.52999	0.0114066	0.634974	different
hsa-let-7i-5p	10-heptadecenoate	-1.06766	-0.136108	0.127483	258	0.286693	0.881007	2.86937	0.206831	0.0720826	219	0.00452521	0.666514	0.0162519	0.0051959	-2.34167	0.0191976	0.666628	different
hsa-miR-100-5p	10-heptadecenoate	1.89041	0.209245	0.110688	258	0.0598465	0.734626	-2.20026	-0.210696	0.0957596	219	0.0288581	0.803745	0.0122518	0.0091699	2.8692	0.00411506	0.557309	different
hsa-miR-10399-3p	10-heptadecenoate	-0.666774	-0.209332	0.313948	258	0.505524	0.93897	2.28654	0.603606	0.263982	219	0.0232009	0.789422	0.0985631	0.0696865	-1.98189	0.0474911	0.73683	different
hsa-miR-10399-5p	10-heptadecenoate	-1.13613	-0.382135	0.336349	258	0.256978	0.868232	1.82752	0.509768	0.27894	219	0.0690145	0.854119	0.113131	0.0778075	-2.04113	0.0412376	0.726181	different
hsa-miR-10527-5p	10-heptadecenoate	-0.995612	-0.307384	0.308739	258	0.32039	0.89239	2.21648	0.55536	0.250559	219	0.0277112	0.798088	0.0953198	0.0627798	-2.16979	0.0300231	0.705645	different
hsa-miR-10a-5p	10-heptadecenoate	1.10943	0.105217	0.0948382	258	0.268297	0.873499	-2.43881	-0.215183	0.088233	219	0.0155508	0.767879	0.00899428	0.00778506	2.47346	0.0133812	0.640686	different
hsa-miR-10b-5p	10-heptadecenoate	1.68196	0.174197	0.103568	258	0.0938114	0.772758	-2.1857	-0.204619	0.093617	219	0.0299224	0.806489	0.0107264	0.00876414	2.71342	0.00665933	0.601868	different
hsa-miR-1180-3p	10-heptadecenoate	-1.49216	-0.513077	0.343848	258	0.136902	0.809895	2.77669	0.709157	0.255397	219	0.00597862	0.686586	0.118232	0.0652275	-2.85355	0.00432342	0.563474	different
hsa-miR-125a-3p	10-heptadecenoate	-1.73628	-0.534421	0.307797	258	0.0837321	0.764996	1.62156	0.399782	0.246541	219	0.106369	0.878184	0.094739	0.0607825	-2.3689	0.0178412	0.662858	different
hsa-miR-1287-5p	10-heptadecenoate	-1.28373	-0.338299	0.263529	258	0.200412	0.843998	1.73378	0.389794	0.224823	219	0.084397	0.864769	0.0694475	0.0505453	-2.10189	0.0355633	0.714455	different
hsa-miR-1292-5p	10-heptadecenoate	-1.61281	-0.462934	0.287035	258	0.108031	0.785562	1.20315	0.295094	0.245269	219	0.230249	0.919708	0.0823891	0.0601567	-2.00774	0.0446705	0.73301	different
hsa-miR-1307-3p	10-heptadecenoate	-1.09732	-0.360856	0.328853	258	0.273545	0.875044	1.87713	0.490781	0.261454	219	0.0618616	0.846954	0.108144	0.0683581	-2.02712	0.04265	0.729903	different
hsa-miR-1468-5p	10-heptadecenoate	-1.12084	-0.361871	0.322856	258	0.263418	0.871113	1.79882	0.45118	0.25082	219	0.0734564	0.858375	0.104236	0.0629108	-1.9887	0.0467347	0.735851	different
hsa-mir-151b	10-heptadecenoate	-1.94697	-0.393931	0.202331	258	0.0526454	0.721718	0.930276	0.159607	0.17157	219	0.353276	0.942375	0.0409377	0.0294362	-2.08661	0.0369232	0.716766	different
hsa-miR-15a-5p	10-heptadecenoate	-1.30743	-0.439507	0.33616	258	0.192252	0.841335	2.0343	0.55275	0.271716	219	0.0431555	0.828928	0.113003	0.0738295	-2.29561	0.0216983	0.676532	different
hsa-miR-15b-5p	10-heptadecenoate	-0.95653	-0.296123	0.309581	258	0.339718	0.896895	2.21778	0.522071	0.235403	219	0.0276214	0.798088	0.0958402	0.0554145	-2.10379	0.0353969	0.714296	different
hsa-miR-185-5p	10-heptadecenoate	-1.42957	-0.251836	0.176163	258	0.154075	0.820345	2.88293	0.240304	0.0833541	219	0.0043419	0.666514	0.0310334	0.00694791	-2.52525	0.0115616	0.634974	different
hsa-miR-1908-5p	10-heptadecenoate	-2.14653	-0.681887	0.317669	258	0.0327815	0.680715	1.85714	0.491989	0.264918	219	0.0646653	0.849803	0.100914	0.0701813	-2.83794	0.00454052	0.56908	different
hsa-miR-221-3p	10-heptadecenoate	-0.812198	-0.198901	0.244892	258	0.417441	0.919706	2.34469	0.381285	0.162616	219	0.0199589	0.78586	0.0599723	0.0264441	-1.97365	0.0484221	0.738083	different
hsa-miR-30d-5p	10-heptadecenoate	-1.54048	-0.129283	0.0839243	258	0.124694	0.800042	1.84804	0.0899034	0.048648	219	0.065977	0.851695	0.00704329	0.00236663	-2.25955	0.0238494	0.688468	different
hsa-miR-30e-5p	10-heptadecenoate	-1.71447	-0.194045	0.113181	258	0.0876676	0.768466	1.59337	0.127749	0.0801752	219	0.112553	0.880978	0.01281	0.00642806	-2.32005	0.0203381	0.671989	different
hsa-miR-323a-3p	10-heptadecenoate	-0.638877	-0.222587	0.348403	258	0.523481	0.94199	2.9623	0.815755	0.275379	219	0.00339859	0.641563	0.121384	0.0758334	-2.33812	0.019381	0.667732	different
hsa-miR-323b-3p	10-heptadecenoate	-1.93141	-0.650341	0.336718	258	0.0545494	0.723989	1.66359	0.41284	0.248163	219	0.0976587	0.873716	0.113379	0.0615847	-2.54175	0.0110299	0.631393	different
hsa-miR-329-3p	10-heptadecenoate	-1.81873	-0.525647	0.289019	258	0.0701354	0.749359	1.6625	0.398663	0.239797	219	0.097876	0.873908	0.0835322	0.0575025	-2.46124	0.0138456	0.643789	different
hsa-miR-339-3p	10-heptadecenoate	-1.32614	-0.434188	0.327408	258	0.18599	0.837467	1.69544	0.443565	0.261622	219	0.0914461	0.870366	0.107196	0.0684462	-2.09439	0.0362251	0.715853	different
hsa-miR-339-5p	10-heptadecenoate	-1.52254	-0.522271	0.343025	258	0.129122	0.80471	2.87014	0.785207	0.273578	219	0.00451456	0.666514	0.117666	0.0748448	-2.97993	0.00288311	0.531101	different
hsa-miR-340-3p	10-heptadecenoate	-1.4159	-0.467565	0.330224	258	0.158034	0.82305	2.32108	0.622603	0.268239	219	0.0212239	0.787672	0.109048	0.0719519	-2.56244	0.0103938	0.627592	different
hsa-miR-345-5p	10-heptadecenoate	-2.06792	-0.725524	0.350848	258	0.0396643	0.696864	0.952279	0.262013	0.275143	219	0.34203	0.94131	0.123094	0.0757035	-2.21487	0.0267692	0.70073	different
hsa-miR-379-5p	10-heptadecenoate	-0.702689	-0.240922	0.342857	258	0.482896	0.935277	2.52528	0.726599	0.28773	219	0.0122851	0.749029	0.117551	0.0827883	-2.16161	0.0306483	0.706433	different
hsa-miR-409-3p	10-heptadecenoate	-1.35279	-0.402235	0.297339	258	0.177332	0.832555	2.04002	0.427667	0.209639	219	0.0425771	0.828928	0.0884103	0.0439486	-2.28113	0.0225406	0.682677	different
hsa-miR-411-5p	10-heptadecenoate	-1.7494	-0.593026	0.338988	258	0.081434	0.762242	1.66107	0.476174	0.286667	219	0.0981642	0.874131	0.114913	0.0821782	-2.40838	0.0160233	0.654427	different
hsa-miR-432-5p	10-heptadecenoate	-0.715433	-0.252079	0.352345	258	0.475001	0.934104	2.56027	0.699802	0.273331	219	0.0111481	0.736889	0.124147	0.07471	-2.13458	0.0327955	0.707138	different
hsa-miR-433-3p	10-heptadecenoate	-1.12745	-0.333414	0.295725	258	0.260622	0.870194	2.15402	0.508005	0.23584	219	0.0323562	0.807584	0.0874534	0.0556207	-2.2245	0.026115	0.697188	different
hsa-miR-4446-3p	10-heptadecenoate	-2.25054	-0.722274	0.320933	258	0.025274	0.656116	0.701243	0.179562	0.256062	219	0.483913	0.958981	0.102998	0.0655677	-2.19656	0.0280522	0.702344	different
hsa-miR-4454	10-heptadecenoate	-2.02578	-0.508081	0.250808	258	0.043837	0.704162	1.11112	0.259863	0.233876	219	0.267765	0.927225	0.0629046	0.0546979	-2.23935	0.0251333	0.691857	different
hsa-miR-4677-3p	10-heptadecenoate	-0.758355	-0.247306	0.326109	258	0.448944	0.927121	2.68808	0.68248	0.253892	219	0.00775188	0.709861	0.106347	0.0644609	-2.24972	0.0244664	0.689557	different
hsa-miR-4732-3p	10-heptadecenoate	-1.65724	-0.56379	0.340198	258	0.0987105	0.777162	1.33036	0.339884	0.255483	219	0.184816	0.910466	0.115735	0.0652716	-2.12405	0.0336659	0.709222	different
hsa-miR-485-3p	10-heptadecenoate	-2.01605	-0.626362	0.310687	258	0.0448514	0.706778	1.25472	0.330499	0.263404	219	0.210948	0.915184	0.0965265	0.0693817	-2.34917	0.0188152	0.666628	different
hsa-miR-493-3p	10-heptadecenoate	-1.72137	-0.550931	0.320054	258	0.0864066	0.767585	1.51262	0.42555	0.281334	219	0.131852	0.890775	0.102435	0.0791486	-2.29153	0.0219327	0.677927	different
hsa-miR-495-3p	10-heptadecenoate	-0.466717	-0.154125	0.330231	258	0.641104	0.960835	2.607	0.70811	0.271618	219	0.00977634	0.72546	0.109053	0.0737765	-2.01652	0.0437456	0.732208	different
hsa-miR-5010-5p	10-heptadecenoate	-1.95319	-0.581845	0.297894	258	0.0518992	0.721621	1.39412	0.340435	0.244193	219	0.164727	0.902795	0.0887411	0.0596303	-2.39435	0.0166498	0.654607	different
hsa-miR-505-3p	10-heptadecenoate	-1.49141	-0.521324	0.349551	258	0.1371	0.810038	2.09268	0.608576	0.290812	219	0.0375564	0.818612	0.122186	0.0845716	-2.4849	0.0129587	0.640549	different
hsa-miR-548av-5pXhsa-miR-548k	10-heptadecenoate	-1.62559	-0.501273	0.308363	258	0.105281	0.781812	1.38961	0.36136	0.260045	219	0.166092	0.902835	0.0950877	0.0676233	-2.13854	0.0324729	0.706433	different
hsa-miR-550a-3-5p	10-heptadecenoate	-0.101506	-0.0255155	0.25137	258	0.919229	0.99327	3.02843	0.63105	0.208375	219	0.00276042	0.623776	0.063187	0.0434203	-2.01087	0.0443387	0.73301	different
hsa-miR-574-3p	10-heptadecenoate	-1.50447	-0.436679	0.290254	258	0.133708	0.808406	2.6734	0.653617	0.244489	219	0.00808762	0.712127	0.0842476	0.0597747	-2.87296	0.00406647	0.554389	different
hsa-miR-576-5p	10-heptadecenoate	-1.08086	-0.32461	0.300325	258	0.280787	0.877792	2.00694	0.490364	0.244333	219	0.0460137	0.83009	0.090195	0.0596988	-2.105	0.0352915	0.714196	different
hsa-miR-577	10-heptadecenoate	-2.02836	-0.628902	0.310054	258	0.0435711	0.703512	0.678018	0.188173	0.277534	219	0.498493	0.960487	0.0961336	0.0770251	-1.96354	0.0495836	0.73963	different
hsa-miR-584-5p	10-heptadecenoate	-1.78525	-0.29788	0.166856	258	0.075419	0.756379	2.88692	0.400465	0.138717	219	0.00428935	0.666514	0.027841	0.0192424	-3.21837	0.00128922	0.453899	different
hsa-miR-625-3p	10-heptadecenoate	-1.10603	-0.398446	0.360248	258	0.269764	0.874033	2.67254	0.727617	0.272257	219	0.00810772	0.712127	0.129779	0.0741236	-2.49374	0.0126405	0.640549	different
hsa-miR-629-5p	10-heptadecenoate	-1.69786	-0.446544	0.263004	258	0.0907641	0.770181	1.85686	0.353085	0.190152	219	0.064705	0.849803	0.0691713	0.0361576	-2.46385	0.0137452	0.643789	different
hsa-miR-654-3p	10-heptadecenoate	-1.99783	-0.634886	0.317788	258	0.0468058	0.711913	1.29025	0.299695	0.232277	219	0.198357	0.913771	0.100989	0.0539528	-2.37428	0.0175831	0.660518	different
hsa-miR-654-5p	10-heptadecenoate	-2.21706	-0.607504	0.274014	258	0.0275083	0.666473	1.38588	0.336521	0.242821	219	0.167226	0.903381	0.0750834	0.058962	-2.57844	0.00992464	0.623667	different
hsa-miR-6842-3p	10-heptadecenoate	-1.25884	-0.409102	0.324983	258	0.209248	0.848826	2.01344	0.514164	0.255365	219	0.0453204	0.829281	0.105614	0.0652115	-2.23383	0.0254942	0.693602	different
hsa-miR-766-5p	10-heptadecenoate	-1.5293	-0.452613	0.295961	258	0.127439	0.803155	2.55123	0.63016	0.247002	219	0.0114323	0.737693	0.0875927	0.06101	-2.80882	0.00497232	0.575078	different
hsa-miR-889-3p	10-heptadecenoate	-2.69049	-0.901555	0.335089	258	0.00760983	0.565104	2.04937	0.573702	0.27994	219	0.0416455	0.828319	0.112285	0.0783666	-3.37869	0.000728333	0.420383	different
hsa-miR-92a-3p	10-heptadecenoate	-1.76368	-0.15852	0.0898805	258	0.0789927	0.761124	1.61516	0.112962	0.0699384	219	0.10775	0.879262	0.0080785	0.00489138	-2.38382	0.0171341	0.65802	different
hsa-miR-99a-5p	10-heptadecenoate	1.87307	0.174972	0.0934147	258	0.0622124	0.736467	-1.98738	-0.169899	0.0854892	219	0.0481557	0.831283	0.0087263	0.00730841	2.72349	0.00645956	0.600293	different
hsa-let-7b-3p	PE(P-34:1)/PE(O-34:2)	3.13063	0.700734	0.223832	258	0.00194911	0.451292	0.131278	0.0309313	0.235617	219	0.895679	0.995229	0.0501006	0.0555156	2.06102	0.0393012	0.720556	same
hsa-let-7a-3p	10-nonadecenoate	-1.93968	-0.602466	0.310601	258	0.0535304	0.722364	1.73408	0.46776	0.269745	219	0.0843432	0.864769	0.096473	0.0727622	-2.60154	0.00928069	0.620856	different
hsa-let-7c-5p	10-nonadecenoate	-1.16948	-0.218346	0.186703	258	0.24331	0.863276	2.13588	0.31803	0.148899	219	0.0338248	0.809818	0.0348581	0.0221708	-2.24606	0.0246999	0.690172	different
hsa-let-7f-5p	10-nonadecenoate	-0.861117	-0.0672662	0.078115	258	0.389989	0.912709	2.13619	0.167732	0.0785191	219	0.0337991	0.809818	0.00610196	0.00616526	-2.12174	0.0338597	0.710348	different
hsa-let-7i-5p	10-nonadecenoate	-1.51312	-0.170669	0.112793	258	0.131498	0.807084	2.29946	0.161252	0.070126	219	0.0224432	0.789422	0.0127223	0.00491765	-2.49911	0.0124504	0.640386	different
hsa-miR-100-5p	10-nonadecenoate	1.73485	0.170472	0.0982628	258	0.0839846	0.765127	-1.76571	-0.164048	0.0929074	219	0.0788698	0.862024	0.00965558	0.00863178	2.47369	0.0133725	0.640686	different
hsa-miR-10399-3p	10-nonadecenoate	-0.708575	-0.197245	0.278368	258	0.479241	0.934552	2.42845	0.618576	0.25472	219	0.0159894	0.769092	0.0774887	0.0648824	-2.16214	0.0306074	0.706433	different
hsa-let-7b-3p	PE(P-36:3)/PE(O-36:4)	2.71527	0.68422	0.25199	258	0.00707837	0.559958	0.114337	0.0232406	0.203263	219	0.909078	0.995998	0.063499	0.0413158	2.04163	0.0411885	0.725932	same
hsa-miR-10399-5p	10-nonadecenoate	-1.66282	-0.494529	0.297403	258	0.0975863	0.776536	2.10348	0.565612	0.268894	219	0.0365922	0.817644	0.0884488	0.0723038	-2.64414	0.00818987	0.613993	different
hsa-let-7b-3p	15-HETE	2.53156	0.789984	0.312054	258	0.0119619	0.604885	0.0744036	0.0153681	0.20655	219	0.940759	0.997134	0.0973777	0.0426629	2.06995	0.0384573	0.71865	same
hsa-miR-10527-5p	10-nonadecenoate	-1.57407	-0.429693	0.272983	258	0.116722	0.79421	1.86713	0.45358	0.24293	219	0.0632515	0.848726	0.0745197	0.0590149	-2.41712	0.0156438	0.654427	different
hsa-miR-10a-5p	10-nonadecenoate	1.33556	0.112199	0.0840084	258	0.182892	0.835623	-2.37928	-0.203007	0.0853229	219	0.0182249	0.778474	0.00705741	0.00727999	2.63244	0.00847729	0.617257	different
hsa-miR-10b-5p	10-nonadecenoate	1.50768	0.138618	0.0919413	258	0.132885	0.807992	-2.19092	-0.198203	0.0904655	219	0.0295369	0.806489	0.00845321	0.00818401	2.61131	0.00901957	0.619236	different
hsa-let-7b-5p	LPE(20:0)	-3.64562	-0.26054	0.0714666	258	0.000323746	0.358312	-0.225636	-0.017066	0.0756353	219	0.8217	0.990624	0.00510748	0.00572069	-2.33978	0.0192951	0.667074	same
hsa-miR-11400	10-nonadecenoate	-1.77625	-0.502539	0.282922	258	0.0768937	0.759146	1.2797	0.322972	0.252381	219	0.202036	0.91389	0.0800447	0.0636961	-2.17737	0.0294526	0.70473	different
hsa-miR-1180-3p	10-nonadecenoate	-1.73336	-0.527721	0.304451	258	0.0842509	0.765146	2.82478	0.696767	0.246662	219	0.00517856	0.669873	0.0926902	0.0608423	-3.12503	0.00177786	0.490421	different
hsa-miR-125a-3p	10-nonadecenoate	-1.56207	-0.426839	0.273252	258	0.119521	0.796152	2.20184	0.521931	0.237043	219	0.0287448	0.803376	0.0746667	0.0561895	-2.62279	0.00872123	0.617582	different
hsa-miR-1287-5p	10-nonadecenoate	-1.94619	-0.452906	0.232714	258	0.0527388	0.721915	1.02414	0.223522	0.218252	219	0.306923	0.935435	0.0541558	0.047634	-2.12016	0.0339923	0.710503	different
hsa-miR-1290	10-nonadecenoate	1.91117	0.293792	0.153724	258	0.0571124	0.729143	-1.53919	-0.143095	0.0929677	219	0.125236	0.888104	0.0236309	0.00864299	2.43189	0.0150204	0.653015	different
hsa-miR-1292-5p	10-nonadecenoate	-2.58539	-0.652875	0.252525	258	0.0102873	0.58809	0.569926	0.13544	0.237644	219	0.569326	0.967253	0.0637689	0.0564749	-2.27336	0.0230044	0.684491	different
hsa-miR-1307-3p	10-nonadecenoate	-2.08826	-0.605226	0.289823	258	0.0377742	0.694976	2.19486	0.552923	0.251917	219	0.0292494	0.806489	0.0839972	0.0634624	-3.01598	0.00256154	0.519807	different
hsa-let-7b-5p	LPC(14:0)	-3.3175	-0.229788	0.0692655	258	0.0010417	0.40896	-0.287144	-0.0216178	0.0752855	219	0.77428	0.987059	0.00479771	0.0056679	-2.03487	0.0418639	0.727676	same
hsa-miR-130b-5p	10-nonadecenoate	-1.24817	-0.346692	0.27776	258	0.213123	0.85054	1.8702	0.415851	0.222357	219	0.062822	0.848726	0.0771508	0.0494427	-2.14318	0.0320986	0.706433	different
hsa-miR-134-5p	10-nonadecenoate	-1.90481	-0.637098	0.334468	258	0.0579388	0.730364	1.54984	0.454306	0.293131	219	0.122657	0.887112	0.111869	0.0859256	-2.45402	0.0141268	0.646705	different
hsa-miR-142-3p	10-nonadecenoate	-0.589958	-0.175216	0.296997	258	0.555746	0.946559	2.47718	0.646795	0.261101	219	0.0140169	0.765045	0.0882071	0.0681737	-2.07867	0.0376477	0.717426	different
hsa-miR-1468-5p	10-nonadecenoate	-1.69898	-0.484865	0.285386	258	0.090552	0.770181	1.45324	0.353166	0.243019	219	0.147621	0.895186	0.081445	0.0590581	-2.23572	0.0253703	0.692676	different
hsa-miR-151a-5pXhsa-miR-151b	10-nonadecenoate	-1.15284	-0.0800912	0.0694732	258	0.250065	0.865851	1.79258	0.10081	0.0562374	219	0.0744528	0.858461	0.00482652	0.00316265	-2.02391	0.0429797	0.730589	different
hsa-miR-155-5p	10-nonadecenoate	-1.2515	-0.381231	0.304619	258	0.211908	0.849871	1.59516	0.428175	0.268422	219	0.112153	0.880789	0.0927929	0.0720505	-1.99357	0.0461994	0.735507	different
hsa-miR-15b-3p	10-nonadecenoate	-2.47981	-0.789193	0.318248	258	0.0137971	0.616971	1.40833	0.378465	0.268733	219	0.160484	0.90147	0.101282	0.0722174	-2.80328	0.0050585	0.575169	different
hsa-miR-15b-5p	10-nonadecenoate	-2.01464	-0.54968	0.272843	258	0.0450008	0.706965	2.50382	0.567847	0.226792	219	0.0130326	0.756143	0.0744433	0.0514345	-3.1498	0.00163382	0.475799	different
hsa-miR-1843	10-nonadecenoate	-1.56147	-0.46387	0.297072	258	0.119662	0.796182	1.66231	0.436985	0.262879	219	0.0979154	0.873908	0.0882518	0.0691053	-2.27097	0.0231487	0.684491	different
hsa-let-7b-5p	LPC(18:1)	-3.20559	-0.247208	0.0771177	258	0.00152118	0.428451	-0.16476	-0.0113916	0.0691405	219	0.869288	0.993778	0.00594714	0.00478041	-2.27679	0.0227987	0.684491	same
hsa-miR-185-5p	10-nonadecenoate	-1.54359	-0.240973	0.156112	258	0.123938	0.799758	2.69608	0.217686	0.0807419	219	0.00757419	0.709829	0.0243711	0.00651925	-2.60963	0.00906393	0.619539	different
hsa-miR-1908-5p	10-nonadecenoate	-2.95989	-0.827157	0.279456	258	0.00336958	0.49211	1.77566	0.4549	0.256187	219	0.0772109	0.860051	0.0780954	0.065632	-3.38172	0.000720335	0.420383	different
hsa-miR-199a-3pXhsa-miR-199b-3p	10-nonadecenoate	-2.19501	-0.518881	0.236391	258	0.0290716	0.670623	1.56227	0.257111	0.164576	219	0.119703	0.886305	0.0558807	0.0270852	-2.69406	0.00705871	0.608545	different
hsa-miR-199a-5p	10-nonadecenoate	-1.57195	-0.342984	0.21819	258	0.117212	0.794368	1.80949	0.19341	0.106887	219	0.0717785	0.857506	0.0476068	0.0114248	-2.20771	0.0272646	0.701747	different
hsa-miR-200c-3p	10-nonadecenoate	-1.54418	-0.389447	0.252202	258	0.123793	0.799495	1.77462	0.417762	0.235409	219	0.0773823	0.860374	0.0636059	0.0554175	-2.33975	0.0192966	0.667074	different
hsa-miR-21-3p	10-nonadecenoate	-1.99859	-0.587801	0.294107	258	0.0467222	0.711853	1.27903	0.350073	0.273701	219	0.20227	0.91396	0.0864989	0.0749125	-2.33441	0.0195742	0.669763	different
hsa-miR-221-3p	10-nonadecenoate	-1.57142	-0.340044	0.216393	258	0.117335	0.794383	1.9568	0.308687	0.157751	219	0.0516716	0.833429	0.0468258	0.0248854	-2.42254	0.0154124	0.653657	different
hsa-miR-224-5p	10-nonadecenoate	-1.39929	-0.346843	0.247871	258	0.162952	0.825926	1.72918	0.356696	0.206281	219	0.0852198	0.865189	0.0614402	0.0425519	-2.18166	0.0291343	0.70308	different
hsa-miR-2355-5p	10-nonadecenoate	-1.76268	-0.487898	0.276792	258	0.0791611	0.76117	1.74271	0.444231	0.254909	219	0.0828213	0.863398	0.076614	0.0649785	-2.47717	0.0132429	0.640549	different
hsa-miR-27a-5p	10-nonadecenoate	-1.23004	-0.349218	0.283907	258	0.219823	0.852852	1.56429	0.433314	0.277004	219	0.119228	0.885622	0.0806031	0.0767311	-1.97283	0.0485145	0.738181	different
hsa-miR-28-5p	10-nonadecenoate	-1.73956	-0.432422	0.248582	258	0.0831531	0.764676	1.26041	0.256643	0.20362	219	0.208895	0.915184	0.0617929	0.041461	-2.14441	0.0320002	0.706433	different
hsa-miR-29b-3p	10-nonadecenoate	-1.48375	-0.44659	0.300987	258	0.13912	0.811511	1.57755	0.429105	0.272006	219	0.116145	0.883019	0.0905932	0.0739875	-2.15856	0.0308847	0.706433	different
hsa-miR-30c-5p	10-nonadecenoate	-1.97955	-0.402801	0.203481	258	0.0488381	0.714776	0.936454	0.126451	0.135032	219	0.350095	0.942056	0.0414045	0.0182336	-2.16721	0.0302191	0.705683	different
hsa-miR-30d-5p	10-nonadecenoate	-1.80457	-0.134068	0.0742932	258	0.0723303	0.753346	1.38426	0.0653034	0.0471758	219	0.167721	0.903833	0.00551948	0.00222555	-2.26543	0.0234864	0.686856	different
hsa-miR-30e-5p	10-nonadecenoate	-2.15503	-0.215575	0.100033	258	0.0321031	0.677824	1.39792	0.108458	0.0775851	219	0.163584	0.902319	0.0100066	0.00601944	-2.55962	0.0104787	0.62786	different
hsa-miR-323a-3p	10-nonadecenoate	-1.17554	-0.362491	0.308361	258	0.240884	0.862398	2.9096	0.774847	0.266307	219	0.0040012	0.656118	0.0950867	0.0709196	-2.79143	0.00524754	0.578723	different
hsa-miR-323b-3p	10-nonadecenoate	-2.61945	-0.777419	0.296788	258	0.00933929	0.580119	1.32564	0.31866	0.240382	219	0.186373	0.910552	0.0880829	0.0577835	-2.86988	0.00410623	0.556517	different
hsa-miR-326	10-nonadecenoate	-2.00211	-0.579139	0.289264	258	0.0463402	0.711057	0.732806	0.183434	0.250318	219	0.464479	0.955637	0.0836737	0.062659	-1.99347	0.0462095	0.735507	different
hsa-miR-329-3p	10-nonadecenoate	-2.07634	-0.531113	0.255794	258	0.0388727	0.696211	1.51731	0.351992	0.231984	219	0.130663	0.890105	0.0654303	0.0538164	-2.55734	0.0105475	0.62924	different
hsa-miR-339-3p	10-nonadecenoate	-1.92241	-0.556034	0.289238	258	0.0556771	0.726012	2.07547	0.523013	0.251997	219	0.039138	0.82065	0.0836587	0.0635025	-2.81283	0.00491075	0.574871	different
hsa-miR-339-5p	10-nonadecenoate	-1.96266	-0.595226	0.303275	258	0.0507813	0.719146	2.19439	0.584676	0.266441	219	0.0292836	0.806489	0.0919756	0.0709911	-2.92278	0.0034692	0.541257	different
hsa-let-7b-5p	cotinine	-0.118182	-0.00584331	0.0494432	258	0.906017	0.992322	-2.76366	-0.151131	0.054685	219	0.0062139	0.688818	0.00244463	0.00299045	1.97072	0.0487559	0.738999	same
hsa-miR-340-3p	10-nonadecenoate	-1.59656	-0.467028	0.292521	258	0.111611	0.788419	2.34455	0.607609	0.259158	219	0.0199658	0.78586	0.0855684	0.0671626	-2.74978	0.00596351	0.590784	different
hsa-let-7b-5p	N-Palmitoyl Taurine	0.102599	0.00639191	0.0623	258	0.918363	0.99327	4.21909	0.230602	0.0546568	219	3.62e-05	0.245817	0.00388129	0.00298737	-2.70533	0.00682374	0.606597	same
hsa-miR-340-5p	10-nonadecenoate	-1.59764	-0.465297	0.29124	258	0.111371	0.78834	1.98538	0.44769	0.225493	219	0.0483785	0.831283	0.0848208	0.0508471	-2.47871	0.0131857	0.640549	different
hsa-miR-345-5p	10-nonadecenoate	-2.66396	-0.82431	0.30943	258	0.00821862	0.573807	0.436749	0.116323	0.266338	219	0.662734	0.97657	0.0957469	0.0709361	-2.30396	0.021225	0.675181	different
hsa-miR-361-3p	10-nonadecenoate	-2.10636	-0.654836	0.310886	258	0.0361586	0.690375	0.727314	0.18876	0.25953	219	0.467828	0.955921	0.09665	0.0673561	-2.08307	0.0372445	0.717426	different
hsa-miR-3688-3p	10-nonadecenoate	-1.44237	-0.422293	0.292777	258	0.150435	0.81814	1.7814	0.450423	0.252847	219	0.0762649	0.859747	0.0857186	0.0639317	-2.25597	0.0240722	0.688468	different
hsa-miR-379-5p	10-nonadecenoate	-1.78669	-0.540348	0.30243	258	0.0751848	0.756055	2.94094	0.81357	0.276636	219	0.00363201	0.650638	0.0914638	0.0765273	-3.30331	0.00095551	0.443971	different
hsa-miR-409-3p	10-nonadecenoate	-2.73852	-0.714168	0.260786	258	0.00661022	0.551988	1.8597	0.377371	0.20292	219	0.0642997	0.849297	0.0680094	0.0411765	-3.30336	0.000955331	0.443971	different
hsa-miR-411-5p	10-nonadecenoate	-2.30576	-0.690089	0.299289	258	0.0219331	0.647638	1.54512	0.428416	0.277269	219	0.123794	0.887112	0.0895737	0.0768784	-2.74153	0.00611536	0.591872	different
hsa-miR-421	10-nonadecenoate	-1.78257	-0.54208	0.304101	258	0.0758561	0.757509	1.22276	0.307644	0.251599	219	0.222766	0.917848	0.0924773	0.063302	-2.1529	0.0313268	0.706433	different
hsa-miR-425-5p	10-nonadecenoate	-1.75767	-0.490013	0.278786	258	0.0800132	0.761898	0.962871	0.208186	0.216214	219	0.336699	0.940816	0.0777214	0.0467486	-1.97901	0.0478154	0.736943	different
hsa-miR-432-5p	10-nonadecenoate	-1.65948	-0.516225	0.311077	258	0.0982584	0.777137	2.55574	0.675119	0.264158	219	0.0112897	0.737192	0.0967687	0.0697793	-2.91922	0.00350904	0.542857	different
hsa-miR-433-3p	10-nonadecenoate	-1.90453	-0.497147	0.261034	258	0.0579751	0.730364	2.18694	0.498269	0.227839	219	0.0298309	0.806489	0.0681386	0.0519105	-2.87293	0.00406684	0.554389	different
hsa-miR-4446-3p	10-nonadecenoate	-3.26007	-0.917955	0.281576	258	0.00126674	0.416556	0.871551	0.215535	0.247301	219	0.38443	0.945636	0.0792848	0.0611576	-3.0246	0.00248958	0.516045	different
hsa-miR-4659a-3p	10-nonadecenoate	-1.09075	-0.294145	0.269673	258	0.276422	0.876182	1.86945	0.436458	0.233469	219	0.0629262	0.848726	0.0727234	0.0545078	-2.04826	0.0405347	0.723636	different
hsa-miR-4659b-3p	10-nonadecenoate	-0.843711	-0.225207	0.266924	258	0.399628	0.915431	2.23132	0.507035	0.227235	219	0.0266968	0.797978	0.0712486	0.0516357	-2.08885	0.0367216	0.71673	different
hsa-miR-4662a-5p	10-nonadecenoate	-1.44996	-0.425457	0.293427	258	0.148308	0.817329	1.61167	0.426524	0.264647	219	0.108508	0.879568	0.0860993	0.0700383	-2.15614	0.031073	0.706433	different
hsa-miR-4677-3p	10-nonadecenoate	-1.57106	-0.452638	0.28811	258	0.117419	0.794383	1.66245	0.412072	0.24787	219	0.0978861	0.873908	0.0830074	0.0614395	-2.27518	0.022895	0.684491	different
hsa-miR-4732-5p	10-nonadecenoate	-1.85559	-0.55161	0.297269	258	0.0646751	0.741639	0.8775	0.222071	0.253072	219	0.381199	0.9454	0.0883691	0.0640454	-1.98175	0.0475074	0.73683	different
hsa-miR-485-5p	10-nonadecenoate	-2.3949	-0.705612	0.294631	258	0.0173528	0.635717	0.447966	0.115226	0.25722	219	0.654631	0.975753	0.0868073	0.0661621	-2.09872	0.0358414	0.714923	different
hsa-miR-493-3p	10-nonadecenoate	-2.09819	-0.593829	0.28302	258	0.0368807	0.692991	1.28035	0.348622	0.272286	219	0.201807	0.91389	0.0801004	0.0741395	-2.39972	0.0164077	0.654607	different
hsa-miR-495-3p	10-nonadecenoate	-0.768973	-0.22502	0.292624	258	0.442627	0.925999	2.24869	0.592594	0.263529	219	0.0255511	0.796204	0.0856286	0.0694474	-2.07623	0.0378725	0.717582	different
hsa-miR-5010-5p	10-nonadecenoate	-1.87897	-0.496632	0.26431	258	0.0613978	0.736372	1.14741	0.271165	0.236328	219	0.252494	0.925857	0.06986	0.0558511	-2.16551	0.0303488	0.705683	different
hsa-miR-505-3p	10-nonadecenoate	-1.93463	-0.597903	0.309054	258	0.0541511	0.723605	2.0259	0.569713	0.281214	219	0.0440159	0.82907	0.0955141	0.0790814	-2.79437	0.00520015	0.578723	different
hsa-miR-548av-5pXhsa-miR-548k	10-nonadecenoate	-2.48443	-0.674717	0.271579	258	0.0136237	0.614878	1.07518	0.270682	0.251756	219	0.283507	0.92954	0.0737549	0.0633812	-2.55293	0.0106821	0.630568	different
hsa-miR-550a-3-5p	10-nonadecenoate	-0.31871	-0.0710301	0.222867	258	0.750209	0.975941	2.62932	0.532169	0.202398	219	0.00917637	0.717147	0.0496699	0.0409649	-2.00361	0.0451118	0.733223	different
hsa-miR-574-3p	10-nonadecenoate	-1.98376	-0.508935	0.25655	258	0.0483632	0.71462	2.43651	0.577259	0.23692	219	0.015647	0.767879	0.065818	0.0561311	-3.11041	0.00186826	0.494421	different
hsa-miR-576-5p	10-nonadecenoate	-1.55358	-0.412739	0.265669	258	0.121533	0.797352	2.0914	0.493431	0.235933	219	0.0376721	0.818612	0.07058	0.0556646	-2.55037	0.0107608	0.630837	different
hsa-miR-577	10-nonadecenoate	-3.15493	-0.857754	0.271877	258	0.00179949	0.447568	1.14047	0.305282	0.267681	219	0.255365	0.925857	0.073917	0.0716531	-3.0483	0.00230144	0.51015	different
hsa-miR-584-5p	10-nonadecenoate	-1.92898	-0.285121	0.147809	258	0.054852	0.724636	2.30614	0.311267	0.134973	219	0.02206	0.789422	0.0218476	0.0182177	-2.97951	0.00288711	0.531101	different
hsa-miR-605-3p	10-nonadecenoate	-1.5636	-0.472226	0.302013	258	0.119162	0.795937	1.70045	0.416552	0.244966	219	0.0904993	0.869961	0.0912117	0.0600084	-2.28554	0.0222812	0.680513	different
hsa-miR-625-3p	10-nonadecenoate	-1.29147	-0.412211	0.319179	258	0.197718	0.842771	2.05964	0.545492	0.264848	219	0.0406428	0.825315	0.101875	0.0701443	-2.3091	0.0209382	0.674848	different
hsa-miR-629-5p	10-nonadecenoate	-2.43866	-0.565381	0.23184	258	0.0154301	0.623445	0.714478	0.132188	0.185014	219	0.47571	0.957035	0.05375	0.0342301	-2.35177	0.0186842	0.666345	different
hsa-miR-654-3p	10-nonadecenoate	-2.63774	-0.739074	0.280192	258	0.00886317	0.57622	1.14008	0.25613	0.22466	219	0.255529	0.925857	0.0785077	0.0504721	-2.77109	0.00558685	0.583293	different
hsa-miR-654-5p	10-nonadecenoate	-2.92227	-0.705136	0.241298	258	0.00378925	0.503	1.40779	0.330304	0.234626	219	0.160644	0.901472	0.0582245	0.0550492	-3.07652	0.00209429	0.508231	different
hsa-miR-660-5p	10-nonadecenoate	-2.55169	-0.765171	0.299868	258	0.0113092	0.600064	0.649255	0.160756	0.247602	219	0.51687	0.962701	0.0899211	0.0613065	-2.38101	0.0172652	0.659183	different
hsa-miR-6842-3p	10-nonadecenoate	-1.92248	-0.551749	0.286998	258	0.0556679	0.726012	1.41369	0.35053	0.247953	219	0.158905	0.901158	0.0823678	0.0614808	-2.37896	0.0173614	0.659183	different
hsa-miR-6852-5p	10-nonadecenoate	-1.91059	-0.523738	0.274123	258	0.0571875	0.729143	1.3666	0.339415	0.248365	219	0.173186	0.907028	0.0751437	0.0616852	-2.33345	0.0196245	0.67009	different
hsa-miR-744-5p	10-nonadecenoate	-1.85129	-0.451689	0.243986	258	0.0652926	0.743303	1.28537	0.271455	0.211189	219	0.200053	0.91389	0.0595291	0.0446006	-2.24098	0.0250275	0.691608	different
hsa-miR-7-5p	10-nonadecenoate	-1.42686	-0.447993	0.313971	258	0.154853	0.821114	1.49752	0.384142	0.256518	219	0.13573	0.891117	0.0985779	0.0658014	-2.05244	0.0401271	0.721771	different
hsa-miR-766-3p	10-nonadecenoate	-1.7965	-0.504438	0.280788	258	0.0736072	0.754534	1.49453	0.38222	0.255746	219	0.13651	0.891117	0.0788421	0.0654059	-2.33454	0.0195675	0.669763	different
hsa-miR-766-5p	10-nonadecenoate	-1.87926	-0.492062	0.261838	258	0.0613587	0.736324	2.33642	0.559035	0.23927	219	0.020394	0.787672	0.0685592	0.0572501	-2.96337	0.00304287	0.531101	different
hsa-miR-7706	10-nonadecenoate	-1.10446	-0.323449	0.292857	258	0.270443	0.874168	3.5027	0.851256	0.243028	219	0.000560622	0.492984	0.0857654	0.0590628	-3.08675	0.00202355	0.503732	different
hsa-miR-889-3p	10-nonadecenoate	-3.40662	-1.00388	0.294685	258	0.000764936	0.396881	1.86324	0.504906	0.270983	219	0.063799	0.848947	0.0868395	0.073432	-3.76877	0.000164053	0.333994	different
hsa-miR-92b-5p	10-nonadecenoate	-0.896156	-0.254395	0.283874	258	0.371021	0.907507	2.20715	0.531294	0.240715	219	0.0283661	0.801167	0.0805845	0.0579436	-2.11097	0.034775	0.712471	different
hsa-miR-98-5p	10-nonadecenoate	-1.42067	-0.399778	0.281401	258	0.156644	0.821636	1.64448	0.397029	0.241432	219	0.101546	0.875947	0.0791866	0.0582892	-2.14902	0.031633	0.706433	different
hsa-miR-181a-5p	11-HDoHE	2.47096	0.263796	0.106758	258	0.0141348	0.620017	-0.336781	-0.0228273	0.0677807	219	0.736612	0.98302	0.0113974	0.00459422	2.26655	0.0234179	0.6867	different
hsa-miR-320a-3p	11-HDoHE	-2.55325	-0.215468	0.0843897	258	0.0112599	0.599699	1.13284	0.0837727	0.0739493	219	0.258549	0.926322	0.00712162	0.0054685	-2.66689	0.00765559	0.609136	different
hsa-miR-320c	11-HDoHE	-2.33547	-0.273235	0.116994	258	0.0203009	0.645435	0.363535	0.0323869	0.089089	219	0.716564	0.981093	0.0136875	0.00793684	-2.07832	0.0376795	0.717426	different
hsa-miR-664a-5p	11-HDoHE	2.69803	0.658583	0.244098	258	0.00744454	0.564754	-0.523747	-0.0896246	0.171122	219	0.600996	0.970238	0.0595839	0.0292827	2.50988	0.0120772	0.639248	different
hsa-let-7b-5p	12.13-diHOME	-2.0138	-0.20438	0.101489	258	0.0450887	0.707482	1.10151	0.0651697	0.0591639	219	0.271912	0.927994	0.0103001	0.00350037	-2.29452	0.0217607	0.676946	different
hsa-let-7c-5p	12.13-diHOME	-2.27908	-0.557312	0.244533	258	0.0234956	0.652451	1.753	0.232197	0.132457	219	0.0810345	0.863049	0.0597966	0.017545	-2.8389	0.00452687	0.56908	different
hsa-let-7d-5p	12.13-diHOME	-1.48397	-0.317829	0.214175	258	0.139062	0.811499	1.30419	0.189077	0.144977	219	0.19357	0.911792	0.0458709	0.0210183	-1.95997	0.049999	0.73963	different
hsa-let-7e-5p	12.13-diHOME	-1.60264	-0.410864	0.256367	258	0.110263	0.787015	1.16463	0.183807	0.157824	219	0.245464	0.924193	0.0657242	0.0249083	-1.97531	0.0482335	0.738061	different
hsa-let-7g-5p	12.13-diHOME	-1.91411	-0.415669	0.21716	258	0.0567336	0.728119	1.9663	0.190173	0.0967161	219	0.050557	0.831888	0.0471585	0.00935401	-2.54851	0.0108183	0.631335	different
hsa-miR-10a-5p	12.13-diHOME	1.58712	0.175685	0.110694	258	0.113734	0.790887	-1.17071	-0.089433	0.0763924	219	0.243019	0.923923	0.0122532	0.0058358	1.9712	0.0487004	0.738957	different
hsa-miR-10b-3p	12.13-diHOME	-2.34607	-0.909903	0.387841	258	0.0197449	0.645219	1.59996	0.353834	0.221151	219	0.111083	0.880034	0.150421	0.048908	-2.83056	0.00464672	0.570714	different
hsa-miR-1180-3p	12.13-diHOME	-1.65256	-0.664254	0.401955	258	0.0996618	0.778083	1.97214	0.435291	0.22072	219	0.0498817	0.831434	0.161568	0.0487175	-2.39777	0.0164951	0.654607	different
hsa-miR-1292-5p	12.13-diHOME	-1.58189	-0.531418	0.335938	258	0.114923	0.792466	1.5165	0.318038	0.209719	219	0.13087	0.890167	0.112854	0.043982	-2.14495	0.0319566	0.706433	different
hsa-miR-130b-5p	12.13-diHOME	-2.28858	-0.832816	0.3639	258	0.0229284	0.649115	0.715826	0.142089	0.198497	219	0.474879	0.956875	0.132423	0.039401	-2.35191	0.0186775	0.666345	different
hsa-miR-136-3p	12.13-diHOME	-1.02358	-0.435287	0.42526	258	0.307012	0.888408	3.42295	0.814617	0.237987	219	0.000742166	0.509191	0.180846	0.0566378	-2.56483	0.0103225	0.627592	different
hsa-miR-1-3p	12.13-diHOME	-0.788732	-0.332104	0.421061	258	0.431007	0.922505	2.52601	0.635343	0.251521	219	0.0122606	0.749019	0.177292	0.0632627	-1.97251	0.0485509	0.738181	different
hsa-miR-143-3p	12.13-diHOME	1.28054	0.151583	0.118374	258	0.201527	0.844721	-3.16614	-0.210681	0.066542	219	0.00177002	0.611669	0.0140123	0.00442784	2.66773	0.00763647	0.609136	different
hsa-miR-144-3p	12.13-diHOME	-2.63559	-0.817857	0.310313	258	0.00891791	0.576975	1.8665	0.165301	0.0885618	219	0.0633388	0.848726	0.096294	0.0078432	-3.04664	0.00231418	0.51015	different
hsa-miR-148b-3p	12.13-diHOME	-2.59282	-0.54339	0.209575	258	0.0100733	0.587908	0.970085	0.0989341	0.101985	219	0.333099	0.940004	0.0439216	0.0104009	-2.75591	0.00585298	0.588393	different
hsa-miR-151b	12.13-diHOME	-2.19319	-0.368835	0.168173	258	0.0292041	0.671074	0.728111	0.0580738	0.0797595	219	0.467341	0.955921	0.0282821	0.00636157	-2.29363	0.0218118	0.677286	different
hsa-miR-152-3p	12.13-diHOME	-1.45714	-0.418709	0.287351	258	0.146319	0.816786	1.81241	0.222861	0.122964	219	0.0713245	0.857307	0.0825706	0.0151201	-2.05266	0.0401054	0.721771	different
hsa-miR-15b-5p	12.13-diHOME	-2.0218	-0.727873	0.360012	258	0.0442496	0.705305	0.978783	0.199212	0.20353	219	0.328792	0.939406	0.129609	0.0414245	-2.24171	0.0249802	0.691608	different
hsa-miR-185-5p	12.13-diHOME	-2.6203	-0.535105	0.204215	258	0.00931643	0.579729	2.1686	0.156139	0.0720001	219	0.0312159	0.806706	0.0417036	0.00518402	-3.19229	0.0014115	0.458333	different
hsa-miR-191-5p	12.13-diHOME	1.558	0.113351	0.0727539	258	0.120483	0.796834	-2.45298	-0.119632	0.0487699	219	0.0149678	0.767416	0.00529313	0.0023785	2.65998	0.00781442	0.609516	different
hsa-miR-193b-5p	12.13-diHOME	-1.91579	-0.675381	0.352533	258	0.0565183	0.728119	2.70314	0.541723	0.200405	219	0.00742049	0.709829	0.124279	0.0401623	-3.00138	0.00268755	0.527461	different
hsa-miR-199a-3pXhsa-miR-199b-3p	12.13-diHOME	-1.4713	-0.461327	0.313549	258	0.142452	0.814153	2.18532	0.317142	0.145124	219	0.0299505	0.806489	0.0983133	0.0210608	-2.25313	0.0242511	0.689042	different
hsa-miR-204-5p	12.13-diHOME	-2.10883	-0.740719	0.351246	258	0.0359423	0.690131	1.57709	0.316217	0.200507	219	0.116251	0.88313	0.123374	0.0402029	-2.61329	0.00896747	0.618976	different
hsa-miR-214-3p	12.13-diHOME	-2.44897	-0.889114	0.363057	258	0.0150058	0.623445	0.362284	0.0694764	0.191773	219	0.717497	0.981128	0.13181	0.036777	-2.33465	0.0195619	0.669763	different
hsa-miR-215-5p	12.13-diHOME	-1.89319	-0.51296	0.270951	258	0.0594743	0.733983	0.992597	0.113833	0.114682	219	0.322027	0.938442	0.0734142	0.013152	-2.13034	0.0331432	0.708004	different
hsa-miR-224-5p	12.13-diHOME	-2.073	-0.67495	0.32559	258	0.0391843	0.696211	0.447697	0.0824052	0.184065	219	0.654825	0.975754	0.106009	0.0338798	-2.02492	0.0428755	0.730589	different
hsa-miR-29b-3p	12.13-diHOME	-1.09409	-0.435396	0.397954	258	0.274958	0.875927	2.5848	0.617366	0.238845	219	0.0104079	0.729144	0.158367	0.0570468	-2.26826	0.0233133	0.685163	different
hsa-miR-30b-5p	12.13-diHOME	-2.35951	-0.880197	0.373042	258	0.0190591	0.644276	1.39888	0.297153	0.212422	219	0.163298	0.902319	0.13916	0.0451233	-2.7426	0.0060955	0.591872	different
hsa-miR-30c-5p	12.13-diHOME	-2.43325	-0.65081	0.267465	258	0.0156572	0.623755	0.270706	0.0324675	0.119937	219	0.786878	0.98781	0.0715375	0.0143848	-2.33101	0.0197528	0.67025	different
hsa-miR-323b-3p	12.13-diHOME	-2.01008	-0.791512	0.393772	258	0.0454846	0.708948	2.41909	0.510709	0.211116	219	0.0163953	0.772038	0.155056	0.04457	-2.91458	0.00356169	0.54325	different
hsa-miR-328-3p	12.13-diHOME	-1.80811	-0.731763	0.404713	258	0.0717775	0.752453	1.1436	0.259883	0.22725	219	0.254068	0.925857	0.163792	0.0516426	-2.13648	0.0326405	0.706433	different
hsa-miR-335-5p	12.13-diHOME	-1.62799	-0.568123	0.348972	258	0.104771	0.781594	2.79956	0.61588	0.219992	219	0.00558511	0.681834	0.121781	0.0483964	-2.87013	0.00410301	0.556517	different
hsa-miR-338-5p	12.13-diHOME	-2.53785	-0.913762	0.360054	258	0.0117545	0.601978	0.234472	0.0523383	0.223217	219	0.814843	0.990009	0.129639	0.049826	-2.28051	0.0225773	0.682941	different
hsa-miR-340-5p	12.13-diHOME	-1.689	-0.648715	0.384083	258	0.092452	0.770995	1.30369	0.261973	0.200946	219	0.193739	0.911867	0.14752	0.0403794	-2.10091	0.0356491	0.71475	different
hsa-miR-342-3p	12.13-diHOME	-1.88671	-0.436246	0.231221	258	0.060345	0.735303	0.803697	0.0928358	0.115511	219	0.422464	0.950613	0.0534631	0.0133428	-2.04699	0.0406593	0.724195	different
hsa-miR-342-5p	12.13-diHOME	-2.44089	-0.854584	0.350111	258	0.0153375	0.623445	0.525311	0.0871442	0.165891	219	0.599911	0.970198	0.122578	0.0275197	-2.43074	0.015068	0.653015	different
hsa-miR-3605-5p	12.13-diHOME	-1.34071	-0.510847	0.381026	258	0.181216	0.834527	1.82937	0.372194	0.203455	219	0.068736	0.853331	0.145181	0.041394	-2.04435	0.0409194	0.725422	different
hsa-miR-370-3p	12.13-diHOME	-1.33995	-0.499792	0.372993	258	0.181463	0.834701	2.20118	0.45769	0.20793	219	0.0287924	0.803376	0.139123	0.0432348	-2.24217	0.0249505	0.691608	different
hsa-miR-374b-5p	12.13-diHOME	-1.48969	-0.600025	0.402785	258	0.137551	0.810356	1.71745	0.405647	0.236192	219	0.0873438	0.867164	0.162236	0.0557866	-2.1538	0.0312557	0.706433	different
hsa-miR-411-5p	12.13-diHOME	-2.07282	-0.820236	0.395711	258	0.039202	0.696211	2.47862	0.604055	0.243706	219	0.0139622	0.765045	0.156587	0.0593927	-3.06473	0.00217868	0.508231	different
hsa-miR-432-5p	12.13-diHOME	-2.15621	-0.881827	0.408971	258	0.0320103	0.677549	1.81677	0.428618	0.235923	219	0.0706507	0.856333	0.167258	0.0556596	-2.77554	0.00551105	0.583293	different
hsa-miR-4732-5p	12.13-diHOME	-1.4594	-0.573944	0.393273	258	0.145694	0.816396	2.10222	0.467698	0.222478	219	0.0367032	0.817726	0.154663	0.0494964	-2.30533	0.0211481	0.675181	different
hsa-miR-4738-3p	12.13-diHOME	-1.8867	-0.698523	0.370236	258	0.0603462	0.735303	1.23664	0.2635	0.213077	219	0.217576	0.916563	0.137075	0.0454018	-2.25207	0.0243179	0.689042	different
hsa-miR-485-5p	12.13-diHOME	-1.69987	-0.664543	0.390939	258	0.0903852	0.770181	1.1708	0.266261	0.227417	219	0.24298	0.923923	0.152833	0.0517186	-2.05805	0.0395849	0.721164	different
hsa-miR-493-3p	12.13-diHOME	-1.43995	-0.540215	0.375163	258	0.151118	0.81867	1.96056	0.470867	0.24017	219	0.0512278	0.832988	0.140747	0.0576814	-2.26978	0.0232207	0.684491	different
hsa-miR-495-3p	12.13-diHOME	-0.878782	-0.339207	0.385996	258	0.380353	0.90965	2.74871	0.638551	0.232309	219	0.0064941	0.698254	0.148993	0.0539676	-2.17033	0.0299821	0.705645	different
hsa-miR-503-5p	12.13-diHOME	-2.21071	-0.941022	0.425665	258	0.027951	0.668425	1.07014	0.255469	0.238724	219	0.285761	0.930483	0.181191	0.0569893	-2.45164	0.0142207	0.646705	different
hsa-miR-543	12.13-diHOME	-2.35386	-0.912692	0.387743	258	0.0193452	0.644984	1.68074	0.389311	0.23163	219	0.0942718	0.871535	0.150345	0.0536526	-2.8827	0.00394282	0.550464	different
hsa-miR-589-5p	12.13-diHOME	-3.11006	-0.970728	0.312125	258	0.00208461	0.454541	2.04366	0.262942	0.128662	219	0.0422121	0.828928	0.0974217	0.016554	-3.6542	0.000257982	0.347612	different
hsa-miR-615-3p	12.13-diHOME	-1.75388	-0.68703	0.391721	258	0.0806623	0.762216	1.11394	0.249381	0.223872	219	0.266553	0.927225	0.153445	0.0501187	-2.07547	0.0379431	0.717593	different
hsa-miR-642a-3p	12.13-diHOME	-2.74954	-1.0846	0.394465	258	0.00639826	0.548343	1.35444	0.321271	0.237198	219	0.177023	0.907833	0.155602	0.0562627	-3.05432	0.00225568	0.508231	different
hsa-miR-654-3p	12.13-diHOME	-2.45234	-0.908353	0.370403	258	0.0148694	0.623445	1.3949	0.277408	0.198874	219	0.164492	0.902647	0.137198	0.0395507	-2.82045	0.00479562	0.573079	different
hsa-miR-654-5p	12.13-diHOME	-2.06765	-0.663786	0.321034	258	0.03969	0.696864	0.613159	0.128018	0.208784	219	0.540422	0.964384	0.103063	0.0435909	-2.06762	0.0386758	0.718941	different
hsa-miR-766-5p	12.13-diHOME	-1.66605	-0.576487	0.346021	258	0.0969417	0.775882	1.21626	0.26037	0.214074	219	0.225224	0.918505	0.119731	0.0458276	-2.05673	0.0397127	0.721164	different
hsa-miR-874-3p	12.13-diHOME	-2.94673	-1.13253	0.384335	258	0.00351127	0.498166	0.976493	0.212843	0.217967	219	0.329923	0.939554	0.147713	0.0475094	-3.04493	0.00232733	0.51103	different
hsa-miR-143-3p	12-HETE	1.69799	0.197202	0.116139	258	0.0907398	0.770181	-1.01657	-0.0607857	0.0597952	219	0.310508	0.935746	0.0134882	0.00357546	1.97498	0.0482703	0.738061	different
hsa-miR-146a-5p	12-HETE	1.81433	0.176241	0.0971385	258	0.070812	0.750547	-0.933638	-0.0372992	0.0399504	219	0.351543	0.942124	0.00943588	0.00159604	2.03308	0.0420448	0.728728	different
hsa-miR-16-5p	12-HETE	2.84981	0.671314	0.235565	258	0.00473482	0.517411	-0.810639	-0.0963245	0.118825	219	0.418474	0.950025	0.0554907	0.0141195	2.90951	0.00361992	0.54464	different
hsa-miR-1843	12-HETE	2.67605	1.02232	0.382025	258	0.00793595	0.569509	-0.00443917	-0.000916685	0.206499	219	0.996462	0.999858	0.145943	0.042642	2.35625	0.0184603	0.665977	different
hsa-miR-199a-3pXhsa-miR-199b-3p	12-HETE	1.92959	0.593237	0.307442	258	0.0547758	0.724508	-0.751346	-0.0969334	0.129013	219	0.45327	0.954311	0.0945207	0.0166444	2.07001	0.0384514	0.71865	different
hsa-miR-21-3p	12-HETE	1.92716	0.735985	0.381901	258	0.0550791	0.725317	-1.33236	-0.284534	0.213557	219	0.184161	0.910172	0.145848	0.0456066	2.33232	0.0196839	0.670146	different
hsa-miR-28-5p	12-HETE	2.38301	0.764831	0.320951	258	0.0179105	0.638429	-0.421965	-0.0672819	0.159449	219	0.673474	0.977629	0.10301	0.025424	2.3219	0.0202386	0.671099	different
hsa-miR-29a-3p	12-HETE	1.89898	0.492133	0.259156	258	0.0587046	0.731278	-2.43616	-0.167052	0.0685718	219	0.015662	0.767879	0.0671621	0.00470209	2.45896	0.0139341	0.644861	different
hsa-miR-345-5p	12-HETE	3.02439	1.20977	0.400005	258	0.00274782	0.47155	-0.424672	-0.0882826	0.207884	219	0.671502	0.977296	0.160004	0.0432158	2.87945	0.00398367	0.550464	different
hsa-miR-363-3p	12-HETE	2.12133	0.480776	0.226639	258	0.0348665	0.687863	-0.384201	-0.0330153	0.0859323	219	0.701211	0.980072	0.0513651	0.00738436	2.11975	0.0340272	0.710638	different
hsa-miR-370-3p	12-HETE	2.34344	0.853506	0.36421	258	0.0198816	0.645219	-0.719285	-0.132994	0.184897	219	0.47275	0.956524	0.132649	0.0341868	2.41519	0.0157269	0.654427	different
hsa-let-7e-5p	salicylate	2.8428	0.404607	0.142327	258	0.00483678	0.519937	0.0794914	0.0104017	0.130854	219	0.936716	0.997086	0.0202569	0.0171227	2.03894	0.0414558	0.726252	same
hsa-miR-374a-5p	12-HETE	2.63443	1.0109	0.383724	258	0.00894753	0.577459	-0.482369	-0.0725284	0.150359	219	0.630037	0.973328	0.147244	0.0226077	2.62883	0.00856779	0.617582	different
hsa-miR-421	12-HETE	3.14975	1.22704	0.389569	258	0.00183051	0.447827	-0.0323011	-0.00636522	0.197059	219	0.974262	0.99853	0.151764	0.0388322	2.8252	0.00472505	0.572958	different
hsa-miR-454-5p	12-HETE	2.58321	0.885998	0.342983	258	0.0103507	0.58809	-0.187469	-0.0362582	0.193409	219	0.851471	0.992579	0.117638	0.0374071	2.3422	0.0191707	0.666628	different
hsa-miR-486-5p	12-HETE	-1.46771	-0.215705	0.146967	258	0.143425	0.814729	1.50517	0.128983	0.0856931	219	0.133755	0.891117	0.0215992	0.00734331	-2.02608	0.0427564	0.730278	different
hsa-miR-501-3p	12-HETE	-2.10615	-0.372527	0.176876	258	0.0361763	0.690404	1.26549	0.141951	0.112171	219	0.207072	0.914796	0.031285	0.0125824	-2.45639	0.0140343	0.645487	different
hsa-miR-502-3p	12-HETE	2.43846	0.540319	0.221582	258	0.0154385	0.623445	-0.0768726	-0.00941212	0.122438	219	0.938797	0.997134	0.0490984	0.014991	2.17148	0.0298946	0.705433	different
hsa-miR-628-3p	12-HETE	2.52054	0.742264	0.294486	258	0.0123333	0.607991	-0.377565	-0.0450237	0.119248	219	0.706128	0.980606	0.0867219	0.01422	2.47798	0.0132129	0.640549	different
hsa-miR-652-3p	12-HETE	1.91254	0.658847	0.344488	258	0.0569364	0.72869	-0.658629	-0.116535	0.176936	219	0.510842	0.962026	0.118672	0.0313065	2.00217	0.0452664	0.733369	different
hsa-miR-664a-5p	12-HETE	1.93651	0.708866	0.366053	258	0.0539187	0.723113	-0.951739	-0.135295	0.142156	219	0.342303	0.94131	0.133995	0.0202084	2.1497	0.0315786	0.706433	different
hsa-miR-744-5p	12-HETE	1.71675	0.54411	0.316942	258	0.0872485	0.768115	-0.992586	-0.163866	0.16509	219	0.322033	0.938442	0.100452	0.0272546	1.98112	0.0475774	0.73683	different
hsa-let-7e-5p	thiamine	-0.872683	-0.12748	0.146078	258	0.383664	0.910833	-3.82112	-0.553632	0.144887	219	0.000174118	0.412851	0.0213388	0.0209923	2.07126	0.0383348	0.71865	same
hsa-let-7e-5p	N1-methyl-2-pyridone-5-carboxamide	-0.752185	-0.104271	0.138625	258	0.452639	0.92865	-3.86047	-0.498185	0.129048	219	0.000149874	0.37429	0.0192168	0.0166533	2.07986	0.0375383	0.717426	same
hsa-let-7b-5p	13-docosenoate	-2.40655	-0.176474	0.0733308	258	0.0168216	0.632547	2.52356	0.141216	0.0559591	219	0.0123438	0.750764	0.0053774	0.00313142	-3.44404	0.000573084	0.405348	different
hsa-miR-100-5p	13-docosenoate	1.50572	0.141749	0.0941405	258	0.133388	0.808406	-2.11319	-0.166074	0.0785889	219	0.0357427	0.814574	0.00886243	0.00617622	2.51013	0.0120687	0.639248	different
hsa-miR-107	13-docosenoate	-0.79287	-0.16387	0.20668	258	0.428596	0.921914	2.47348	0.330545	0.133635	219	0.0141586	0.765841	0.0427166	0.0178584	-2.00884	0.0445542	0.73301	different
hsa-miR-126-3p	13-docosenoate	-1.89676	-0.287051	0.151338	258	0.0589984	0.732938	1.13194	0.0701682	0.0619894	219	0.258926	0.926322	0.0229031	0.00384268	-2.18428	0.0289418	0.702485	different
hsa-let-7e-5p	p-hydroxyphenylacetate	-0.0120253	-0.00148201	0.123241	258	0.990415	0.998973	-2.84724	-0.524817	0.184325	219	0.00483946	0.66954	0.0151883	0.0339757	2.36024	0.0182631	0.665121	same
hsa-miR-148b-3p	13-docosenoate	-1.75949	-0.269221	0.15301	258	0.0797021	0.761477	1.00447	0.0980294	0.0975935	219	0.316289	0.936952	0.0234122	0.0095245	-2.02359	0.0430124	0.730589	different
hsa-miR-15b-3p	13-docosenoate	-1.28931	-0.395978	0.307124	258	0.198468	0.843169	1.71873	0.39103	0.227511	219	0.0871096	0.866883	0.0943254	0.0517612	-2.05908	0.0394862	0.721164	different
hsa-miR-181d-5p	13-docosenoate	1.92484	0.491937	0.255574	258	0.0553712	0.725915	-0.792715	-0.162801	0.205371	219	0.428822	0.950708	0.0653179	0.0421774	1.99698	0.0458277	0.734585	different
hsa-miR-27a-5p	13-docosenoate	2.60902	0.701358	0.26882	258	0.00962078	0.582725	-0.579769	-0.136938	0.236194	219	0.56268	0.966938	0.0722643	0.0557876	2.34263	0.0191482	0.666628	different
hsa-miR-27b-3p	13-docosenoate	-1.396	-0.114507	0.0820249	258	0.163938	0.826849	1.65109	0.0910476	0.0551439	219	0.100187	0.875499	0.00672808	0.00304085	-2.07971	0.0375519	0.717426	different
hsa-miR-30c-5p	13-docosenoate	-2.17294	-0.422329	0.194358	258	0.0307127	0.674222	1.43729	0.164225	0.11426	219	0.152095	0.897438	0.0377751	0.0130553	-2.60164	0.00927804	0.620856	different
hsa-miR-30e-5p	13-docosenoate	-1.88456	-0.180731	0.095901	258	0.0606357	0.735401	2.44085	0.159215	0.0652295	219	0.0154657	0.767879	0.00919701	0.00425489	-2.93102	0.00337852	0.539449	different
hsa-miR-409-3p	13-docosenoate	-1.98474	-0.498579	0.251206	258	0.048253	0.714331	0.918352	0.15908	0.173223	219	0.359468	0.943456	0.0631042	0.0300064	-2.15527	0.0311409	0.706433	different
hsa-miR-423-5p	13-docosenoate	-2.18858	-0.247764	0.113208	258	0.0295419	0.671384	0.442692	0.0393697	0.0889325	219	0.658436	0.976142	0.012816	0.00790898	-1.99452	0.0460956	0.735237	different
hsa-miR-5010-5p	13-docosenoate	-1.94839	-0.492405	0.252724	258	0.0524737	0.721621	1.45305	0.290839	0.200157	219	0.147673	0.895186	0.0638692	0.0400628	-2.42953	0.0151185	0.653015	different
hsa-miR-505-3p	13-docosenoate	-1.64034	-0.485978	0.296266	258	0.102176	0.779908	1.31956	0.316582	0.239915	219	0.188393	0.910882	0.0877736	0.0575593	-2.10521	0.035273	0.714161	different
hsa-miR-577	13-docosenoate	-2.53925	-0.664889	0.261844	258	0.0117087	0.601826	1.15949	0.263326	0.227106	219	0.24755	0.924981	0.0685625	0.0515771	-2.67797	0.007407	0.608545	different
hsa-miR-584-5p	13-docosenoate	-2.90734	-0.407368	0.140117	258	0.00396866	0.503791	1.47501	0.170149	0.115355	219	0.141681	0.893468	0.0196329	0.0133067	-3.18204	0.00146242	0.461479	different
hsa-miR-7706	13-docosenoate	-1.35724	-0.379785	0.279822	258	0.175915	0.832283	1.79455	0.377686	0.210462	219	0.0741362	0.858461	0.0783003	0.0442944	-2.16337	0.030513	0.706185	different
hsa-miR-363-3p	13-HODE	2.92448	0.441087	0.150826	258	0.00376331	0.502385	-2.18423	-0.199184	0.0911919	219	0.0300316	0.806489	0.0227485	0.00831597	3.63272	0.000280444	0.347612	different
hsa-miR-411-5p	13-HODE	-1.57258	-0.411953	0.26196	258	0.117066	0.794225	1.60792	0.373064	0.232016	219	0.109327	0.879667	0.068623	0.0538315	-2.24332	0.0248761	0.691185	different
hsa-miR-4433b-5p	13-HODE	-2.02219	-0.449248	0.222159	258	0.0442093	0.705263	1.7233	0.314789	0.182666	219	0.086278	0.865989	0.0493548	0.033367	-2.65647	0.00789637	0.610265	different
hsa-miR-485-5p	13-HODE	-2.43531	-0.624323	0.256363	258	0.0155706	0.623445	1.13375	0.243522	0.214794	219	0.25817	0.926322	0.065722	0.0461366	-2.59482	0.00946399	0.623667	different
hsa-miR-502-3p	13-HODE	2.29181	0.341057	0.148816	258	0.0227387	0.649115	-0.425621	-0.0558726	0.131273	219	0.670812	0.977108	0.0221461	0.0172326	2.00024	0.0454742	0.733911	different
hsa-miR-126-3p	15-HETE	2.33896	0.408023	0.174446	258	0.0201164	0.645402	-0.641966	-0.038654	0.0602118	219	0.521582	0.963039	0.0304315	0.00362547	2.42042	0.0155026	0.654422	different
hsa-miR-142-5p	15-HETE	1.48611	0.295558	0.198881	258	0.138495	0.81122	-2.50212	-0.158542	0.063363	219	0.0130936	0.756204	0.0395535	0.00401487	2.17554	0.0295899	0.705289	different
hsa-miR-143-3p	15-HETE	2.25867	0.22274	0.0986155	258	0.0247559	0.654715	-1.76649	-0.110776	0.0627094	219	0.078739	0.861823	0.00972502	0.00393248	2.85385	0.00431933	0.563474	different
hsa-miR-145-3p	15-HETE	2.26475	0.520306	0.229741	258	0.0243742	0.653945	-1.37907	-0.153811	0.111532	219	0.169312	0.905732	0.0527808	0.0124394	2.63964	0.00829945	0.615889	different
hsa-miR-146a-5p	15-HETE	2.10923	0.174333	0.0826524	258	0.0359077	0.690131	-1.51121	-0.0634146	0.0419627	219	0.132209	0.891117	0.00683142	0.00176087	2.56484	0.0103222	0.627592	different
hsa-miR-146b-5p	15-HETE	1.57589	0.125826	0.0798446	258	0.116302	0.793947	-2.58958	-0.117829	0.045501	219	0.0102689	0.727069	0.00637517	0.00207034	2.65132	0.00801784	0.611511	different
hsa-miR-15b-5p	15-HETE	2.15603	0.65031	0.301624	258	0.0320244	0.677549	-0.440505	-0.0833284	0.189165	219	0.660016	0.976309	0.0909771	0.0357835	2.06058	0.0393429	0.720572	different
hsa-miR-16-2-3p	15-HETE	2.51488	0.593737	0.23609	258	0.0125282	0.608627	-0.293144	-0.0334712	0.11418	219	0.769696	0.986434	0.0557383	0.0130371	2.39164	0.0167734	0.655844	different
hsa-miR-16-5p	15-HETE	2.62353	0.528288	0.201365	258	0.00923101	0.578937	-1.11984	-0.140032	0.125046	219	0.264036	0.92701	0.040548	0.0156366	2.81953	0.00480946	0.573079	different
hsa-miR-181c-3p	15-HETE	2.07217	0.63774	0.307764	258	0.0392628	0.696211	-0.580347	-0.121828	0.209922	219	0.562291	0.966938	0.0947188	0.0440675	2.03889	0.0414613	0.726252	different
hsa-miR-181c-5p	15-HETE	2.67743	0.832694	0.311005	258	0.00790433	0.568781	-0.348166	-0.0733573	0.210696	219	0.728058	0.982136	0.096724	0.044393	2.41192	0.0158688	0.654427	different
hsa-miR-182-5p	15-HETE	2.68579	0.499545	0.185995	258	0.00771467	0.566656	-0.0162395	-0.00150064	0.0924073	219	0.987058	0.999368	0.0345943	0.0085391	2.41252	0.0158428	0.654427	different
hsa-miR-1843	15-HETE	2.86274	0.930797	0.325142	258	0.00455169	0.512652	-0.866677	-0.188269	0.217231	219	0.38709	0.946302	0.105717	0.0471894	2.86182	0.00421213	0.558581	different
hsa-miR-186-5p	15-HETE	1.96644	0.352603	0.17931	258	0.0503406	0.718446	-0.343003	-0.0155392	0.0453033	219	0.731933	0.982684	0.0321521	0.00205239	1.99055	0.0465299	0.735565	different
hsa-miR-199a-3pXhsa-miR-199b-3p	15-HETE	2.52454	0.658505	0.260841	258	0.0121972	0.606405	-1.02591	-0.139321	0.135802	219	0.306091	0.935435	0.068038	0.0184421	2.713	0.00666772	0.601868	different
hsa-miR-199a-5p	15-HETE	2.32575	0.558426	0.240105	258	0.0208227	0.646114	-1.01897	-0.0900474	0.0883712	219	0.309369	0.935743	0.0576506	0.00780947	2.53457	0.0112586	0.634974	different
hsa-miR-19a-3p	15-HETE	2.62433	0.90297	0.344076	258	0.00920986	0.578937	-0.381284	-0.0889739	0.233353	219	0.703371	0.980158	0.118388	0.0544538	2.38596	0.0170348	0.657149	different
hsa-miR-21-3p	15-HETE	2.13946	0.695615	0.325135	258	0.0333554	0.682403	-1.82437	-0.409104	0.224244	219	0.0694905	0.854552	0.105713	0.0502853	2.797	0.00515802	0.578723	different
hsa-miR-214-3p	15-HETE	1.92752	0.589545	0.305857	258	0.0550347	0.725179	-0.763934	-0.135777	0.177734	219	0.445748	0.953299	0.0935484	0.0315892	2.05039	0.0403264	0.722727	different
hsa-miR-215-5p	15-HETE	2.83695	0.639173	0.225303	258	0.00492349	0.519937	-0.0778241	-0.00829928	0.106642	219	0.938041	0.997134	0.0507613	0.0113724	2.59751	0.00939021	0.623027	different
hsa-miR-223-5p	15-HETE	4.08498	1.31325	0.321483	258	5.92e-05	0.272359	-0.134723	-0.0314337	0.233322	219	0.892958	0.995112	0.103351	0.054439	3.38517	0.000711342	0.420383	different
hsa-miR-24-3p	15-HETE	1.90178	0.223636	0.117593	258	0.0583358	0.730801	-1.57644	-0.0701018	0.0444683	219	0.116401	0.883609	0.0138281	0.00197743	2.33644	0.0194682	0.668661	different
hsa-miR-27a-5p	15-HETE	1.69099	0.529934	0.313387	258	0.0920703	0.770995	-1.1676	-0.266693	0.228411	219	0.244266	0.924065	0.0982114	0.0521716	2.05426	0.0399503	0.721578	different
hsa-miR-27b-3p	15-HETE	1.71573	0.162496	0.0947096	258	0.0874355	0.768145	-1.0148	-0.0544591	0.0536649	219	0.311347	0.935869	0.00896992	0.00287992	1.99303	0.0462579	0.735507	different
hsa-miR-28-5p	15-HETE	2.23717	0.613122	0.274062	258	0.0261465	0.66028	-1.36313	-0.228153	0.167375	219	0.174275	0.907115	0.0751097	0.0280143	2.61974	0.00879968	0.618642	different
hsa-miR-29a-3p	15-HETE	1.96517	0.434098	0.220896	258	0.0504888	0.719002	-2.4477	-0.176853	0.0722527	219	0.0151826	0.767748	0.0487951	0.00522045	2.62874	0.00857028	0.617582	different
hsa-miR-29c-3p	15-HETE	2.65534	0.861048	0.32427	258	0.00842576	0.573807	-0.431425	-0.0886413	0.205462	219	0.666594	0.976889	0.105151	0.0422145	2.47391	0.0133645	0.640686	different
hsa-miR-30e-5p	15-HETE	3.17804	0.34818	0.109558	258	0.00166716	0.438086	-0.408093	-0.0261507	0.0640803	219	0.683614	0.979023	0.012003	0.00410628	2.94929	0.00318503	0.531101	different
hsa-let-7f-5p	levulinate	0.320062	0.0206677	0.064574	258	0.749186	0.97593	2.97781	0.217138	0.0729186	219	0.00323783	0.635085	0.0041698	0.00531712	-2.01713	0.043682	0.732208	same
hsa-miR-32-5p	15-HETE	2.35273	0.802116	0.340929	258	0.0194024	0.645137	-0.581426	-0.131388	0.225976	219	0.561565	0.966938	0.116233	0.0510651	2.28229	0.0224722	0.682677	different
hsa-miR-330-3p	15-HETE	2.19157	0.706215	0.322241	258	0.0293223	0.671296	-0.159263	-0.0289205	0.18159	219	0.873612	0.993838	0.103839	0.0329749	1.98748	0.0468697	0.735851	different
hsa-miR-338-5p	15-HETE	1.97689	0.599931	0.303473	258	0.0491403	0.714949	-1.25971	-0.259949	0.206357	219	0.209147	0.915184	0.0920957	0.0425832	2.34309	0.019125	0.666628	different
hsa-miR-339-5p	15-HETE	2.41996	0.809108	0.334348	258	0.0162277	0.626868	-0.327349	-0.0725233	0.221547	219	0.743724	0.983924	0.111789	0.0490832	2.1981	0.0279422	0.701747	different
hsa-miR-345-5p	15-HETE	2.80636	0.959638	0.341951	258	0.00540017	0.530178	-1.00914	-0.220642	0.218644	219	0.314049	0.93634	0.11693	0.0478052	2.90798	0.00363772	0.54464	different
hsa-miR-361-5p	15-HETE	2.15274	0.603126	0.280167	258	0.0322851	0.678984	-1.47951	-0.176978	0.11962	219	0.140475	0.892813	0.0784934	0.0143089	2.56078	0.0104436	0.627592	different
hsa-miR-363-3p	15-HETE	2.32094	0.44781	0.192944	258	0.0210857	0.647187	-0.541767	-0.049044	0.0905259	219	0.588542	0.968887	0.0372272	0.00819494	2.33128	0.0197386	0.67025	different
hsa-miR-370-3p	15-HETE	2.19131	0.681521	0.311011	258	0.0293415	0.671355	-1.19156	-0.231686	0.194438	219	0.234753	0.920792	0.0967275	0.0378063	2.48973	0.0127838	0.640549	different
hsa-miR-371b-5p	15-HETE	2.78444	0.701194	0.251826	258	0.00576717	0.540279	-0.546883	-0.107534	0.196631	219	0.585029	0.96844	0.0634162	0.0386638	2.53123	0.0113662	0.634974	different
hsa-miR-374a-5p	15-HETE	3.02399	0.985388	0.325858	258	0.00275137	0.47155	-1.16765	-0.184528	0.158034	219	0.244247	0.924065	0.106183	0.0249746	3.23041	0.00123612	0.451458	different
hsa-miR-421	15-HETE	3.19527	1.06095	0.332038	258	0.00157442	0.433935	-0.47281	-0.0981345	0.207556	219	0.63683	0.973791	0.110249	0.0430794	2.96008	0.00307557	0.531101	different
hsa-miR-423-5p	15-HETE	-2.81409	-0.366344	0.130182	258	0.00527596	0.526073	0.106286	0.00916662	0.086245	219	0.915455	0.996086	0.0169473	0.0074382	-2.40467	0.016187	0.654607	different
hsa-miR-424-3p	15-HETE	2.56656	0.825822	0.321762	258	0.0108475	0.595868	-0.128369	-0.0265402	0.206749	219	0.897977	0.995335	0.103531	0.0427452	2.22863	0.0258387	0.695548	different
hsa-miR-425-3p	15-HETE	2.1264	0.701327	0.32982	258	0.0344387	0.68635	-1.17134	-0.193066	0.164824	219	0.242763	0.923923	0.108781	0.027167	2.42573	0.0152778	0.653015	different
hsa-miR-450b-5p	15-HETE	2.73718	0.856182	0.312797	258	0.0066364	0.552449	-1.03451	-0.192175	0.185764	219	0.302065	0.933694	0.0978418	0.0345082	2.88169	0.00395552	0.550464	different
hsa-miR-454-5p	15-HETE	3.30336	0.95842	0.290134	258	0.00109334	0.40896	-1.00233	-0.203831	0.203357	219	0.317316	0.93731	0.084178	0.0413542	3.28037	0.00103672	0.448866	different
hsa-miR-486-5p	15-HETE	-2.10875	-0.263114	0.124773	258	0.0359491	0.690131	2.19697	0.197232	0.0897747	219	0.0290959	0.805911	0.0155682	0.00805949	-2.99485	0.00274584	0.529971	different
hsa-miR-493-3p	15-HETE	2.41591	0.754643	0.312364	258	0.0164052	0.628024	-0.569776	-0.127997	0.224644	219	0.569427	0.967253	0.0975715	0.0504647	2.29403	0.0217888	0.677185	different
hsa-miR-501-3p	15-HETE	-1.74997	-0.264669	0.151242	258	0.0813361	0.762242	2.13934	0.25116	0.1174	219	0.0335406	0.809798	0.0228741	0.0137829	-2.69418	0.00705621	0.608545	different
hsa-miR-550a-3-5p	15-HETE	2.44316	0.595763	0.243849	258	0.0152436	0.623445	-0.665787	-0.112496	0.168967	219	0.506264	0.961563	0.0594623	0.0285498	2.38737	0.0169692	0.657088	different
hsa-miR-576-5p	15-HETE	1.81515	0.532791	0.293524	258	0.0706844	0.750235	-0.987375	-0.193116	0.195586	219	0.324574	0.939067	0.0861564	0.0382538	2.05804	0.0395865	0.721164	different
hsa-miR-628-3p	15-HETE	2.984	0.745728	0.249909	258	0.0031234	0.484688	-0.859459	-0.107854	0.125491	219	0.391049	0.946928	0.0624543	0.0157479	3.05236	0.00227048	0.508231	different
hsa-miR-664a-5p	15-HETE	2.34368	0.729148	0.311113	258	0.0198693	0.645219	-0.987602	-0.147925	0.149782	219	0.324463	0.939067	0.0967911	0.0224347	2.5401	0.0110821	0.631893	different
hsa-miR-744-5p	15-HETE	2.51994	0.67662	0.268506	258	0.0123538	0.607991	-1.31818	-0.22893	0.17367	219	0.188851	0.910882	0.0720955	0.0301614	2.83182	0.00462836	0.57046	different
hsa-miR-92a-3p	15-HETE	-1.70124	-0.150133	0.0882492	258	0.0901259	0.770048	1.47876	0.0822864	0.0556457	219	0.140676	0.892813	0.00778792	0.00309644	-2.22778	0.0258954	0.695978	different
hsa-miR-93-3p	15-HETE	2.43936	0.796101	0.326356	258	0.015401	0.623445	-0.598464	-0.125868	0.210318	219	0.550164	0.965662	0.106508	0.0442338	2.37465	0.0175658	0.660518	different
hsa-miR-941	15-HETE	2.24016	0.737409	0.329177	258	0.0259491	0.659036	-0.149047	-0.0262539	0.176145	219	0.881657	0.994374	0.108357	0.0310272	2.04548	0.040808	0.72468	different
hsa-miR-95-3p	15-HETE	3.12347	1.01171	0.323907	258	0.00199536	0.452237	-0.306344	-0.066833	0.218163	219	0.759641	0.985812	0.104916	0.0475952	2.76177	0.00574884	0.587996	different
hsa-miR-99b-5p	15-HETE	-2.38708	-0.326154	0.136633	258	0.0177177	0.6381	0.338083	0.0322813	0.0954832	219	0.735632	0.982935	0.0186685	0.00911704	-2.15031	0.0315307	0.706433	different
hsa-let-7d-5p	16-hydroxypalmitate	-2.7077	-0.482328	0.178132	258	0.00723703	0.560823	0.252102	0.0435969	0.172934	219	0.801204	0.988913	0.031731	0.029906	-2.11837	0.0341434	0.710817	different
hsa-miR-126-3p	16-hydroxypalmitate	-2.93028	-0.508911	0.173673	258	0.00369603	0.502002	0.667277	0.0514566	0.0771143	219	0.505314	0.961487	0.0301623	0.00594661	-2.94894	0.00318869	0.531101	different
hsa-miR-126-5p	16-hydroxypalmitate	-1.97624	-0.483563	0.244689	258	0.0492144	0.714949	0.459206	0.0584817	0.127354	219	0.646553	0.974852	0.0598728	0.0162191	-1.96502	0.0494123	0.73963	different
hsa-miR-134-5p	16-hydroxypalmitate	-1.92403	-0.713225	0.370694	258	0.0554728	0.725915	1.71176	0.527961	0.308432	219	0.0883899	0.868071	0.137414	0.0951303	-2.57386	0.0100572	0.6258	different
hsa-miR-15b-5p	16-hydroxypalmitate	-2.51247	-0.756557	0.301121	258	0.0126118	0.609225	1.20126	0.290203	0.241583	219	0.23098	0.92005	0.0906737	0.0583621	-2.71145	0.00669896	0.60285	different
hsa-miR-181a-3p	16-hydroxypalmitate	-1.22219	-0.384878	0.314908	258	0.222773	0.85391	1.80798	0.474153	0.262256	219	0.0720143	0.85783	0.0991673	0.0687785	-2.09616	0.0360679	0.715204	different
hsa-miR-199a-3pXhsa-miR-199b-3p	16-hydroxypalmitate	-1.87361	-0.492195	0.262699	258	0.0621374	0.736454	1.178	0.204738	0.173801	219	0.240105	0.922831	0.0690108	0.0302069	-2.21257	0.0269276	0.701544	different
hsa-miR-199a-5p	16-hydroxypalmitate	-1.99265	-0.480527	0.24115	258	0.047374	0.713312	0.554819	0.0629053	0.11338	219	0.579598	0.968232	0.0581531	0.012855	-2.03935	0.0414152	0.726252	different
hsa-miR-222-3p	16-hydroxypalmitate	-2.71828	-0.465032	0.171076	258	0.00701607	0.558517	0.733842	0.104906	0.142954	219	0.463848	0.955373	0.029267	0.0204359	-2.55645	0.0105747	0.62924	different
hsa-miR-224-5p	16-hydroxypalmitate	-3.27089	-0.883682	0.270165	258	0.00122113	0.413948	0.74136	0.162021	0.218546	219	0.459288	0.954998	0.0729894	0.0477624	-3.00928	0.00261872	0.522354	different
hsa-miR-23a-3p	16-hydroxypalmitate	-1.91966	-0.3867	0.201442	258	0.0560253	0.727228	0.88805	0.0690709	0.0777782	219	0.375511	0.944589	0.0405787	0.00604944	-2.11068	0.0347999	0.712471	different
hsa-miR-23b-3p	16-hydroxypalmitate	-2.48524	-0.658604	0.265006	258	0.0135934	0.61484	1.5452	0.240649	0.15574	219	0.123776	0.887112	0.0702283	0.0242549	-2.92553	0.00343871	0.541257	different
hsa-miR-26a-5p	16-hydroxypalmitate	-2.45683	-0.143036	0.0582196	258	0.014689	0.622912	0.505559	0.0291132	0.0575861	219	0.613687	0.971714	0.00338952	0.00331616	-2.10224	0.0355321	0.714455	different
hsa-miR-30c-5p	16-hydroxypalmitate	-3.37376	-0.750141	0.222346	258	0.000857821	0.405605	0.259552	0.0369921	0.142523	219	0.795459	0.988623	0.0494376	0.0203127	-2.98041	0.00287867	0.531101	different
hsa-miR-323b-3p	16-hydroxypalmitate	-2.69914	-0.88724	0.328712	258	0.00742025	0.56393	0.813495	0.206533	0.253884	219	0.416839	0.950025	0.108051	0.064457	-2.63343	0.00845264	0.617257	different
hsa-miR-335-5p	16-hydroxypalmitate	-2.02156	-0.590957	0.292326	258	0.0442742	0.705397	0.752114	0.199919	0.265809	219	0.452809	0.954311	0.0854548	0.0706545	-2.00168	0.0453196	0.733689	different
hsa-miR-340-3p	16-hydroxypalmitate	-2.82209	-0.905518	0.320868	258	0.00515013	0.52419	0.996756	0.274968	0.275863	219	0.320009	0.937825	0.102956	0.0761002	-2.78975	0.00527485	0.578723	different
hsa-miR-3605-5p	16-hydroxypalmitate	-1.3545	-0.433508	0.32005	258	0.176785	0.832555	1.49485	0.362331	0.242387	219	0.136427	0.891117	0.102432	0.0587513	-1.98228	0.0474477	0.73683	different
hsa-miR-370-3p	16-hydroxypalmitate	-2.28871	-0.712312	0.311229	258	0.0229213	0.649115	0.412683	0.103074	0.249765	219	0.680252	0.978543	0.0968636	0.0623826	-2.04328	0.0410244	0.725687	different
hsa-miR-409-3p	16-hydroxypalmitate	-1.89026	-0.550588	0.291277	258	0.0598665	0.734626	0.927851	0.199544	0.215061	219	0.35453	0.942877	0.0848421	0.0462512	-2.0718	0.0382842	0.71865	different
hsa-miR-409-5p	16-hydroxypalmitate	-2.6589	-0.798141	0.300178	258	0.00833976	0.573807	0.718144	0.17732	0.246915	219	0.473452	0.956637	0.0901066	0.0609669	-2.50967	0.0120845	0.639248	different
hsa-miR-411-3p	16-hydroxypalmitate	-1.99021	-0.635659	0.319392	258	0.0476435	0.713518	0.887621	0.251318	0.283136	219	0.375741	0.944589	0.102012	0.080166	-2.07809	0.0377008	0.717426	different
hsa-miR-411-5p	16-hydroxypalmitate	-3.36368	-1.10317	0.327966	258	0.000888372	0.406113	1.14019	0.333889	0.292835	219	0.255481	0.925857	0.107562	0.0857526	-3.26846	0.00108134	0.451458	different
hsa-miR-423-3p	16-hydroxypalmitate	-2.86638	-0.439832	0.153445	258	0.00450133	0.511284	0.209441	0.0247897	0.118361	219	0.834303	0.991579	0.0235454	0.0140093	-2.39755	0.0165052	0.654607	different
hsa-miR-4433b-5p	16-hydroxypalmitate	-2.79369	-0.784711	0.280887	258	0.00560962	0.535249	1.45189	0.334402	0.230322	219	0.147996	0.895251	0.0788974	0.0530482	-3.08089	0.0020638	0.506212	different
hsa-miR-505-5p	16-hydroxypalmitate	-1.94843	-0.625184	0.320865	258	0.0524689	0.721621	0.788093	0.183788	0.233206	219	0.431514	0.950967	0.102955	0.0543852	-2.03946	0.0414044	0.726252	different
hsa-miR-577	16-hydroxypalmitate	-1.86773	-0.569921	0.305141	258	0.0629561	0.738419	2.30318	0.643535	0.279411	219	0.0222291	0.789422	0.0931113	0.0780706	-2.93289	0.00335828	0.539449	different
hsa-miR-584-5p	16-hydroxypalmitate	-3.50136	-0.564361	0.161183	258	0.000547	0.374937	0.547217	0.0787156	0.143847	219	0.5848	0.96844	0.0259801	0.020692	-2.97669	0.00291376	0.531101	different
hsa-miR-605-3p	16-hydroxypalmitate	-1.91252	-0.638741	0.33398	258	0.0569392	0.72869	1.07598	0.278791	0.259105	219	0.283149	0.929133	0.111542	0.0671356	-2.17063	0.0299591	0.705645	different
hsa-miR-654-3p	16-hydroxypalmitate	-3.14093	-0.970114	0.308862	258	0.00188434	0.450219	0.404474	0.0959828	0.237303	219	0.686268	0.979324	0.0953955	0.0563125	-2.73711	0.00619815	0.593827	different
hsa-miR-889-3p	16-hydroxypalmitate	-2.55965	-0.844209	0.329814	258	0.0110598	0.597165	0.552327	0.158837	0.287578	219	0.581301	0.968291	0.108777	0.0827009	-2.29225	0.0218915	0.677927	different
hsa-miR-92b-5p	16-hydroxypalmitate	-0.916026	-0.288221	0.314643	258	0.360526	0.904063	2.28915	0.580014	0.253376	219	0.0230462	0.789422	0.0990002	0.0641992	-2.14921	0.031618	0.706433	different
hsa-miR-1-3p	1-methyladenosine	1.64332	0.490239	0.298322	258	0.101559	0.779492	-1.6139	-0.455384	0.282163	219	0.108022	0.879262	0.0889961	0.079616	2.30289	0.0212849	0.675181	different
hsa-miR-23b-5p	1-methyladenosine	-2.1667	-0.559448	0.258203	258	0.0311913	0.676102	1.26471	0.28604	0.226169	219	0.20735	0.914796	0.0666687	0.0511526	-2.46318	0.0137712	0.643789	different
hsa-miR-100-5p	1-methylguanine	2.7226	0.232718	0.0854766	258	0.00692768	0.55676	-1.43467	-0.107477	0.0749142	219	0.152841	0.898122	0.00730625	0.00561213	2.99312	0.00276141	0.53042	different
hsa-miR-106b-3p	1-methylguanine	-1.69482	-0.383589	0.226331	258	0.0913407	0.770667	2.2051	0.354465	0.160747	219	0.0285116	0.802568	0.0512257	0.0258397	-2.65863	0.00784585	0.609516	different
hsa-miR-106b-5p	1-methylguanine	-2.76759	-0.759125	0.274291	258	0.00606451	0.54271	0.302408	0.0636388	0.21044	219	0.762635	0.986004	0.0752355	0.0442852	-2.37987	0.0173187	0.659183	different
hsa-miR-10b-3p	1-methylguanine	-2.5446	-0.654925	0.257378	258	0.0115353	0.600837	0.957589	0.192874	0.201416	219	0.339351	0.940816	0.0662435	0.0405683	-2.59408	0.0094845	0.623667	different
hsa-miR-125b-5p	1-methylguanine	2.56239	0.214887	0.083862	258	0.0109752	0.59699	-1.39006	-0.103634	0.0745539	219	0.165955	0.902835	0.00703284	0.00555829	2.83862	0.00453094	0.56908	different
hsa-miR-1271-5p	1-methylguanine	-2.74088	-0.598132	0.218226	258	0.00656436	0.551988	2.96281	0.423013	0.142774	219	0.00339323	0.641563	0.0476227	0.0203845	-3.9157	9.01e-05	0.306486	different
hsa-miR-1301-3p	1-methylguanine	-2.20993	-0.436652	0.197587	258	0.0280058	0.668425	1.6964	0.18001	0.106113	219	0.0912641	0.870174	0.0390405	0.01126	-2.74955	0.0059677	0.590784	different
hsa-miR-139-3p	1-methylguanine	-2.53284	-0.581087	0.229421	258	0.0119196	0.60453	0.558272	0.0985263	0.176484	219	0.577242	0.968034	0.0526342	0.0311467	-2.34795	0.0188769	0.666628	different
hsa-miR-142-5p	1-methylguanine	-2.19068	-0.343628	0.156859	258	0.0293876	0.671384	0.511055	0.0321078	0.0628265	219	0.60984	0.97113	0.0246047	0.00394716	-2.22364	0.0261725	0.697766	different
hsa-miR-146a-5p	1-methylguanine	-2.29564	-0.150168	0.0654145	258	0.0225151	0.649115	1.16202	0.047789	0.0411257	219	0.24652	0.92454	0.00427906	0.00169132	-2.56195	0.0104088	0.627592	different
hsa-miR-148b-3p	1-methylguanine	-0.570128	-0.0804377	0.141087	258	0.569097	0.948622	4.66761	0.412364	0.0883459	219	5.37e-06	0.107104	0.0199056	0.007805	-2.96039	0.00307245	0.531101	different
hsa-miR-150-5p	1-methylguanine	-2.30479	-0.425292	0.184526	258	0.0219885	0.647638	0.0581483	0.00702409	0.120796	219	0.953685	0.997619	0.0340497	0.0145917	-1.96019	0.0499732	0.73963	different
hsa-miR-151a-5p	1-methylguanine	-4.12855	-0.504143	0.122111	258	4.96e-05	0.26809	2.00184	0.143553	0.0717109	219	0.046565	0.83047	0.0149112	0.00514245	-4.57378	4.79e-06	0.11215	different
hsa-miR-151a-5pXhsa-miR-151b	1-methylguanine	-4.25363	-0.251117	0.0590359	258	2.96e-05	0.26809	2.05182	0.0926025	0.0451318	219	0.0414045	0.826864	0.00348524	0.00203688	-4.62542	3.74e-06	0.108094	different
hsa-miR-151b	1-methylguanine	-4.36657	-0.47527	0.108843	258	1.84e-05	0.261123	0.276014	0.0199951	0.0724423	219	0.782804	0.987561	0.0118468	0.00524788	-3.78798	0.000151877	0.324996	different
hsa-mir-151b	1-methylguanine	-2.24552	-0.35261	0.157028	258	0.0255985	0.657973	0.76959	0.102702	0.13345	219	0.442392	0.952797	0.0246578	0.017809	-2.20945	0.0271433	0.701747	different
hsa-miR-16-2-3p	1-methylguanine	-2.8158	-0.525351	0.186573	258	0.00524884	0.526073	1.74279	0.193274	0.110899	219	0.0828061	0.863398	0.0348093	0.0122985	-3.31097	0.00092973	0.443971	different
hsa-miR-16-5p	1-methylguanine	-2.74447	-0.437533	0.159424	258	0.00649512	0.551988	2.35126	0.284716	0.121091	219	0.0196188	0.784329	0.0254159	0.014663	-3.60769	0.000308939	0.347612	different
hsa-miR-181c-5p	1-methylguanine	-2.89058	-0.711008	0.245974	258	0.00417917	0.506281	0.453343	0.0933919	0.206007	219	0.650761	0.975275	0.0605031	0.0424389	-2.50712	0.0121718	0.639248	different
hsa-miR-182-5p	1-methylguanine	-2.79483	-0.411594	0.14727	258	0.00559056	0.534792	1.94842	0.174535	0.0895774	219	0.0526718	0.835196	0.0216885	0.00802411	-3.40035	0.000673008	0.411947	different
hsa-miR-185-5p	1-methylguanine	-2.69071	-0.365068	0.135677	258	0.00760504	0.565104	1.12607	0.074146	0.0658447	219	0.261395	0.926556	0.0184083	0.00433552	-2.91235	0.00358715	0.54464	different
hsa-miR-186-5p	1-methylguanine	-2.60058	-0.367578	0.141345	258	0.00985434	0.585187	0.291744	0.0129263	0.0443071	219	0.770765	0.986568	0.0199784	0.00196312	-2.56878	0.0102057	0.626331	different
hsa-let-7g-5p	PE(P-38:6)/PE(O-38:7)	2.60599	0.306477	0.117605	258	0.00970412	0.584062	0.170066	0.015035	0.0884064	219	0.865119	0.993408	0.0138309	0.0078157	1.98088	0.0476052	0.73683	same
hsa-miR-191-5p	1-methylguanine	-1.89373	-0.0913953	0.048262	258	0.0594014	0.733909	3.27368	0.143334	0.0437837	219	0.00123787	0.57639	0.00232922	0.00191701	-3.60218	0.000315566	0.351822	different
hsa-miR-199a-3pXhsa-miR-199b-3p	1-methylguanine	-3.18985	-0.654781	0.20527	258	0.00160309	0.435763	0.648032	0.0861889	0.133001	219	0.517659	0.962766	0.0421359	0.0176892	-3.02941	0.0024503	0.513102	different
hsa-let-7g-5p	taurine	2.45616	0.588345	0.239539	258	0.014716	0.622912	0.365974	0.0451081	0.123255	219	0.714746	0.981093	0.0573788	0.0151918	2.01655	0.0437427	0.732208	same
hsa-miR-199a-5p	1-methylguanine	-1.87765	-0.358687	0.19103	258	0.0615795	0.736454	1.87883	0.161439	0.085925	219	0.0616268	0.846393	0.0364923	0.0073831	-2.48312	0.0130238	0.640549	different
hsa-miR-2110	1-methylguanine	-2.3828	-0.471678	0.197951	258	0.0179207	0.638429	2.75268	0.289172	0.105051	219	0.00641865	0.696815	0.0391848	0.0110358	-3.39515	0.000685919	0.415311	different
hsa-miR-215-5p	1-methylguanine	-3.3965	-0.602596	0.177417	258	0.000792491	0.400578	0.740854	0.0771649	0.104157	219	0.459594	0.954998	0.0314767	0.0108486	-3.30412	0.000952745	0.443971	different
hsa-miR-221-5p	1-methylguanine	-1.76531	-0.356527	0.201963	258	0.0787183	0.760961	2.12459	0.301444	0.141884	219	0.0347685	0.813002	0.0407891	0.020131	-2.66579	0.00768066	0.609492	different
hsa-miR-22-3p	1-methylguanine	1.8673	0.150283	0.0804818	258	0.0630163	0.738616	-0.795993	-0.029335	0.0368533	219	0.426918	0.950708	0.00647732	0.00135816	2.02917	0.0424412	0.729418	different
hsa-miR-23b-3p	1-methylguanine	-1.6095	-0.339946	0.211212	258	0.108754	0.785869	1.56915	0.186557	0.118891	219	0.118091	0.884811	0.0446106	0.014135	-2.17227	0.0298354	0.705289	different
hsa-miR-23b-5p	1-methylguanine	-2.8978	-0.694305	0.239597	258	0.00408729	0.50443	0.0400055	0.00740876	0.185194	219	0.968126	0.998294	0.0574069	0.0342966	-2.31722	0.0204919	0.672	different
hsa-let-7g-5p	LPE(22:6)	0.121583	0.0158805	0.130614	258	0.903326	0.992159	3.73717	0.365362	0.0977642	219	0.000238791	0.44665	0.0170601	0.00955784	-2.14208	0.0321867	0.706433	same
hsa-miR-24-3p	1-methylguanine	-2.36726	-0.219818	0.0928575	258	0.0186734	0.640779	1.14176	0.0497882	0.0436063	219	0.254828	0.925857	0.00862251	0.00190151	-2.62808	0.00858676	0.617582	different
hsa-miR-28-5p	1-methylguanine	-2.6572	-0.574988	0.216389	258	0.00838066	0.573807	0.818707	0.134378	0.164134	219	0.413864	0.950025	0.0468241	0.0269399	-2.61185	0.0090054	0.619019	different
hsa-miR-30d-5p	1-methylguanine	-1.29815	-0.084873	0.0653801	258	0.195419	0.842363	1.94192	0.0733744	0.0377844	219	0.0534591	0.83616	0.00427455	0.00142766	-2.09563	0.0361149	0.715204	different
hsa-miR-30e-5p	1-methylguanine	-3.11374	-0.270627	0.0869138	258	0.00205978	0.452648	0.186801	0.0117098	0.0626856	219	0.851993	0.992621	0.00755401	0.00392949	-2.63469	0.00842133	0.617257	different
hsa-let-7i-3p	DG(38:4)	3.81073	0.809942	0.212542	258	0.000174039	0.343355	0.187743	0.0429123	0.228569	219	0.851256	0.992563	0.0451742	0.0522437	2.4575	0.013991	0.645487	same
hsa-miR-323b-3p	1-methylguanine	-1.75246	-0.459669	0.262299	258	0.0809061	0.762216	1.55736	0.300657	0.193056	219	0.120863	0.886812	0.0688009	0.0372704	-2.33454	0.0195676	0.669763	different
hsa-miR-326	1-methylguanine	-1.47304	-0.375171	0.254691	258	0.141982	0.813737	1.69647	0.33973	0.200257	219	0.0912506	0.870174	0.0648677	0.0401027	-2.20654	0.027346	0.701747	different
hsa-miR-328-3p	1-methylguanine	-2.00837	-0.539605	0.268678	258	0.0456667	0.709419	1.30513	0.268849	0.205995	219	0.19325	0.911532	0.072188	0.0424337	-2.38793	0.0169434	0.656867	different
hsa-miR-329-3p	1-methylguanine	-1.93747	-0.435268	0.224658	258	0.0538005	0.722782	0.804438	0.150685	0.187317	219	0.422037	0.950548	0.0504711	0.0350876	-2.00323	0.0451526	0.733223	different
hsa-miR-335-3p	1-methylguanine	-1.94072	-0.499299	0.257275	258	0.0534031	0.722364	1.46558	0.284698	0.194256	219	0.14423	0.894742	0.0661905	0.0377354	-2.43194	0.0150183	0.653015	different
hsa-miR-339-3p	1-methylguanine	-2.26625	-0.573467	0.253047	258	0.0242814	0.653945	0.318952	0.0652824	0.204678	219	0.750074	0.984846	0.0640328	0.0418931	-1.96259	0.0496939	0.73963	different
hsa-miR-340-3p	1-methylguanine	-1.81524	-0.465178	0.256262	258	0.0706706	0.750221	1.11432	0.234573	0.210507	219	0.266391	0.927225	0.0656703	0.0443132	-2.10999	0.0348595	0.712551	different
hsa-miR-3605-5p	1-methylguanine	-2.25606	-0.567872	0.251709	258	0.024921	0.655167	1.15813	0.214778	0.185452	219	0.2481	0.924993	0.0633575	0.0343925	-2.50328	0.0123048	0.639248	different
hsa-miR-361-5p	1-methylguanine	-2.45346	-0.543427	0.221494	258	0.0148242	0.623445	1.78586	0.208429	0.116711	219	0.0755376	0.859747	0.0490597	0.0136214	-3.00308	0.00267265	0.527461	different
hsa-miR-371b-5p	1-methylguanine	-3.06826	-0.610552	0.19899	258	0.00238723	0.466229	0.882971	0.169599	0.192077	219	0.378243	0.945044	0.039597	0.0368937	-2.82081	0.00479021	0.573079	different
hsa-miR-374a-5p	1-methylguanine	-3.3901	-0.871793	0.257159	258	0.0008104	0.403696	1.41098	0.217745	0.154322	219	0.159703	0.901238	0.0661306	0.0238153	-3.63289	0.00028027	0.347612	different
hsa-miR-409-3p	1-methylguanine	-1.99441	-0.459427	0.230357	258	0.04718	0.712733	0.772674	0.126955	0.164306	219	0.440568	0.952702	0.0530643	0.0269963	-2.07239	0.0382294	0.71865	different
hsa-miR-409-5p	1-methylguanine	-1.8829	-0.450408	0.23921	258	0.0608611	0.735496	0.780272	0.147069	0.188485	219	0.436093	0.951797	0.0572213	0.0355266	-1.96187	0.0497779	0.73963	different
hsa-miR-421	1-methylguanine	-4.89554	-1.25613	0.256588	258	1.75e-06	0.0818774	0.778403	0.157857	0.202795	219	0.437191	0.951798	0.0658372	0.041126	-4.32344	1.54e-05	0.179828	different
hsa-miR-423-3p	1-methylguanine	-1.57084	-0.19291	0.122807	258	0.11747	0.794383	4.16489	0.36204	0.0869266	219	4.52e-05	0.257693	0.0150815	0.00755623	-3.68839	0.000225678	0.347612	different
hsa-miR-425-3p	1-methylguanine	-2.71682	-0.706398	0.260009	258	0.00704621	0.559247	2.47261	0.394238	0.159442	219	0.0141922	0.765841	0.0676048	0.0254217	-3.60861	0.000307838	0.347612	different
hsa-miR-425-5p	1-methylguanine	-2.95901	-0.715855	0.241924	258	0.00337886	0.492504	0.933637	0.162394	0.173937	219	0.351543	0.942124	0.0585272	0.0302541	-2.94752	0.00320332	0.531101	different
hsa-let-7i-3p	N-acetylalanine	3.07969	0.563808	0.183073	258	0.00230071	0.465573	0.0877216	0.017113	0.195083	219	0.93018	0.996725	0.0335158	0.0380574	2.04348	0.0410052	0.725657	same
hsa-miR-4446-3p	1-methylguanine	-1.75842	-0.440734	0.250642	258	0.0798851	0.761589	1.38907	0.275563	0.19838	219	0.166255	0.902922	0.0628213	0.0393544	-2.24088	0.0250337	0.691608	different
hsa-let-7i-3p	taurine	3.05862	0.676716	0.221249	258	0.00246245	0.467797	0.0267812	0.00593693	0.221683	219	0.978659	0.998993	0.0489509	0.0491434	2.1417	0.032218	0.706433	same
hsa-miR-486-3p	1-methylguanine	-2.4554	-0.56728	0.231033	258	0.0147462	0.622912	3.0818	0.381266	0.123715	219	0.0023279	0.618007	0.0533765	0.0153055	-3.6194	0.000295283	0.347612	different
hsa-miR-500a-3p	1-methylguanine	-2.26603	-0.347903	0.15353	258	0.0242952	0.653945	1.22041	0.116503	0.0954621	219	0.223654	0.91804	0.0235714	0.00911301	-2.56878	0.0102058	0.626331	different
hsa-let-7i-3p	Aspartic acid	3.0031	1.2365	0.41174	258	0.00294027	0.482056	0.554101	0.13206	0.238333	219	0.580088	0.968291	0.16953	0.0568026	2.32149	0.0202602	0.671236	same
hsa-miR-500b-3p	1-methylguanine	-1.6854	-0.295528	0.175346	258	0.093145	0.771863	1.42882	0.204924	0.143422	219	0.154515	0.898891	0.0307464	0.02057	-2.2092	0.0271608	0.701747	different
hsa-miR-502-3p	1-methylguanine	-2.47507	-0.370615	0.149739	258	0.0139769	0.618712	0.553829	0.0698331	0.126091	219	0.580274	0.968291	0.0224218	0.015899	-2.24997	0.0244506	0.689557	different
hsa-miR-532-5p	1-methylguanine	-2.54589	-0.67985	0.267038	258	0.0114938	0.600837	0.228394	0.0483946	0.211892	219	0.819558	0.990515	0.0713092	0.044898	-2.13629	0.0326556	0.706433	different
hsa-let-7i-3p	15-HETE	2.79874	0.796911	0.284739	258	0.00552527	0.534792	0.372064	0.0722192	0.194104	219	0.710213	0.980853	0.0810763	0.0376764	2.10296	0.035469	0.714296	same
hsa-miR-548av-5pXhsa-miR-548k	1-methylguanine	-2.31001	-0.551279	0.238648	258	0.021693	0.647638	0.707532	0.143496	0.202812	219	0.480006	0.958246	0.0569529	0.0411328	-2.21841	0.026527	0.699821	different
hsa-miR-625-3p	1-methylguanine	-2.01334	-0.56116	0.278721	258	0.0451382	0.707794	0.626989	0.134763	0.214937	219	0.531335	0.964022	0.0776854	0.046198	-1.97722	0.048017	0.737671	different
hsa-miR-628-3p	1-methylguanine	-4.46226	-0.865976	0.194067	258	1.22e-05	0.254207	2.49765	0.302665	0.12118	219	0.013255	0.757788	0.037662	0.0146845	-5.10784	3.26e-07	0.0610341	different
hsa-miR-652-3p	1-methylguanine	-1.92741	-0.4488	0.232851	258	0.055048	0.725179	1.05682	0.192398	0.182054	219	0.291787	0.931528	0.0542196	0.0331438	-2.16934	0.030057	0.705645	different
hsa-miR-654-3p	1-methylguanine	-2.16786	-0.535232	0.246895	258	0.0311023	0.675397	1.68265	0.302992	0.180069	219	0.093902	0.87149	0.0609569	0.0324247	-2.74302	0.00608766	0.591872	different
hsa-miR-664a-5p	1-methylguanine	-1.53472	-0.38081	0.24813	258	0.126102	0.801696	2.46866	0.357372	0.144764	219	0.0143455	0.767041	0.0615686	0.0209566	-2.56963	0.0101807	0.626331	different
hsa-miR-671-3p	1-methylguanine	-2.30376	-0.508865	0.220884	258	0.0220469	0.647985	1.2145	0.215477	0.177421	219	0.225896	0.918807	0.0487899	0.0314781	-2.55666	0.0105683	0.62924	different
hsa-let-7i-3p	Pyruvic acid	0.0116282	0.00287356	0.24712	258	0.990731	0.998973	3.0854	0.633528	0.205331	219	0.0023011	0.618007	0.0610685	0.0421607	-1.96286	0.0496621	0.73963	same
hsa-miR-6852-5p	1-methylguanine	-2.21618	-0.531676	0.239907	258	0.0275694	0.666541	1.17039	0.234085	0.200006	219	0.243147	0.923923	0.0575553	0.0400024	-2.45167	0.0142194	0.646705	different
hsa-miR-744-5p	1-methylguanine	-2.21436	-0.472635	0.213442	258	0.0276961	0.666727	1.2145	0.206395	0.169942	219	0.225895	0.918807	0.0455573	0.0288803	-2.48882	0.0128169	0.640549	different
hsa-miR-766-5p	1-methylguanine	-3.07969	-0.69939	0.227098	258	0.00230069	0.465573	0.413765	0.0806101	0.194821	219	0.679461	0.978543	0.0515733	0.0379552	-2.60684	0.00913829	0.620083	different
hsa-miR-769-5p	1-methylguanine	-2.35742	-0.606089	0.257098	258	0.0191644	0.644667	0.921342	0.183152	0.198789	219	0.357909	0.943218	0.0660995	0.0395169	-2.42853	0.01516	0.653015	different
hsa-miR-877-5p	1-methylguanine	-2.84289	-0.695193	0.244538	258	0.00483557	0.519937	1.41287	0.217411	0.153879	219	0.159146	0.901208	0.0597988	0.0236786	-3.15862	0.00158516	0.47353	different
hsa-miR-1-3p	1-methylguanosine	1.65432	0.447136	0.270283	258	0.0993018	0.777701	-1.20007	-0.252343	0.210274	219	0.231439	0.92005	0.0730531	0.0442151	2.04261	0.0410913	0.725692	different
hsa-miR-152-3p	1-methylguanosine	-3.31637	-0.603849	0.182081	258	0.00104572	0.40896	0.0337006	0.00345151	0.102417	219	0.973147	0.998443	0.0331535	0.0104892	-2.90702	0.00364893	0.54464	different
hsa-miR-181a-3p	1-methylguanosine	1.40209	0.338486	0.241415	258	0.162114	0.825243	-1.91966	-0.349861	0.182252	219	0.056231	0.838211	0.0582814	0.0332158	2.27564	0.0228675	0.684491	different
hsa-miR-215-5p	1-methylguanosine	-2.07859	-0.362504	0.1744	258	0.0386635	0.696196	0.653429	0.0620221	0.0949179	219	0.514181	0.962217	0.0304152	0.00900941	-2.13807	0.0325114	0.706433	different
hsa-miR-23b-5p	1-methylguanosine	-2.51658	-0.586894	0.233211	258	0.0124694	0.608245	0.661879	0.111558	0.168547	219	0.508761	0.961634	0.0543874	0.0284081	-2.42735	0.0152094	0.653015	different
hsa-miR-320d	1-methylguanosine	1.17238	0.151624	0.129331	258	0.242149	0.862626	-1.80168	-0.176407	0.0979124	219	0.0730029	0.858375	0.0167265	0.00958683	2.02222	0.0431539	0.731156	different
hsa-miR-628-3p	1-methylguanosine	-2.43084	-0.469559	0.193168	258	0.0157595	0.624493	0.769954	0.0861135	0.111842	219	0.442177	0.952797	0.0373138	0.0125087	-2.48947	0.0127935	0.640549	different
hsa-miR-100-5p	1-methylhistamine	1.84442	0.147505	0.079974	258	0.0662916	0.744081	-1.7653	-0.168441	0.0954179	219	0.0789401	0.862137	0.00639585	0.00910458	2.53771	0.0111581	0.633994	different
hsa-miR-126-3p	1-methylhistamine	-2.03592	-0.262048	0.128712	258	0.0428001	0.702425	1.42105	0.106441	0.0749027	219	0.156757	0.900329	0.0165668	0.00561041	-2.4744	0.013346	0.640686	different
hsa-miR-1287-5p	1-methylhistamine	-1.43517	-0.272951	0.190187	258	0.152473	0.819401	1.99408	0.443959	0.222639	219	0.0474131	0.831283	0.0361711	0.049568	-2.44836	0.0143508	0.646705	different
hsa-miR-1292-5p	1-methylhistamine	-2.26319	-0.466905	0.206304	258	0.0244716	0.653945	0.754742	0.184101	0.243926	219	0.451233	0.954161	0.0425612	0.0594999	-2.03777	0.0415729	0.726684	different
hsa-miR-151a-5pXhsa-miR-151b	1-methylhistamine	-1.00954	-0.057161	0.0566206	258	0.313678	0.890284	1.84539	0.106537	0.0577314	219	0.0663628	0.851697	0.00320589	0.00333291	-2.02439	0.0429303	0.730589	different
hsa-miR-194-5p	1-methylhistamine	-2.04816	-0.5094	0.248712	258	0.0415771	0.700921	1.67328	0.459593	0.274666	219	0.0957336	0.873112	0.0618574	0.0754415	-2.61509	0.00892034	0.618976	different
hsa-miR-222-3p	1-methylhistamine	-0.834547	-0.106283	0.127354	258	0.40476	0.916993	2.23789	0.308681	0.137934	219	0.0262583	0.797806	0.016219	0.0190257	-2.21036	0.0270802	0.701747	different
hsa-miR-23b-3p	1-methylhistamine	-0.857382	-0.168736	0.196803	258	0.392045	0.913217	2.96722	0.44397	0.149625	219	0.00334686	0.640321	0.0387316	0.0223877	-2.47835	0.0131991	0.640549	different
hsa-miR-29b-3p	1-methylhistamine	-2.18401	-0.532747	0.24393	258	0.0298799	0.671697	1.95834	0.545381	0.278491	219	0.0514891	0.833405	0.059502	0.0775572	-2.91217	0.00358932	0.54464	different
hsa-miR-30c-5p	1-methylhistamine	-0.955826	-0.159349	0.166714	258	0.340072	0.897224	2.31191	0.317335	0.137261	219	0.0217336	0.788219	0.0277934	0.0188405	-2.20739	0.0272866	0.701747	different
hsa-miR-3143	1-methylhistamine	-2.28031	-0.494419	0.216821	258	0.0234217	0.652451	1.18838	0.297553	0.250385	219	0.236	0.921766	0.0470114	0.0626928	-2.39111	0.0167977	0.655896	different
hsa-miR-331-3p	1-methylhistamine	-1.30841	-0.262829	0.200876	258	0.19192	0.841191	2.29271	0.54586	0.238084	219	0.0228362	0.789422	0.0403512	0.0566842	-2.59607	0.0094297	0.623667	different
hsa-miR-340-5p	1-methylhistamine	-1.66883	-0.395692	0.237108	258	0.0963888	0.775168	1.1885	0.27685	0.232941	219	0.235955	0.921766	0.0562201	0.0542615	-2.02336	0.0430356	0.730589	different
hsa-miR-3928-3p	1-methylhistamine	-0.81181	-0.182734	0.225094	258	0.417664	0.919706	2.3589	0.596874	0.25303	219	0.0192295	0.783544	0.0506673	0.0640243	-2.30203	0.0213337	0.675181	different
hsa-miR-425-5p	1-methylhistamine	-1.02266	-0.233149	0.227983	258	0.307445	0.888609	2.25233	0.495387	0.219945	219	0.0253166	0.795479	0.0519762	0.0483757	-2.29979	0.02146	0.675661	different
hsa-miR-589-5p	1-methylhistamine	-2.66759	-0.516458	0.193604	258	0.00813284	0.573807	0.785254	0.118008	0.15028	219	0.433173	0.95126	0.0374827	0.022584	-2.58876	0.00963232	0.623667	different
hsa-miR-628-3p	1-methylhistamine	-2.04382	-0.379333	0.1856	258	0.0420067	0.70118	0.868502	0.136083	0.156687	219	0.386093	0.946145	0.0344473	0.0245507	-2.12197	0.0338403	0.710348	different
hsa-miR-766-3p	1-methylhistamine	-1.20798	-0.277227	0.229496	258	0.228181	0.857383	1.77093	0.464178	0.262109	219	0.0779951	0.861602	0.0526684	0.0687012	-2.12814	0.0333252	0.708419	different
hsa-miR-769-5p	1-methylhistamine	-0.533068	-0.128555	0.24116	258	0.594454	0.952792	2.89146	0.721395	0.249492	219	0.00423013	0.66584	0.0581581	0.0622461	-2.44947	0.0143065	0.646705	different
hsa-miR-145-3p	1-methylnicotinamide	1.38196	0.19835	0.143528	258	0.168203	0.829051	-1.9481	-0.207537	0.106533	219	0.0527101	0.835249	0.0206002	0.0113493	2.27077	0.0231609	0.684491	different
hsa-miR-363-3p	1-methylnicotinamide	1.29392	0.156118	0.120655	258	0.196872	0.842653	-1.74109	-0.150251	0.086297	219	0.0831044	0.863893	0.0145577	0.00744717	2.06532	0.0388931	0.71915	different
hsa-miR-432-5p	1-methylnicotinamide	-1.72044	-0.367583	0.213657	258	0.0865759	0.767738	1.13313	0.239052	0.210967	219	0.25843	0.926322	0.0456492	0.0445069	-2.02036	0.0433458	0.731769	different
hsa-miR-769-5p	1-methylnicotinamide	-0.812588	-0.16519	0.203289	258	0.417219	0.919659	2.0595	0.398493	0.19349	219	0.0406563	0.825315	0.0413265	0.0374384	-2.00849	0.0445915	0.73301	different
hsa-let-7f-5p	20-Hydroxy-N-Arachidonoyl Taurine	-0.153651	-0.00842744	0.0548479	258	0.878007	0.99005	2.71732	0.158229	0.0582298	219	0.00712008	0.707107	0.0030083	0.00339071	-2.08337	0.0372175	0.717426	different
hsa-miR-103a-3p	20-Hydroxy-N-Arachidonoyl Taurine	-1.55877	-0.20094	0.128909	258	0.120301	0.796834	1.62123	0.161668	0.0997198	219	0.106442	0.878275	0.0166177	0.00994405	-2.2249	0.0260882	0.697188	different
hsa-miR-1246	20-Hydroxy-N-Arachidonoyl Taurine	-1.87203	-0.241838	0.129185	258	0.062356	0.736691	0.959858	0.112016	0.116701	219	0.33821	0.940816	0.0166888	0.0136191	-2.03258	0.0420951	0.728938	different
hsa-miR-222-3p	20-Hydroxy-N-Arachidonoyl Taurine	-1.58103	-0.172716	0.109243	258	0.115121	0.792587	2.02379	0.203291	0.100451	219	0.0442351	0.829281	0.011934	0.0100903	-2.53364	0.0112886	0.634974	different
hsa-miR-22-3p	20-Hydroxy-N-Arachidonoyl Taurine	-1.95835	-0.125876	0.0642766	258	0.0512881	0.719936	0.555268	0.0190025	0.0342222	219	0.579291	0.9682	0.00413148	0.00117116	-1.98956	0.0466392	0.735851	different
hsa-miR-26a-5p	20-Hydroxy-N-Arachidonoyl Taurine	-1.82925	-0.0677169	0.0370189	258	0.0685386	0.74714	2.44193	0.0983261	0.0402657	219	0.0154207	0.767879	0.0013704	0.00162133	-3.0357	0.00239974	0.511932	different
hsa-miR-4433b-5p	20-Hydroxy-N-Arachidonoyl Taurine	-1.23903	-0.222835	0.179847	258	0.216484	0.851994	2.82355	0.454614	0.161008	219	0.00519777	0.669874	0.0323448	0.0259236	-2.80647	0.0050088	0.575078	different
hsa-miR-4446-3p	20-Hydroxy-N-Arachidonoyl Taurine	-1.66076	-0.332885	0.200441	258	0.0979994	0.776982	1.374	0.252946	0.184095	219	0.17088	0.906355	0.0401766	0.0338909	-2.15258	0.031352	0.706433	different
hsa-miR-584-5p	20-Hydroxy-N-Arachidonoyl Taurine	-1.42154	-0.147813	0.103981	258	0.156392	0.821569	2.08282	0.210293	0.100966	219	0.0384562	0.820136	0.0108121	0.0101941	-2.4708	0.013481	0.641727	different
hsa-miR-605-3p	20-Hydroxy-N-Arachidonoyl Taurine	1.5455	0.327304	0.211779	258	0.123476	0.799314	-1.51086	-0.276627	0.183092	219	0.1323	0.891117	0.0448505	0.0335228	2.15726	0.0309852	0.706433	different
hsa-let-7i-5p	piperine	2.70039	0.22671	0.0839546	258	0.00739335	0.56361	0.287629	0.0174192	0.0605614	219	0.773909	0.987059	0.00704837	0.00366768	2.02177	0.0431996	0.73149	same
hsa-miR-766-5p	20-Hydroxy-N-Arachidonoyl Taurine	-1.26145	-0.232468	0.184286	258	0.208309	0.848504	1.83096	0.328561	0.179447	219	0.068497	0.85248	0.0339613	0.0322013	-2.18111	0.029175	0.703196	different
hsa-let-7i-5p	PC(P-36:4)/PC(O-36:5)	2.69167	0.226222	0.0840452	258	0.00758379	0.565104	0.084684	0.00487764	0.0575981	219	0.932592	0.996749	0.0070636	0.00331754	2.17243	0.0298232	0.705289	same
hsa-let-7e-5p	2-Aminoadipic acid	1.62303	0.221932	0.136739	258	0.105829	0.782731	-2.48906	-0.372236	0.149549	219	0.0135701	0.759552	0.0186977	0.0223648	2.93215	0.0033662	0.539449	different
hsa-miR-10399-3p	2-Aminoadipic acid	0.255229	0.0500541	0.196114	258	0.798753	0.981673	-2.54568	-0.550086	0.216086	219	0.0116101	0.739176	0.0384609	0.046693	2.0566	0.0397246	0.721164	different
hsa-miR-10527-5p	2-Aminoadipic acid	1.03826	0.200056	0.192683	258	0.300138	0.885774	-3.00101	-0.611566	0.203787	219	0.00301031	0.628831	0.0371269	0.041529	2.89393	0.00380449	0.547576	different
hsa-miR-10a-5p	2-Aminoadipic acid	-0.760779	-0.0450948	0.0592745	258	0.447498	0.926519	3.41055	0.243895	0.071512	219	0.000774899	0.52169	0.00351346	0.00511397	-3.1113	0.00186265	0.494421	different
hsa-miR-11400	2-Aminoadipic acid	0.190107	0.0380926	0.200374	258	0.849378	0.987473	-2.63628	-0.558342	0.211792	219	0.0089962	0.716688	0.0401499	0.0448558	2.04569	0.0407871	0.724468	different
hsa-miR-125b-2-3p	2-Aminoadipic acid	0.956787	0.200433	0.209486	258	0.339588	0.896895	-1.84763	-0.408913	0.221318	219	0.0660358	0.851695	0.0438843	0.0489815	1.99957	0.0455468	0.73431	different
hsa-miR-128-3p	2-Aminoadipic acid	1.97296	0.328001	0.166248	258	0.0495888	0.715894	-1.70932	-0.2084	0.12192	219	0.0888415	0.868071	0.0276385	0.0148645	2.60184	0.00927259	0.620856	different
hsa-miR-1292-5p	2-Aminoadipic acid	0.151839	0.027343	0.180079	258	0.879435	0.990113	-3.48001	-0.683946	0.196535	219	0.0006075	0.499062	0.0324284	0.0386262	2.66839	0.0076215	0.609136	different
hsa-miR-1307-5p	2-Aminoadipic acid	0.866357	0.182757	0.210949	258	0.387115	0.911986	-2.58445	-0.578515	0.223845	219	0.0104183	0.729144	0.0444994	0.0501065	2.47503	0.0133224	0.640686	different
hsa-miR-130b-5p	2-Aminoadipic acid	1.27908	0.250044	0.195488	258	0.202041	0.845147	-1.92414	-0.363262	0.188792	219	0.055664	0.838082	0.0382154	0.0356425	2.25673	0.0240252	0.688468	different
hsa-miR-1-3p	2-Aminoadipic acid	0.273353	0.0614646	0.224854	258	0.784805	0.980263	-3.40349	-0.810712	0.2382	219	0.000794138	0.52169	0.0505594	0.0567395	2.66261	0.00775378	0.609516	different
hsa-miR-144-5p	2-Aminoadipic acid	0.358128	0.0766221	0.213951	258	0.720546	0.971921	-2.45126	-0.590382	0.240849	219	0.0150376	0.767416	0.0457752	0.0580081	2.07045	0.0384102	0.71865	different
hsa-miR-1468-5p	2-Aminoadipic acid	0.465664	0.0940368	0.201941	258	0.641857	0.960921	-2.34096	-0.479527	0.204842	219	0.020154	0.786435	0.0407804	0.0419603	1.99399	0.0461534	0.735373	different
hsa-miR-146b-3p	2-Aminoadipic acid	1.61353	0.318791	0.197574	258	0.107877	0.785398	-3.60988	-0.734603	0.203498	219	0.000381537	0.447617	0.0390356	0.0414113	3.71395	0.000204049	0.344719	different
hsa-miR-148a-5p	2-Aminoadipic acid	0.469933	0.101047	0.215024	258	0.638807	0.960503	-4.43918	-1.00222	0.225768	219	1.45e-05	0.193457	0.0462354	0.0509711	3.53863	0.000402215	0.370481	different
hsa-miR-155-5p	2-Aminoadipic acid	0.317347	0.0682435	0.215044	258	0.751242	0.976237	-2.42245	-0.548155	0.226281	219	0.0162486	0.770741	0.0462438	0.0512031	1.97459	0.0483146	0.738061	different
hsa-miR-15b-3p	2-Aminoadipic acid	0.412536	0.0935001	0.226647	258	0.680296	0.966296	-2.58151	-0.583011	0.225841	219	0.0105045	0.730852	0.0513688	0.0510041	2.11438	0.0344831	0.711793	different
hsa-miR-17-5p	2-Aminoadipic acid	1.05008	0.240814	0.22933	258	0.294685	0.884052	-2.14929	-0.509161	0.236897	219	0.0327337	0.808286	0.0525924	0.0561203	2.27461	0.0229293	0.684491	different
hsa-miR-181c-5p	2-Aminoadipic acid	0.826513	0.165563	0.200315	258	0.409292	0.917809	-2.00461	-0.432282	0.215644	219	0.0462648	0.830348	0.0401262	0.0465021	2.03123	0.042232	0.72901	different
hsa-miR-193a-5p	2-Aminoadipic acid	0.0737406	0.0144246	0.195612	258	0.941275	0.995075	-3.08917	-0.656625	0.212557	219	0.00227333	0.618007	0.0382642	0.0451805	2.32303	0.0201774	0.670778	different
hsa-miR-19b-3p	2-Aminoadipic acid	0.820118	0.181855	0.221742	258	0.412921	0.918649	-3.11125	-0.666816	0.214324	219	0.00211687	0.611669	0.0491696	0.0459347	2.75194	0.00592434	0.590338	different
hsa-miR-206	2-Aminoadipic acid	1.07228	0.217488	0.202827	258	0.284614	0.880119	-2.8072	-0.619664	0.220741	219	0.00545906	0.681701	0.0411386	0.0487267	2.7926	0.00522868	0.578723	different
hsa-miR-221-5p	2-Aminoadipic acid	0.986036	0.160452	0.162724	258	0.325057	0.893118	-1.85421	-0.278516	0.150207	219	0.0650845	0.850497	0.0264792	0.0225622	1.98222	0.0474547	0.73683	different
hsa-miR-22-5p	2-Aminoadipic acid	0.308263	0.0617286	0.200246	258	0.758136	0.976951	-3.42885	-0.758198	0.221123	219	0.000727047	0.509191	0.0400986	0.0488955	2.74849	0.00598704	0.591523	different
hsa-miR-2355-3p	2-Aminoadipic acid	0.00402928	0.000714255	0.177266	258	0.996788	0.999501	-2.6723	-0.517751	0.193748	219	0.00811348	0.712127	0.0314232	0.0375381	1.97432	0.0483458	0.738061	different
hsa-miR-26b-3p	2-Aminoadipic acid	1.55276	0.313789	0.202085	258	0.121731	0.797397	-1.86151	-0.414317	0.22257	219	0.064043	0.848947	0.0408384	0.0495375	2.42197	0.0154367	0.653657	different
hsa-miR-29b-3p	2-Aminoadipic acid	0.920481	0.195539	0.212432	258	0.358198	0.903172	-2.41815	-0.554443	0.229284	219	0.0164366	0.772076	0.0451272	0.0525711	2.39943	0.0164208	0.654607	different
hsa-miR-30b-5p	2-Aminoadipic acid	0.698264	0.140337	0.20098	258	0.485654	0.936216	-2.27385	-0.4594	0.202036	219	0.0239666	0.790383	0.0403929	0.0408185	2.10452	0.0353334	0.714296	different
hsa-miR-3143	2-Aminoadipic acid	0.599257	0.113357	0.189162	258	0.549538	0.945899	-2.22564	-0.457175	0.205413	219	0.0270814	0.797978	0.0357824	0.0421943	2.04314	0.041039	0.725692	different
hsa-miR-3177-3p	2-Aminoadipic acid	0.197597	0.0370165	0.187333	258	0.843519	0.986841	-2.56084	-0.521852	0.203781	219	0.0111302	0.736889	0.0350936	0.0415269	2.019	0.0434868	0.732208	different
hsa-miR-320a-3p	2-Aminoadipic acid	1.95715	0.134121	0.0685289	258	0.0514291	0.720328	-2.75052	-0.181536	0.0660006	219	0.00645959	0.696873	0.00469621	0.00435608	3.3177	0.000907622	0.442457	different
hsa-miR-320b	2-Aminoadipic acid	1.85847	0.149419	0.0803989	258	0.0642637	0.740734	-1.03583	-0.0708446	0.0683942	219	0.301451	0.93366	0.00646398	0.00467776	2.08673	0.0369127	0.716766	different
hsa-miR-320c	2-Aminoadipic acid	2.3146	0.218798	0.0945293	258	0.0214359	0.647187	-0.433951	-0.035	0.0806542	219	0.664761	0.976664	0.0089358	0.00650509	2.04245	0.0411068	0.725741	different
hsa-miR-320e	2-Aminoadipic acid	1.11722	0.106998	0.0957718	258	0.264959	0.871748	-2.26989	-0.179038	0.0788751	219	0.0242104	0.790541	0.00917223	0.00622128	2.30543	0.0211424	0.675181	different
hsa-miR-323a-3p	2-Aminoadipic acid	1.45009	0.314309	0.216751	258	0.148271	0.817329	-1.79704	-0.411388	0.228925	219	0.0737388	0.858375	0.046981	0.0524066	2.30191	0.02134	0.675181	different
hsa-miR-326	2-Aminoadipic acid	1.84079	0.375265	0.203861	258	0.0668238	0.744764	-2.81981	-0.589483	0.209051	219	0.00525651	0.671593	0.0415594	0.0437021	3.30398	0.00095323	0.443971	different
hsa-miR-335-3p	2-Aminoadipic acid	1.41855	0.293823	0.207129	258	0.157261	0.822293	-1.69666	-0.347474	0.204799	219	0.0912151	0.870174	0.0429025	0.0419426	2.20164	0.027691	0.701747	different
hsa-miR-338-5p	2-Aminoadipic acid	0.945945	0.183659	0.194154	258	0.345079	0.897947	-2.08178	-0.44086	0.211771	219	0.0385519	0.820136	0.0376958	0.0448468	2.17373	0.0297252	0.705289	different
hsa-miR-339-3p	2-Aminoadipic acid	0.615022	0.126034	0.204925	258	0.539093	0.944725	-2.53227	-0.53946	0.213034	219	0.01205	0.746531	0.0419944	0.0453836	2.25135	0.0243633	0.689505	different
hsa-miR-3615	2-Aminoadipic acid	1.63705	0.340985	0.208292	258	0.102863	0.780076	-1.64961	-0.327048	0.198258	219	0.10049	0.875832	0.0433857	0.0393062	2.32309	0.0201742	0.670778	different
hsa-miR-3688-3p	2-Aminoadipic acid	1.01885	0.210404	0.206511	258	0.309246	0.889047	-2.86082	-0.607481	0.212345	219	0.00464435	0.66954	0.0426467	0.0450904	2.76122	0.00575866	0.587996	different
hsa-miR-370-3p	2-Aminoadipic acid	0.336465	0.0671684	0.19963	258	0.736799	0.974029	-2.73643	-0.541915	0.198037	219	0.00673275	0.702751	0.0398521	0.0392186	2.16605	0.0303072	0.705683	different
hsa-miR-374a-3p	2-Aminoadipic acid	0.395472	0.0840183	0.212451	258	0.692828	0.968178	-2.87898	-0.658279	0.22865	219	0.00439462	0.666514	0.0451353	0.052281	2.37828	0.0173938	0.659314	different
hsa-miR-379-5p	2-Aminoadipic acid	0.41976	0.0898903	0.214147	258	0.675017	0.96582	-2.87355	-0.675844	0.235195	219	0.004468	0.666514	0.0458589	0.0553167	2.40735	0.0160686	0.654607	different
hsa-miR-381-3p	2-Aminoadipic acid	0.48766	0.0903975	0.18537	258	0.626213	0.95846	-2.38915	-0.489906	0.205055	219	0.0177556	0.773998	0.034362	0.0420476	2.09933	0.0357875	0.714923	different
hsa-miR-382-5p	2-Aminoadipic acid	0.278866	0.0592005	0.21229	258	0.780576	0.979631	-2.46361	-0.575321	0.233527	219	0.0145432	0.767416	0.0450671	0.054535	2.01054	0.0443745	0.73301	different
hsa-miR-3928-3p	2-Aminoadipic acid	0.528707	0.102927	0.194676	258	0.597472	0.953395	-3.00889	-0.624761	0.207639	219	0.0029365	0.628585	0.0378988	0.0431138	2.55664	0.010569	0.62924	different
hsa-miR-410-3p	2-Aminoadipic acid	0.287036	0.0543757	0.189439	258	0.77432	0.978818	-3.42971	-0.680372	0.198376	219	0.000724853	0.509191	0.035887	0.0393529	2.67864	0.00739227	0.608545	different
hsa-miR-4433b-3p	2-Aminoadipic acid	1.19165	0.219266	0.184001	258	0.234514	0.859922	-2.46194	-0.470072	0.190935	219	0.0146092	0.767416	0.0338564	0.0364563	2.59965	0.00933189	0.621753	different
hsa-miR-450a-5p	2-Aminoadipic acid	0.363762	0.0778478	0.214008	258	0.71634	0.971509	-2.9904	-0.677987	0.226721	219	0.00311245	0.63272	0.0457992	0.0514023	2.42432	0.015337	0.653587	different
hsa-miR-4659a-3p	2-Aminoadipic acid	1.42921	0.270845	0.189507	258	0.154178	0.820345	-2.06054	-0.407942	0.197979	219	0.0405564	0.824788	0.0359129	0.0391955	2.47679	0.0132569	0.640549	different
hsa-miR-4659b-3p	2-Aminoadipic acid	0.780832	0.14674	0.187928	258	0.435631	0.923629	-2.81356	-0.53948	0.191743	219	0.00535596	0.677826	0.0353169	0.0367653	2.55593	0.0105903	0.629314	different
hsa-miR-4732-3p	2-Aminoadipic acid	0.671458	0.14323	0.213313	258	0.502542	0.938732	-2.56787	-0.532626	0.207419	219	0.0109139	0.736379	0.0455023	0.0430228	2.27154	0.0231141	0.684491	different
hsa-miR-4732-5p	2-Aminoadipic acid	2.45522	0.511186	0.208204	258	0.0147534	0.622936	-0.648507	-0.139524	0.215147	219	0.517352	0.962766	0.0433487	0.0462882	2.17342	0.0297485	0.705289	different
hsa-miR-485-5p	2-Aminoadipic acid	1.64894	0.34399	0.208612	258	0.1004	0.778603	-2.42109	-0.522142	0.215664	219	0.0163078	0.77075	0.0435192	0.046511	2.88663	0.00389397	0.550464	different
hsa-miR-502-3p	2-Aminoadipic acid	1.19932	0.145408	0.121242	258	0.231527	0.858402	-2.20695	-0.290796	0.131764	219	0.0283803	0.801167	0.0146997	0.0173616	2.43612	0.0148458	0.65151	different
hsa-miR-503-5p	2-Aminoadipic acid	0.126926	0.0290968	0.229243	258	0.8991	0.991889	-2.99368	-0.672649	0.22469	219	0.00308057	0.63272	0.0525524	0.0504854	2.18616	0.0288041	0.702485	different
hsa-miR-505-3p	2-Aminoadipic acid	0.773877	0.169394	0.21889	258	0.439726	0.924985	-4.14215	-0.961122	0.232035	219	4.95e-05	0.257693	0.0479126	0.05384	3.54408	0.000393982	0.369715	different
hsa-miR-505-5p	2-Aminoadipic acid	0.97355	0.199478	0.204898	258	0.33121	0.89473	-1.93195	-0.360679	0.186692	219	0.0546861	0.837426	0.0419831	0.0348538	2.02081	0.0432997	0.731769	different
hsa-miR-548av-5pXhsa-miR-548k	2-Aminoadipic acid	1.30415	0.251488	0.192837	258	0.193369	0.841469	-2.39468	-0.506749	0.211614	219	0.0174968	0.773998	0.0371861	0.0447806	2.64842	0.00808701	0.611511	different
hsa-miR-548e-3p	2-Aminoadipic acid	0.341	0.0757564	0.222159	258	0.733386	0.973717	-2.65543	-0.59576	0.224355	219	0.00851657	0.715465	0.0493548	0.0503352	2.12682	0.033435	0.708747	different
hsa-miR-576-3p	2-Aminoadipic acid	1.38925	0.331416	0.238558	258	0.165979	0.827877	-1.4897	-0.397468	0.266811	219	0.137775	0.891117	0.0569099	0.0711879	2.03651	0.0416987	0.726829	different
hsa-miR-629-5p	2-Aminoadipic acid	1.80337	0.295844	0.16405	258	0.0725195	0.753583	-1.13934	-0.178731	0.156872	219	0.255835	0.925857	0.0269125	0.0246089	2.09079	0.0365467	0.716409	different
hsa-miR-642a-3p	2-Aminoadipic acid	0.880851	0.187813	0.213218	258	0.379235	0.909389	-3.08884	-0.6898	0.22332	219	0.00227579	0.618007	0.0454619	0.049872	2.84236	0.00447805	0.567257	different
hsa-miR-652-3p	2-Aminoadipic acid	1.02665	0.192805	0.1878	258	0.305565	0.887772	-2.38982	-0.454636	0.190238	219	0.0177237	0.773998	0.0352689	0.0361907	2.42198	0.0154362	0.653657	different
hsa-miR-100-5p	Arachidonic acid	-2.80939	-0.278196	0.0990237	258	0.00535124	0.52871	-0.0580562	-0.00555279	0.095645	219	0.953758	0.997619	0.00980569	0.00914797	-1.98038	0.0476612	0.73683	same
hsa-miR-654-5p	2-Aminoadipic acid	0.849964	0.146575	0.172448	258	0.396148	0.914277	-3.20964	-0.627714	0.195571	219	0.00153331	0.606688	0.0297383	0.0382482	2.96956	0.00298228	0.531101	different
hsa-miR-671-3p	2-Aminoadipic acid	0.795368	0.142251	0.178849	258	0.427145	0.921767	-2.1471	-0.399397	0.186017	219	0.0329101	0.808286	0.0319868	0.0346025	2.09901	0.0358158	0.714923	different
hsa-miR-6842-3p	2-Aminoadipic acid	1.01256	0.20563	0.203079	258	0.312238	0.889925	-1.87771	-0.394099	0.209883	219	0.0617815	0.84651	0.0412412	0.0440509	2.05353	0.0400215	0.721751	different
hsa-miR-760	2-Aminoadipic acid	0.498593	0.0935111	0.18755	258	0.618499	0.957005	-2.82415	-0.55082	0.195039	219	0.00518836	0.669873	0.0351749	0.0380401	2.38127	0.0172531	0.659183	different
hsa-miR-766-5p	2-Aminoadipic acid	1.66469	0.307275	0.184584	258	0.0972126	0.77609	-2.24508	-0.456742	0.203442	219	0.0257858	0.796625	0.0340711	0.0413885	2.78128	0.00541442	0.583293	different
hsa-miR-769-5p	2-Aminoadipic acid	1.20164	0.249867	0.207939	258	0.230628	0.858161	-1.7508	-0.365667	0.208857	219	0.081413	0.863049	0.0432387	0.0436212	2.08854	0.0367493	0.71673	different
hsa-miR-7706	2-Aminoadipic acid	0.514421	0.106245	0.206533	258	0.607407	0.955122	-2.26515	-0.475173	0.209776	219	0.0245048	0.790541	0.0426558	0.0440058	1.97504	0.0482641	0.738061	different
hsa-miR-7976	2-Aminoadipic acid	1.73345	0.361931	0.208792	258	0.0842339	0.765146	-1.25068	-0.23338	0.186602	219	0.212417	0.915184	0.0435941	0.0348203	2.12591	0.0335106	0.708747	different
hsa-miR-873-5p	2-Aminoadipic acid	0.599782	0.113769	0.189683	258	0.549189	0.945881	-3.01748	-0.613232	0.203226	219	0.00285782	0.628585	0.0359798	0.0413009	2.61517	0.00891843	0.618976	different
hsa-miR-100-5p	2-Aminoadipic acid	0.337567	0.023482	0.0695625	258	0.735969	0.974029	3.05512	0.237731	0.077814	219	0.00253565	0.623776	0.00483894	0.00605503	-2.0527	0.0401014	0.721771	same
hsa-miR-885-5p	2-Aminoadipic acid	0.687726	0.123056	0.178932	258	0.492255	0.936752	-2.86281	-0.563817	0.196946	219	0.00461637	0.66954	0.0320165	0.0387876	2.58135	0.00984139	0.623667	different
hsa-miR-92b-5p	2-Aminoadipic acid	1.14391	0.22835	0.199622	258	0.253742	0.867159	-2.2812	-0.466094	0.20432	219	0.0235209	0.789422	0.0398491	0.0417466	2.4311	0.0150529	0.653015	different
hsa-miR-95-3p	2-Aminoadipic acid	0.785834	0.164779	0.209687	258	0.4327	0.922998	-2.52989	-0.561792	0.222062	219	0.0121296	0.748025	0.0439688	0.0493114	2.37894	0.0173624	0.659183	different
hsa-miR-4454	2-aminohippuric acid	1.43443	0.245039	0.170827	258	0.152685	0.819689	-1.74075	-0.255163	0.146582	219	0.0831639	0.864038	0.0291817	0.0214862	2.22217	0.0262715	0.698091	different
hsa-miR-107	2-aminoisobutyric acid	-0.605315	-0.0949241	0.156818	258	0.545512	0.945462	2.85197	0.359134	0.125925	219	0.0047706	0.66954	0.0245918	0.0158571	-2.25766	0.0239669	0.688468	different
hsa-miR-11400	2-aminoisobutyric acid	-1.89093	-0.387806	0.205087	258	0.0597759	0.7344	0.901228	0.183041	0.203102	219	0.36848	0.943711	0.0420607	0.0412503	-1.97774	0.0479585	0.737227	different
hsa-miR-126-3p	2-aminoisobutyric acid	-2.24856	-0.257331	0.114443	258	0.0254017	0.656462	0.27471	0.0161652	0.0588445	219	0.783804	0.987625	0.0130971	0.00346268	-2.12532	0.0335602	0.708747	different
hsa-miR-127-3p	2-aminoisobutyric acid	-1.5518	-0.202254	0.130335	258	0.12196	0.797397	1.92079	0.19075	0.0993083	219	0.0560873	0.838211	0.0169873	0.00986214	-2.39845	0.0164648	0.654607	different
hsa-miR-136-3p	2-aminoisobutyric acid	-2.31443	-0.536594	0.231847	258	0.0214457	0.647187	1.19161	0.262995	0.220706	219	0.234736	0.92077	0.0537532	0.0487113	-2.49793	0.0124922	0.640386	different
hsa-miR-148b-3p	2-aminoisobutyric acid	-0.923635	-0.107647	0.116547	258	0.356556	0.902556	2.92247	0.265378	0.0908059	219	0.00384556	0.656118	0.0135833	0.0082457	-2.52477	0.0115776	0.634974	different
hsa-miR-151a-5p	2-aminoisobutyric acid	-2.56498	-0.264175	0.102993	258	0.0108958	0.59646	0.941377	0.0678973	0.0721255	219	0.347573	0.94181	0.0106075	0.00520209	-2.64102	0.00826572	0.614882	different
hsa-miR-151a-5pXhsa-miR-151b	2-aminoisobutyric acid	-1.64605	-0.0827396	0.0502655	258	0.100995	0.778961	1.3067	0.0592295	0.0453274	219	0.192715	0.911504	0.00252662	0.00205457	-2.09751	0.0359482	0.715204	different
hsa-miR-181c-5p	2-aminoisobutyric acid	-1.47719	-0.304077	0.205848	258	0.140868	0.812917	1.42433	0.29176	0.20484	219	0.155807	0.899403	0.0423735	0.0419593	-2.05177	0.0401918	0.722249	different
hsa-miR-221-3p	2-aminoisobutyric acid	-3.59537	-0.553226	0.153872	258	0.000389382	0.358312	0.768006	0.0980426	0.127659	219	0.44333	0.952903	0.0236766	0.0162967	-3.25743	0.00112426	0.451458	different
hsa-miR-26a-5p	2-aminoisobutyric acid	-2.36238	-0.0900959	0.0381378	258	0.0189158	0.642324	1.0611	0.0464933	0.0438162	219	0.28984	0.931333	0.00145449	0.00191986	-2.35137	0.0187043	0.666345	different
hsa-miR-326	2-aminoisobutyric acid	-1.43042	-0.301335	0.210662	258	0.153831	0.820345	1.95879	0.39083	0.199527	219	0.0514369	0.833405	0.0443786	0.039811	-2.38551	0.0170555	0.657149	different
hsa-miR-3928-3p	2-aminoisobutyric acid	-0.863698	-0.173136	0.200459	258	0.388572	0.912507	2.37457	0.469819	0.197854	219	0.0184529	0.779112	0.0401838	0.0391462	-2.28277	0.022444	0.682559	different
hsa-miR-493-5p	2-aminoisobutyric acid	-2.38007	-0.525599	0.220834	258	0.018051	0.638562	1.00503	0.235115	0.233937	219	0.316015	0.936952	0.0487676	0.0547268	-2.36463	0.018048	0.663654	different
hsa-miR-548av-5pXhsa-miR-548k	2-aminoisobutyric acid	-1.3178	-0.261892	0.198734	258	0.188761	0.839317	1.49995	0.302538	0.201699	219	0.135101	0.891117	0.0394952	0.0406824	-1.99335	0.046223	0.735507	different
hsa-miR-664a-5p	2-aminoisobutyric acid	-0.61457	-0.126592	0.205985	258	0.539391	0.944725	3.55245	0.506077	0.142458	219	0.00046943	0.470329	0.0424298	0.0202944	-2.52615	0.011532	0.634974	different
hsa-miR-873-5p	2-aminoisobutyric acid	-1.61016	-0.313404	0.194642	258	0.108611	0.785869	1.64589	0.320911	0.194977	219	0.101254	0.875832	0.0378855	0.038016	-2.30239	0.021313	0.675181	different
hsa-miR-127-3p	2-aminooctanoate	-1.12565	-0.148828	0.132215	258	0.26138	0.870377	2.53756	0.211878	0.0834965	219	0.0118747	0.74337	0.0174808	0.00697166	-2.3067	0.0210715	0.675024	different
hsa-miR-127-3p	2-aminooctanoate	-0.853086	-0.101231	0.118664	258	0.394419	0.913892	2.51898	0.247279	0.0981663	219	0.0125007	0.751381	0.0140812	0.00963663	-2.26296	0.0236381	0.687498	different
hsa-miR-1307-5p	2-aminooctanoate	0.855504	0.168792	0.197301	258	0.393082	0.913522	-2.09923	-0.444173	0.211588	219	0.0369689	0.81816	0.0389276	0.0447697	2.11875	0.0341117	0.710817	different
hsa-miR-193b-5p	2-aminooctanoate	-2.13124	-0.417389	0.195843	258	0.0340337	0.68519	0.857355	0.133705	0.15595	219	0.392208	0.946928	0.0383546	0.0243205	-2.20129	0.0277153	0.701747	different
hsa-miR-206	2-aminooctanoate	1.95677	0.369253	0.188705	258	0.0514741	0.720328	-1.03789	-0.218823	0.210835	219	0.300495	0.933228	0.0356097	0.0444514	2.07837	0.0376754	0.717426	different
hsa-miR-339-5p	2-aminooctanoate	1.22638	0.245985	0.200578	258	0.221194	0.853267	-1.83902	-0.39269	0.213532	219	0.0672982	0.851779	0.0402313	0.045596	2.18005	0.0292536	0.703607	different
hsa-miR-339-5p	2-aminooctanoate	1.16459	0.260617	0.223785	258	0.245283	0.86345	-1.97947	-0.359149	0.181437	219	0.0490452	0.831283	0.0500796	0.0329195	2.15125	0.0314564	0.706433	different
hsa-miR-374a-3p	2-aminooctanoate	1.50443	0.332038	0.220707	258	0.133718	0.808406	-1.39509	-0.258914	0.185589	219	0.164434	0.902578	0.0487117	0.0344434	2.04931	0.0404314	0.723086	different
hsa-miR-409-3p	2-aminooctanoate	-2.14844	-0.370917	0.172645	258	0.0326283	0.680097	1.45642	0.236802	0.162592	219	0.146742	0.894742	0.0298062	0.0264361	-2.56254	0.0103909	0.627592	different
hsa-miR-409-3p	2-aminooctanoate	-2.28043	-0.438632	0.192346	258	0.0234146	0.652451	1.21651	0.168522	0.138529	219	0.225131	0.918463	0.036997	0.0191904	-2.56141	0.0104248	0.627592	different
hsa-miR-642a-3p	2-aminooctanoate	2.11615	0.467287	0.220819	258	0.0353091	0.689416	-1.33341	-0.242473	0.181844	219	0.183814	0.910125	0.0487612	0.0330672	2.48119	0.0130946	0.640549	different
hsa-miR-101-3p	deoxycholate	2.82669	0.270829	0.0958114	258	0.00507892	0.522157	0.0741179	0.00582861	0.0786397	219	0.940986	0.997134	0.00917983	0.00618421	2.13793	0.032522	0.706433	same
hsa-miR-642a-3p	2-aminooctanoate	2.60694	0.513806	0.197092	258	0.009678	0.583812	-0.642949	-0.137865	0.214426	219	0.520946	0.963039	0.0388452	0.0459786	2.23753	0.0252515	0.692325	different
hsa-miR-660-5p	2-aminooctanoate	0.517619	0.103438	0.199834	258	0.605176	0.954954	-2.47373	-0.482886	0.195206	219	0.0141493	0.765841	0.0399338	0.0381054	2.09885	0.0358301	0.714923	different
hsa-miR-99b-5p	2-aminooctanoate	-0.160902	-0.0132231	0.0821807	258	0.872299	0.989526	2.91355	0.26504	0.0909681	219	0.00395281	0.656118	0.00675367	0.00827519	-2.26983	0.0232181	0.684491	different
hsa-let-7b-5p	2-Deoxyuridine	1.60164	0.0897263	0.0560216	258	0.110484	0.787498	-1.90196	-0.107254	0.056391	219	0.0585192	0.841852	0.00313842	0.00317994	2.4781	0.0132083	0.640549	different
hsa-miR-29c-3p	2-Deoxyuridine	-1.12624	-0.242367	0.215199	258	0.26113	0.87025	1.79336	0.377984	0.210769	219	0.0743276	0.858461	0.0463108	0.0444234	-2.05945	0.0394509	0.721164	different
hsa-miR-320b	2-Deoxyuridine	1.18122	0.0983826	0.0832887	258	0.238623	0.861708	-1.8023	-0.122684	0.0680711	219	0.0729059	0.858375	0.00693701	0.00463368	2.05515	0.0398642	0.721578	different
hsa-miR-4446-3p	2-Deoxyuridine	1.12743	0.234765	0.20823	258	0.260629	0.870194	-2.39737	-0.498013	0.207733	219	0.0173726	0.773998	0.0433599	0.0431531	2.49133	0.0127265	0.640549	different
hsa-let-7i-3p	2-Hydroxybutyric acid	-0.595146	-0.121415	0.204008	258	0.552277	0.946289	2.30904	0.465038	0.201399	219	0.0218957	0.789422	0.0416192	0.0405616	-2.04573	0.0407832	0.724468	different
hsa-miR-106a-5p	2-Hydroxybutyric acid	-0.789378	-0.172033	0.217935	258	0.43063	0.922461	2.08842	0.469361	0.224745	219	0.0379431	0.818947	0.0474957	0.0505104	-2.0488	0.0404821	0.723509	different
hsa-miR-1180-3p	2-Hydroxybutyric acid	-0.859047	-0.205304	0.238991	258	0.391128	0.91318	2.49237	0.533112	0.213898	219	0.0134481	0.759342	0.0571167	0.0457522	-2.30228	0.0213191	0.675181	different
hsa-miR-1255b-5p	2-Hydroxybutyric acid	-1.04749	-0.233196	0.222623	258	0.295873	0.88447	2.17233	0.463815	0.21351	219	0.0309294	0.806706	0.0495611	0.0455866	-2.25965	0.0238432	0.688468	different
hsa-miR-145-3p	2-Hydroxybutyric acid	2.39123	0.387478	0.162041	258	0.0175234	0.636185	-0.937978	-0.110116	0.117397	219	0.349313	0.942056	0.0262574	0.0137821	2.48674	0.0128918	0.640549	different
hsa-miR-1908-5p	2-Hydroxybutyric acid	-1.31328	-0.29075	0.221393	258	0.19028	0.84027	1.80243	0.398737	0.221223	219	0.0728853	0.858375	0.0490147	0.0489394	-2.203	0.0275946	0.701747	different
hsa-miR-200b-3p	2-Hydroxybutyric acid	-0.476481	-0.105281	0.220956	258	0.634143	0.95968	2.47772	0.550859	0.222325	219	0.0139965	0.765045	0.0488214	0.0494285	-2.0933	0.0363228	0.715853	different
hsa-miR-2355-5p	2-Hydroxybutyric acid	-1.16242	-0.252317	0.217061	258	0.246158	0.863898	1.79705	0.395477	0.22007	219	0.0737372	0.858375	0.0471154	0.0484306	-2.09571	0.0361083	0.715204	different
hsa-miR-23b-5p	2-Hydroxybutyric acid	-0.346646	-0.0751844	0.216891	258	0.729146	0.973153	2.57957	0.505175	0.195837	219	0.0105619	0.731487	0.0470418	0.038352	-1.98602	0.0470309	0.735851	different
hsa-miR-26b-5p	2-Hydroxybutyric acid	-0.633776	-0.0869501	0.137194	258	0.5268	0.94222	2.92356	0.316337	0.108203	219	0.0038327	0.656118	0.0188222	0.0117079	-2.30808	0.0209946	0.674848	different
hsa-miR-30d-5p	2-Hydroxybutyric acid	-1.15462	-0.0672909	0.0582799	258	0.249337	0.865208	2.57077	0.103629	0.0403104	219	0.0108257	0.736379	0.00339654	0.00162493	-2.412	0.0158655	0.654427	different
hsa-miR-3158-3p	2-Hydroxybutyric acid	-1.59741	-0.355233	0.222381	258	0.111423	0.788419	3.51769	0.756813	0.215145	219	0.000531524	0.492984	0.0494535	0.0462873	-3.59397	0.000325675	0.354498	different
hsa-miR-32-5p	2-Hydroxybutyric acid	-1.82507	-0.441252	0.241772	258	0.069169	0.747878	1.4345	0.339043	0.236349	219	0.152888	0.898122	0.0584539	0.0558607	-2.30785	0.0210073	0.674848	different
hsa-miR-335-3p	2-Hydroxybutyric acid	2.25628	0.515759	0.228588	258	0.024907	0.655167	-0.65685	-0.137559	0.209422	219	0.511983	0.962061	0.0522524	0.0438574	2.10737	0.0350857	0.713361	different
hsa-miR-3688-3p	2-Hydroxybutyric acid	-0.957018	-0.219475	0.229332	258	0.339472	0.896895	2.06546	0.449938	0.217839	219	0.0400839	0.82274	0.0525932	0.0474539	-2.11637	0.0343131	0.711355	different
hsa-miR-410-3p	2-Hydroxybutyric acid	-2.61052	-0.541891	0.20758	258	0.00957993	0.58227	1.43197	0.295257	0.20619	219	0.153612	0.898855	0.0430895	0.0425142	-2.86125	0.00421972	0.558894	different
hsa-miR-424-5p	2-Hydroxybutyric acid	-1.08498	-0.231105	0.213004	258	0.278963	0.877226	1.94235	0.435441	0.224183	219	0.0534072	0.83616	0.0453706	0.0502579	-2.15544	0.0311273	0.706433	different
hsa-miR-493-3p	2-Hydroxybutyric acid	-1.13895	-0.25345	0.222529	258	0.2558	0.867781	1.66971	0.391633	0.234552	219	0.0964392	0.87363	0.0495191	0.0550146	-1.99521	0.0460205	0.735237	different
hsa-miR-493-5p	2-Hydroxybutyric acid	-1.91963	-0.458412	0.238803	258	0.0560296	0.727228	0.974	0.245055	0.251597	219	0.331156	0.939632	0.0570268	0.0633009	-2.02797	0.0425634	0.72958	different
hsa-miR-10399-3p	Aspartic acid	3.61713	1.57643	0.435825	258	0.000359556	0.358312	1.29786	0.337251	0.259852	219	0.195733	0.912973	0.189943	0.0675229	2.44217	0.0145994	0.649632	same
hsa-miR-5010-5p	2-Hydroxybutyric acid	-1.82537	-0.377196	0.206641	258	0.0691237	0.747809	1.51416	0.30837	0.203658	219	0.131462	0.890433	0.0427004	0.0414765	-2.36294	0.0181306	0.664171	different
hsa-miR-574-3p	2-Hydroxybutyric acid	-0.189823	-0.038351	0.202035	258	0.8496	0.987483	2.88778	0.587724	0.203521	219	0.00427806	0.666514	0.0408181	0.0414209	-2.18317	0.0290233	0.702522	different
hsa-miR-651-5p	2-Hydroxybutyric acid	-1.37329	-0.280934	0.20457	258	0.170877	0.829826	1.72827	0.348509	0.201652	219	0.085382	0.865189	0.0418488	0.0406634	-2.19128	0.0284318	0.702485	different
hsa-miR-766-5p	2-Hydroxybutyric acid	-0.425399	-0.0876229	0.205978	258	0.670907	0.965264	2.45019	0.505728	0.206404	219	0.015081	0.767416	0.042427	0.0426025	-2.03482	0.0418686	0.727676	different
hsa-miR-889-3p	2-Hydroxybutyric acid	-1.87397	-0.43833	0.233904	258	0.0620865	0.736454	1.6913	0.396408	0.23438	219	0.0922345	0.870374	0.0547111	0.0549341	-2.5209	0.0117055	0.635434	different
hsa-miR-99a-5p	2-Hydroxybutyric acid	0.665976	0.0433739	0.0651283	258	0.506033	0.93897	-2.31206	-0.164453	0.0711285	219	0.0217253	0.788219	0.0042417	0.00505926	2.15496	0.0311652	0.706433	different
hsa-miR-99b-5p	2-Hydroxybutyric acid	1.69484	0.164418	0.0970113	258	0.0913365	0.770667	-1.23528	-0.12345	0.099937	219	0.21808	0.916668	0.00941119	0.0099874	2.06685	0.0387481	0.719011	different
hsa-miR-122-5p	2-Hydroxyglutaric acid	1.27328	0.145049	0.113918	258	0.204089	0.846656	-2.25836	-0.23284	0.103102	219	0.024932	0.792502	0.0129774	0.01063	2.45947	0.0139142	0.644686	different
hsa-miR-125b-2-3p	2-Hydroxyglutaric acid	1.18505	0.265281	0.223857	258	0.237111	0.8614	-1.9561	-0.463798	0.237103	219	0.0517542	0.833429	0.0501118	0.0562178	2.23587	0.0253601	0.692676	different
hsa-miR-143-3p	2-Hydroxyglutaric acid	1.42926	0.0964589	0.0674889	258	0.154164	0.820345	-3.29107	-0.224606	0.0682471	219	0.00116731	0.559181	0.00455475	0.00465766	3.34507	0.000822606	0.430379	different
hsa-miR-181c-3p	2-Hydroxyglutaric acid	2.32576	0.485895	0.208919	258	0.0208222	0.646114	-0.778698	-0.180919	0.232335	219	0.437018	0.951797	0.043647	0.0539796	2.13413	0.0328323	0.707138	different
hsa-miR-199b-5p	2-Hydroxyglutaric acid	1.7175	0.417305	0.242972	258	0.087111	0.768115	-1.29404	-0.319753	0.247097	219	0.197046	0.913214	0.0590354	0.0610568	2.12689	0.0334295	0.708747	different
hsa-miR-22-3p	2-Hydroxyglutaric acid	-2.36667	-0.162795	0.0687865	258	0.0187029	0.640779	0.645986	0.0269735	0.0417555	219	0.51898	0.962951	0.00473158	0.00174352	-2.3583	0.0183586	0.665552	different
hsa-miR-27a-5p	2-Hydroxyglutaric acid	2.23629	0.474785	0.212309	258	0.0262051	0.660384	-2.0931	-0.525791	0.251203	219	0.0375189	0.818612	0.0450753	0.0631027	3.04215	0.00234896	0.511388	different
hsa-miR-371b-5p	2-Hydroxyglutaric acid	1.50942	0.261346	0.173143	258	0.132439	0.807548	-1.6236	-0.351644	0.216584	219	0.105934	0.878157	0.0299786	0.0469085	2.21069	0.0270575	0.701747	different
hsa-miR-4732-3p	2-Hydroxyglutaric acid	-0.425907	-0.0972289	0.228287	258	0.670538	0.965264	2.59091	0.576126	0.222364	219	0.0102306	0.727069	0.0521148	0.0494458	-2.11291	0.0346085	0.712177	different
hsa-miR-584-5p	2-Hydroxyglutaric acid	-1.57305	-0.175489	0.11156	258	0.116956	0.794225	1.37385	0.170247	0.12392	219	0.170925	0.906355	0.0124456	0.0153561	-2.07353	0.0381232	0.7182	different
hsa-miR-92a-3p	2-Hydroxyglutaric acid	-0.998355	-0.0601603	0.0602594	258	0.319061	0.892369	2.0696	0.126926	0.0613288	219	0.0396909	0.821729	0.0036312	0.00376122	-2.17595	0.0295592	0.705289	different
hsa-miR-941	2-Hydroxyglutaric acid	1.86908	0.419801	0.224602	258	0.0627666	0.73755	-2.03108	-0.392468	0.193231	219	0.0434831	0.828928	0.0504462	0.0373382	2.74152	0.00611561	0.591872	different
hsa-let-7b-5p	2-hydroxyhexadecanoate	-1.99964	-0.133842	0.0669331	258	0.0466088	0.711345	0.987847	0.0506313	0.0512542	219	0.324343	0.939067	0.00448004	0.00262699	-2.18821	0.0286543	0.702485	different
hsa-miR-100-5p	2-hydroxyhexadecanoate	1.34669	0.115418	0.0857053	258	0.179286	0.83352	-2.60039	-0.183911	0.0707245	219	0.00996078	0.726498	0.00734539	0.00500195	2.69378	0.00706462	0.608545	different
hsa-miR-103a-3p	2-hydroxyhexadecanoate	-1.88802	-0.301383	0.159629	258	0.0601678	0.735137	0.969968	0.0998659	0.102958	219	0.333157	0.940058	0.0254816	0.0106003	-2.11237	0.0346549	0.712177	different
hsa-miR-1292-5p	2-hydroxyhexadecanoate	-0.946986	-0.210447	0.222229	258	0.34455	0.897947	2.25867	0.4075	0.180416	219	0.024912	0.792502	0.0493856	0.03255	-2.15882	0.0308644	0.706433	different
hsa-miR-136-3p	2-hydroxyhexadecanoate	-1.31534	-0.368368	0.280056	258	0.189587	0.84003	1.52059	0.320065	0.210488	219	0.129839	0.890105	0.0784314	0.0443051	-1.96506	0.0494077	0.73963	different
hsa-miR-1908-5p	2-hydroxyhexadecanoate	-0.803404	-0.198466	0.247032	258	0.422496	0.920568	2.34119	0.457944	0.195603	219	0.0201421	0.786315	0.0610247	0.0382606	-2.08321	0.0372323	0.717426	different
hsa-miR-221-3p	2-hydroxyhexadecanoate	-1.3738	-0.258979	0.188512	258	0.170719	0.829796	2.11376	0.255579	0.120912	219	0.0356939	0.814574	0.0355368	0.0146198	-2.29758	0.0215858	0.675935	different
hsa-miR-222-3p	2-hydroxyhexadecanoate	-2.24321	-0.30263	0.134909	258	0.025749	0.658635	0.981064	0.102087	0.104058	219	0.327669	0.939406	0.0182005	0.010828	-2.37541	0.0175292	0.660308	different
hsa-miR-2355-5p	2-hydroxyhexadecanoate	-0.727312	-0.176065	0.242076	258	0.467707	0.932393	2.51471	0.488364	0.194203	219	0.0126483	0.753809	0.058601	0.0377147	-2.14092	0.0322805	0.706433	different
hsa-miR-26a-5p	2-hydroxyhexadecanoate	-2.20618	-0.101058	0.0458067	258	0.0282707	0.668425	1.43874	0.060114	0.0417824	219	0.151685	0.897149	0.00209826	0.00174577	-2.59954	0.00933499	0.621753	different
hsa-miR-30e-5p	2-hydroxyhexadecanoate	-1.04492	-0.0915891	0.0876517	258	0.297057	0.884962	2.02228	0.119844	0.0592619	219	0.0443923	0.829281	0.00768281	0.00351197	-1.99832	0.0456821	0.734363	different
hsa-miR-320a-3p	2-hydroxyhexadecanoate	-1.64304	-0.139497	0.0849019	258	0.101618	0.779528	2.00149	0.120342	0.0601259	219	0.0466022	0.830706	0.00720833	0.00361512	-2.49759	0.0125042	0.640386	different
hsa-miR-320e	2-hydroxyhexadecanoate	-1.45743	-0.172252	0.118189	258	0.146237	0.816786	1.72477	0.123548	0.0716317	219	0.0860128	0.865745	0.0139686	0.00513109	-2.14035	0.0323262	0.706433	different
hsa-miR-10399-5p	HETE	4.13841	1.27136	0.30721	258	4.77e-05	0.26809	1.19339	0.312119	0.26154	219	0.234038	0.920551	0.094378	0.0684031	2.37753	0.017429	0.659345	same
hsa-miR-370-3p	2-hydroxyhexadecanoate	-1.33706	-0.328875	0.245968	258	0.182403	0.835554	1.89246	0.341692	0.180554	219	0.0597789	0.843453	0.0605005	0.0325997	-2.19769	0.027971	0.701906	different
hsa-miR-411-5p	2-hydroxyhexadecanoate	-1.44643	-0.379067	0.262071	258	0.149295	0.81754	1.45308	0.309458	0.212967	219	0.147668	0.895186	0.0686813	0.0453551	-2.03891	0.0414591	0.726252	different
hsa-miR-483-5p	2-hydroxyhexadecanoate	1.80676	0.457597	0.25327	258	0.0719881	0.752754	-1.58541	-0.276539	0.174428	219	0.114351	0.881953	0.0641456	0.0304251	2.38725	0.0169748	0.657088	different
hsa-miR-577	2-hydroxyhexadecanoate	-1.02809	-0.247444	0.240684	258	0.304891	0.88746	2.21791	0.451935	0.203766	219	0.0276124	0.798088	0.0579289	0.0415207	-2.21774	0.0265724	0.699821	different
hsa-miR-766-5p	2-hydroxyhexadecanoate	-1.04211	-0.238576	0.228936	258	0.298356	0.88535	1.86809	0.344649	0.184493	219	0.0631163	0.848726	0.0524118	0.0340376	-1.98361	0.0472997	0.73683	different
hsa-miR-873-3p	2-hydroxyhexadecanoate	1.82836	0.442556	0.242051	258	0.0686728	0.74746	-0.848867	-0.161934	0.190765	219	0.396904	0.948009	0.0585885	0.0363913	1.96143	0.0498285	0.73963	different
hsa-miR-99a-5p	2-hydroxyhexadecanoate	1.54009	0.11126	0.0722424	258	0.124788	0.800042	-1.58772	-0.101018	0.0636246	219	0.113826	0.881903	0.00521896	0.00404809	2.20513	0.027445	0.701747	different
hsa-miR-193b-5p	2-hydroxyoctanoate	-1.72743	-0.366272	0.212033	258	0.0853103	0.766059	1.39024	0.241069	0.173401	219	0.1659	0.902835	0.0449578	0.030068	-2.21732	0.0266015	0.700113	different
hsa-miR-206	2-hydroxyoctanoate	2.19159	0.496958	0.226757	258	0.0293211	0.671296	-1.40466	-0.280339	0.199578	219	0.161572	0.902209	0.0514186	0.0398312	2.57318	0.0100768	0.626005	different
hsa-miR-26a-5p	2-hydroxyoctanoate	-1.3067	-0.0548571	0.0419813	258	0.1925	0.841352	2.12704	0.0872346	0.0410122	219	0.0345613	0.812175	0.00176242	0.001682	-2.42109	0.0154742	0.653926	different
hsa-miR-323b-3p	2-hydroxyoctanoate	-1.07703	-0.256178	0.237856	258	0.282492	0.878874	3.31255	0.590865	0.178372	219	0.00108531	0.555938	0.0565753	0.0318164	-2.84905	0.00438503	0.56621	different
hsa-miR-10399-5p	Aspartic acid	3.43825	1.6119	0.468815	258	0.000684472	0.38403	0.387902	0.106428	0.274368	219	0.698474	0.980072	0.219787	0.0752777	2.7715	0.00557995	0.583293	same
hsa-miR-331-3p	2-hydroxyoctanoate	-1.29526	-0.253205	0.195486	258	0.196412	0.842653	3.00046	0.522598	0.174173	219	0.00301555	0.628831	0.0382147	0.0303361	-2.96309	0.00304566	0.531101	different
hsa-miR-409-3p	2-hydroxyoctanoate	-2.14461	-0.445774	0.207858	258	0.0329365	0.681221	1.64456	0.2533	0.154023	219	0.101528	0.875947	0.0432048	0.023723	-2.70222	0.00688788	0.608257	different
hsa-miR-411-5p	2-hydroxyoctanoate	-1.24117	-0.296599	0.238967	258	0.215692	0.851767	1.75307	0.367723	0.209759	219	0.0810216	0.863049	0.0571053	0.0439989	-2.08927	0.0366836	0.71673	different
hsa-miR-654-3p	2-hydroxyoctanoate	-1.73809	-0.388949	0.223779	258	0.0834118	0.764676	1.63456	0.277366	0.169689	219	0.103612	0.876647	0.0500772	0.0287942	-2.37257	0.0176647	0.661728	different
hsa-let-7g-5p	2-ketoisovaleric acid KIV	-1.31728	-0.172558	0.130995	258	0.188937	0.839462	1.77173	0.173346	0.09784	219	0.0778622	0.861049	0.0171598	0.00957267	-2.11561	0.0343779	0.711558	different
hsa-miR-100-5p	2-ketoisovaleric acid KIV	2.28459	0.177255	0.0775872	258	0.0231653	0.650545	-1.95543	-0.162398	0.0830497	219	0.0518343	0.833429	0.00601977	0.00689726	2.9885	0.00280347	0.531101	different
hsa-miR-103a-3p	2-ketoisovaleric acid KIV	-0.874443	-0.127907	0.146272	258	0.382707	0.910375	2.53955	0.301149	0.118583	219	0.0118094	0.741122	0.0213955	0.014062	-2.27855	0.0226937	0.684253	different
hsa-miR-107	2-ketoisovaleric acid KIV	-1.35868	-0.232213	0.170911	258	0.175458	0.831632	1.48694	0.211564	0.142281	219	0.138502	0.891873	0.0292104	0.020244	-1.99555	0.0459831	0.735237	different
hsa-miR-125b-5p	2-ketoisovaleric acid KIV	2.13189	0.162231	0.0760972	258	0.0339799	0.684966	-1.35511	-0.112482	0.0830058	219	0.176812	0.907587	0.00579078	0.00688997	2.43953	0.0147065	0.650883	different
hsa-miR-126-5p	2-ketoisovaleric acid KIV	-1.425	-0.25036	0.175691	258	0.155389	0.821204	1.55786	0.167753	0.107682	219	0.120745	0.886812	0.0308672	0.0115954	-2.02904	0.0424544	0.729418	different
hsa-miR-139-5p	2-ketoisovaleric acid KIV	-1.71585	-0.404101	0.235511	258	0.0874145	0.768145	1.42976	0.332697	0.232694	219	0.154243	0.898891	0.0554655	0.0541465	-2.22546	0.0260504	0.696844	different
hsa-miR-16-5p	2-ketoisovaleric acid KIV	-1.93341	-0.280653	0.145159	258	0.054301	0.723676	1.24186	0.168929	0.136029	219	0.215647	0.915867	0.0210712	0.0185039	-2.25994	0.0238247	0.688377	different
hsa-miR-20a-5p	2-ketoisovaleric acid KIV	-1.45424	-0.360628	0.247984	258	0.147119	0.817093	1.49148	0.335959	0.225253	219	0.137309	0.891117	0.061496	0.0507388	-2.07927	0.0375922	0.717426	different
hsa-miR-223-3p	2-ketoisovaleric acid KIV	-2.37667	-0.492178	0.207087	258	0.0182143	0.63928	2.05699	0.316038	0.153641	219	0.0408999	0.825991	0.042885	0.0236056	-3.13435	0.00172237	0.488004	different
hsa-miR-26b-5p	2-ketoisovaleric acid KIV	-0.564243	-0.0785607	0.139232	258	0.573089	0.949169	3.17104	0.354486	0.111789	219	0.00174176	0.611669	0.0193856	0.0124967	-2.42527	0.015297	0.653015	different
hsa-miR-27a-3p	2-ketoisovaleric acid KIV	-2.04511	-0.196016	0.0958459	258	0.0418782	0.700921	1.15007	0.076601	0.0666056	219	0.251399	0.925767	0.00918644	0.0044363	-2.33572	0.0195059	0.669126	different
hsa-miR-32-5p	2-ketoisovaleric acid KIV	-2.63123	-0.641028	0.243623	258	0.00903001	0.578937	1.11015	0.272516	0.245476	219	0.26818	0.927225	0.059352	0.0602587	-2.64146	0.00825496	0.614777	different
hsa-miR-339-5p	2-ketoisovaleric acid KIV	-2.52167	-0.603506	0.239328	258	0.0122949	0.60756	0.369115	0.0890124	0.241151	219	0.712407	0.980921	0.0572781	0.0581537	-2.0383	0.0415196	0.726591	different
hsa-miR-3615	2-ketoisovaleric acid KIV	-1.84138	-0.431484	0.234327	258	0.0667366	0.744764	1.01386	0.2127	0.209792	219	0.311794	0.93598	0.0549089	0.0440128	-2.04816	0.0405441	0.723636	different
hsa-miR-374a-3p	2-ketoisovaleric acid KIV	-1.30347	-0.311023	0.238611	258	0.193598	0.84153	1.75545	0.428118	0.243879	219	0.0806125	0.862867	0.0569351	0.059477	-2.16635	0.0302845	0.705683	different
hsa-miR-625-5p	2-ketoisovaleric acid KIV	-2.48473	-0.476374	0.191721	258	0.0136123	0.61484	0.344205	0.067327	0.195601	219	0.73103	0.98252	0.0367568	0.0382598	-1.9851	0.0471338	0.735969	different
hsa-miR-651-5p	2-ketoisovaleric acid KIV	-1.26898	-0.263551	0.207687	258	0.205614	0.847625	1.81928	0.380019	0.208884	219	0.0702657	0.855431	0.043134	0.0436324	-2.18484	0.0289004	0.702485	different
hsa-miR-99b-5p	2-ketoisovaleric acid KIV	1.46305	0.144223	0.0985775	258	0.144696	0.815291	-2.06523	-0.212607	0.102946	219	0.0401063	0.82274	0.00971752	0.0105979	2.50351	0.0122969	0.639248	different
hsa-let-7g-5p	3-Hydroxybutyric acid	2.05527	0.472783	0.230034	258	0.0408794	0.699352	-1.73899	-0.244817	0.140781	219	0.0834752	0.864485	0.0529157	0.0198193	2.66079	0.00779583	0.609516	different
hsa-miR-15b-5p	3-Hydroxybutyric acid	-1.26727	-0.486161	0.383627	258	0.206223	0.847963	1.90655	0.560265	0.293864	219	0.0579191	0.841219	0.14717	0.086356	-2.16541	0.030356	0.705683	different
hsa-miR-1468-5p	3-hydroxydecanoate	-0.98482	-0.276007	0.280261	258	0.325653	0.893329	2.24729	0.534961	0.238047	219	0.0256419	0.79635	0.0785463	0.0566665	-2.20544	0.0274235	0.701747	different
hsa-miR-15b-5p	3-hydroxydecanoate	-1.30325	-0.349494	0.268172	258	0.193676	0.841547	2.37344	0.531605	0.223981	219	0.0185083	0.779112	0.0719163	0.0501675	-2.52171	0.0116785	0.63513	different
hsa-miR-222-3p	3-hydroxydecanoate	-2.04115	-0.310129	0.151939	258	0.0422739	0.701262	1.72386	0.229393	0.133069	219	0.0861766	0.865989	0.0230853	0.0177074	-2.67127	0.00755647	0.608545	different
hsa-miR-340-3p	3-hydroxydecanoate	-1.51951	-0.435074	0.286325	258	0.129882	0.805591	1.78811	0.459412	0.256925	219	0.0751724	0.859747	0.0819818	0.0660106	-2.32517	0.0200631	0.670592	different
hsa-miR-505-3p	3-hydroxydecanoate	-0.742738	-0.225987	0.304262	258	0.45833	0.929871	2.3892	0.660168	0.276313	219	0.0177531	0.773998	0.0925753	0.0763491	-2.15607	0.031078	0.706433	different
hsa-miR-543	3-hydroxydecanoate	-0.895153	-0.259734	0.290156	258	0.371556	0.907671	2.05497	0.527788	0.256835	219	0.0410966	0.826306	0.0841903	0.0659642	-2.03233	0.0421207	0.728938	different
hsa-miR-10a-5p	3-hydroxyhexanoate	0.774713	0.0515862	0.0665875	258	0.439232	0.92486	-2.37918	-0.196727	0.0826869	219	0.0182298	0.778474	0.0044339	0.00683713	2.33894	0.0193387	0.667313	different
hsa-miR-1292-5p	3-hydroxyhexanoate	-1.13361	-0.228765	0.201802	258	0.25803	0.868921	1.76189	0.403162	0.228824	219	0.0795155	0.862213	0.0407242	0.0523602	-2.07123	0.038337	0.71865	different
hsa-miR-130b-5p	3-hydroxyhexanoate	-1.56661	-0.343499	0.219263	258	0.118457	0.795419	1.26255	0.273261	0.216437	219	0.208126	0.915184	0.0480764	0.0468448	-2.00187	0.0452991	0.733562	different
hsa-miR-1468-5p	3-hydroxyhexanoate	-2.23386	-0.502076	0.224757	258	0.0263667	0.660886	1.75159	0.411609	0.234992	219	0.0812767	0.863049	0.0505158	0.055221	-2.80985	0.00495645	0.575078	different
hsa-miR-150-3p	3-hydroxyhexanoate	-1.15005	-0.240587	0.209197	258	0.251209	0.866122	2.05929	0.397753	0.19315	219	0.0406769	0.825315	0.0437634	0.037307	-2.24192	0.0249663	0.691608	different
hsa-miR-15b-5p	3-hydroxyhexanoate	-1.99491	-0.430488	0.215794	258	0.047126	0.712528	1.14104	0.25366	0.222306	219	0.255129	0.925857	0.0465669	0.0494199	-2.20823	0.0272283	0.701747	different
hsa-miR-16-2-3p	3-hydroxyhexanoate	-1.44356	-0.245527	0.170085	258	0.150101	0.817875	2.36691	0.314395	0.13283	219	0.0188294	0.780434	0.0289289	0.0176437	-2.59455	0.00947137	0.623667	different
hsa-miR-103a-3p	palmitoyl-EA	-3.3825	-0.520183	0.153787	258	0.000832155	0.405605	-0.633812	-0.0885571	0.139721	219	0.52688	0.963313	0.0236504	0.019522	-2.07732	0.0377716	0.717531	same
hsa-miR-1908-5p	3-hydroxyhexanoate	-1.5362	-0.343714	0.223742	258	0.125738	0.800808	1.54551	0.384386	0.248711	219	0.1237	0.887112	0.0500606	0.061857	-2.17641	0.0295243	0.705289	different
hsa-miR-193b-5p	3-hydroxyhexanoate	-1.97965	-0.418031	0.211164	258	0.0488265	0.714776	1.06183	0.235929	0.222192	219	0.289511	0.931327	0.0445902	0.0493692	-2.13344	0.0328884	0.707138	different
hsa-miR-19b-3p	3-hydroxyhexanoate	-1.16326	-0.289393	0.248777	258	0.245819	0.863748	1.74228	0.432485	0.248229	219	0.0828958	0.863398	0.0618899	0.0616176	-2.05408	0.0399682	0.721583	different
hsa-miR-221-3p	3-hydroxyhexanoate	-1.74906	-0.298955	0.170923	258	0.0814935	0.762242	1.92284	0.294047	0.152924	219	0.055828	0.838082	0.0292147	0.0233857	-2.5856	0.00972092	0.623667	different
hsa-miR-221-5p	3-hydroxyhexanoate	-2.11761	-0.384467	0.181557	258	0.0351838	0.689317	0.814714	0.140513	0.17247	219	0.416142	0.950025	0.032963	0.0297458	-2.09642	0.0360445	0.715204	different
hsa-miR-222-3p	3-hydroxyhexanoate	-2.26226	-0.277312	0.122582	258	0.0245301	0.653945	1.70969	0.223593	0.13078	219	0.0887727	0.868071	0.0150264	0.0171033	-2.79449	0.0051982	0.578723	different
hsa-miR-2355-5p	3-hydroxyhexanoate	-2.21538	-0.483215	0.218118	258	0.0276247	0.666705	1.22783	0.304389	0.247909	219	0.22086	0.917635	0.0475755	0.0614587	-2.38521	0.0170694	0.657149	different
hsa-miR-25-3p	3-hydroxyhexanoate	-2.00673	-0.244401	0.12179	258	0.045842	0.710199	1.24754	0.105284	0.0843932	219	0.213563	0.915348	0.0148329	0.00712221	-2.35998	0.0182758	0.665453	different
hsa-miR-30b-5p	3-hydroxyhexanoate	-0.881788	-0.198981	0.225656	258	0.378729	0.909367	2.01014	0.464527	0.231092	219	0.0456714	0.829448	0.0509208	0.0534034	-2.05425	0.0399512	0.721578	different
hsa-miR-30c-5p	3-hydroxyhexanoate	-2.07544	-0.333707	0.160788	258	0.0389562	0.696211	1.89113	0.245934	0.130046	219	0.0599579	0.843551	0.0258529	0.0169119	-2.80295	0.00506377	0.575169	different
hsa-miR-500a-3p	3-hydroxyhexanoate	-1.37375	-0.191315	0.139265	258	0.170734	0.829796	1.50891	0.17323	0.114804	219	0.132796	0.891117	0.0193946	0.01318	-2.01981	0.0434027	0.731918	different
hsa-miR-502-3p	3-hydroxyhexanoate	-0.535383	-0.0730883	0.136516	258	0.592855	0.952646	2.80324	0.418548	0.149309	219	0.00552399	0.681834	0.0186366	0.0222931	-2.43011	0.0150944	0.653015	different
hsa-miR-505-3p	3-hydroxyhexanoate	-1.88085	-0.459856	0.244493	258	0.0611402	0.736324	1.22674	0.336329	0.274165	219	0.221268	0.917635	0.0597768	0.0751663	-2.1674	0.0302046	0.705683	different
hsa-miR-654-3p	3-hydroxyhexanoate	-2.19037	-0.487354	0.222499	258	0.0294103	0.671384	0.905192	0.197298	0.217963	219	0.366382	0.943485	0.0495056	0.0475077	-2.19814	0.0279394	0.701747	different
hsa-miR-766-5p	3-hydroxyhexanoate	-1.21053	-0.251665	0.207897	258	0.227206	0.856932	1.79545	0.418462	0.233068	219	0.0739922	0.858461	0.0432212	0.0543205	-2.14567	0.0318995	0.706433	different
hsa-miR-7706	3-hydroxyhexanoate	-0.243902	-0.0566141	0.232118	258	0.807504	0.982628	2.56767	0.61247	0.238531	219	0.0109199	0.736379	0.0538787	0.056897	-2.01029	0.0444008	0.73301	different
hsa-miR-885-5p	3-hydroxyhexanoate	-1.48937	-0.298361	0.200328	258	0.137636	0.810389	1.7113	0.389149	0.227399	219	0.0884742	0.868071	0.0401311	0.0517105	-2.26861	0.0232921	0.684911	different
hsa-miR-942-5p	3-hydroxyhexanoate	-1.48484	-0.325833	0.21944	258	0.138831	0.811404	1.38552	0.324241	0.234021	219	0.167335	0.903503	0.0481538	0.0547658	-2.02635	0.0427291	0.730278	different
hsa-miR-125b-1-3p	3-hydroxyoctanoate	-0.00975266	-0.00174691	0.179122	258	0.992226	0.999106	3.01524	0.55012	0.182447	219	0.00287814	0.628585	0.0320845	0.0332867	-2.15845	0.0308931	0.706433	different
hsa-miR-128-3p	3-hydroxyoctanoate	-2.40295	-0.438809	0.182613	258	0.0169843	0.633722	0.907504	0.112395	0.123851	219	0.365161	0.943456	0.0333475	0.015339	-2.49809	0.0124864	0.640386	different
hsa-miR-141-3p	3-hydroxyoctanoate	-1.6448	-0.333187	0.20257	258	0.101253	0.779167	1.82006	0.395219	0.217146	219	0.0701472	0.854922	0.0410346	0.0471526	-2.45285	0.014173	0.646705	different
hsa-miR-103a-3p	7-dehydro-desmosterol	2.44036	0.385727	0.158062	258	0.0153595	0.623445	0.0260133	0.00276262	0.1062	219	0.979271	0.999063	0.0249835	0.0112785	2.0111	0.0443151	0.73301	same
hsa-miR-142-3p	3-hydroxyoctanoate	-0.904498	-0.208272	0.230263	258	0.366592	0.905928	2.76676	0.618212	0.223443	219	0.00615716	0.686911	0.053021	0.0499266	-2.57588	0.00999841	0.624291	different
hsa-miR-1468-5p	3-hydroxyoctanoate	-1.83611	-0.406251	0.221256	258	0.067515	0.745635	1.60778	0.335153	0.208456	219	0.109357	0.879667	0.0489544	0.0434541	-2.43893	0.0147309	0.650883	different
hsa-miR-15a-5p	3-hydroxyoctanoate	-1.88465	-0.434408	0.230497	258	0.0606228	0.735401	0.902388	0.205043	0.227222	219	0.367865	0.943711	0.0531291	0.0516299	-1.97566	0.0481937	0.738061	different
hsa-miR-15b-5p	3-hydroxyoctanoate	-2.18138	-0.461241	0.211445	258	0.0300765	0.672011	1.56819	0.30808	0.196456	219	0.118315	0.884811	0.044709	0.0385951	-2.66547	0.00768799	0.609492	different
hsa-miR-16-2-3p	3-hydroxyoctanoate	-1.59221	-0.26552	0.166762	258	0.112587	0.789588	2.26639	0.267036	0.117824	219	0.0244273	0.790541	0.0278096	0.0138826	-2.60818	0.00910244	0.620083	different
hsa-miR-181a-2-3p	3-hydroxyoctanoate	-1.72209	-0.382319	0.222009	258	0.0862751	0.767379	1.21237	0.264892	0.218491	219	0.226708	0.919174	0.0492878	0.0477384	-2.07779	0.0377288	0.717426	different
hsa-miR-193b-5p	3-hydroxyoctanoate	-1.81911	-0.377407	0.207468	258	0.0700767	0.749359	1.24414	0.244711	0.19669	219	0.214808	0.915628	0.043043	0.0386871	-2.17612	0.0295466	0.705289	different
hsa-miR-199a-5p	3-hydroxyoctanoate	-1.22224	-0.207347	0.169645	258	0.222755	0.853901	1.98364	0.181793	0.0916462	219	0.0485742	0.831283	0.0287794	0.00839902	-2.01818	0.0435725	0.732208	different
hsa-miR-19b-3p	3-hydroxyoctanoate	-1.0614	-0.259237	0.244241	258	0.289522	0.882214	2.20713	0.483427	0.219029	219	0.0283673	0.801167	0.0596538	0.0479738	-2.26376	0.0235888	0.687498	different
hsa-miR-214-3p	3-hydroxyoctanoate	-1.5094	-0.324613	0.215061	258	0.132445	0.807548	2.11879	0.389626	0.183891	219	0.0352616	0.814114	0.0462511	0.0338161	-2.52416	0.0115976	0.634974	different
hsa-miR-222-3p	3-hydroxyoctanoate	-2.83626	-0.339266	0.119617	258	0.00493387	0.519937	1.35804	0.157767	0.116172	219	0.17588	0.907538	0.0143083	0.013496	-2.98077	0.00287521	0.531101	different
hsa-miR-224-5p	3-hydroxyoctanoate	-2.33714	-0.4465	0.191045	258	0.0202124	0.645435	0.569305	0.10147	0.178235	219	0.569746	0.967253	0.0364984	0.0317678	-2.09727	0.0359696	0.715204	different
hsa-miR-23b-3p	3-hydroxyoctanoate	-1.13781	-0.213111	0.1873	258	0.256276	0.868005	2.14071	0.270389	0.126308	219	0.0334284	0.809798	0.0350811	0.0159537	-2.14024	0.032335	0.706433	different
hsa-miR-29b-3p	3-hydroxyoctanoate	-0.961892	-0.225236	0.234159	258	0.337022	0.896404	2.0535	0.477747	0.23265	219	0.0412396	0.826306	0.0548305	0.0541259	-2.1297	0.0331964	0.708194	different
hsa-miR-30b-5p	3-hydroxyoctanoate	-0.981391	-0.217243	0.221363	258	0.327338	0.893403	2.29986	0.469597	0.204185	219	0.0224201	0.789422	0.0490015	0.0416914	-2.2807	0.0225659	0.68287	different
hsa-miR-331-3p	3-hydroxyoctanoate	-2.3698	-0.45011	0.189936	258	0.0185486	0.640779	0.57484	0.11574	0.201343	219	0.566003	0.966938	0.0360757	0.0405391	-2.0443	0.0409236	0.725422	different
hsa-miR-340-3p	3-hydroxyoctanoate	-2.56975	-0.578768	0.225223	258	0.0107506	0.594687	0.343664	0.0774346	0.225321	219	0.731437	0.982636	0.0507255	0.0507695	-2.05976	0.0394219	0.721144	different
hsa-miR-361-3p	3-hydroxyoctanoate	-1.54253	-0.373639	0.242224	258	0.124194	0.79986	1.56919	0.348148	0.221866	219	0.118082	0.884811	0.0586727	0.0492244	-2.19738	0.0279935	0.701906	different
hsa-miR-374b-5p	3-hydroxyoctanoate	-2.12146	-0.50029	0.235823	258	0.0348557	0.687741	1.25952	0.289058	0.2295	219	0.209216	0.915184	0.0556127	0.0526701	-2.39877	0.0164502	0.654607	different
hsa-miR-425-5p	3-hydroxyoctanoate	-1.30645	-0.283409	0.21693	258	0.192585	0.841409	1.76785	0.326565	0.184725	219	0.0785116	0.861602	0.0470588	0.0341232	-2.14083	0.0322881	0.706433	different
hsa-miR-502-3p	3-hydroxyoctanoate	-0.254445	-0.0341022	0.134026	258	0.799358	0.981707	2.70237	0.357975	0.132467	219	0.00743717	0.709829	0.017963	0.0175476	-2.08062	0.0374687	0.717426	different
hsa-miR-503-5p	3-hydroxyoctanoate	-1.33114	-0.335257	0.251857	258	0.184341	0.836428	1.66469	0.383481	0.230362	219	0.0974383	0.87363	0.0634317	0.0530665	-2.10577	0.0352246	0.713761	different
hsa-miR-505-3p	3-hydroxyoctanoate	-1.80112	-0.432389	0.240066	258	0.072874	0.75415	1.27802	0.310384	0.242863	219	0.202627	0.914105	0.0576317	0.0589824	-2.1751	0.0296223	0.705289	different
hsa-miR-577	3-hydroxyoctanoate	-2.18126	-0.464823	0.213098	258	0.0300853	0.672011	0.933691	0.214834	0.230091	219	0.351515	0.942124	0.045411	0.0529421	-2.16719	0.0302207	0.705683	different
hsa-miR-654-3p	3-hydroxyoctanoate	-2.01058	-0.439643	0.218665	258	0.0454315	0.708948	1.23193	0.237543	0.192822	219	0.219326	0.916901	0.0478145	0.0371803	-2.3228	0.0201898	0.670778	different
hsa-miR-942-5p	3-hydroxyoctanoate	-2.28805	-0.489815	0.214076	258	0.0229602	0.649328	1.47675	0.306039	0.207239	219	0.141214	0.893132	0.0458285	0.042948	-2.67107	0.00756106	0.608545	different
hsa-let-7e-5p	3-methyladipate	-1.41302	-0.216839	0.153458	258	0.158879	0.823876	1.75421	0.297482	0.169582	219	0.0808265	0.863049	0.0235494	0.0287581	-2.24881	0.0245247	0.689717	different
hsa-miR-106b-3p	3-methyladipate	-0.749514	-0.153251	0.204467	258	0.454244	0.929139	2.68374	0.510224	0.190117	219	0.00784992	0.710922	0.0418066	0.0361445	-2.37636	0.0174842	0.660084	different
hsa-miR-1271-5p	3-methyladipate	-1.30529	-0.259072	0.198478	258	0.192979	0.841429	1.75237	0.301369	0.171978	219	0.0811423	0.863049	0.0393935	0.0295763	-2.13403	0.0328405	0.707138	different
hsa-miR-1290	3-methyladipate	-1.49414	-0.181721	0.121623	258	0.136386	0.80939	2.84582	0.249747	0.0877595	219	0.00486034	0.66954	0.0147921	0.00770173	-2.87685	0.00401667	0.551561	different
hsa-miR-130b-5p	3-methyladipate	-3.07092	-0.662818	0.215837	258	0.00236678	0.466208	0.173879	0.0372756	0.214377	219	0.862125	0.993268	0.0465856	0.0459575	-2.30136	0.0213713	0.675181	different
hsa-miR-148b-3p	3-methyladipate	-1.60427	-0.202654	0.126321	258	0.109902	0.786536	1.84954	0.202323	0.109391	219	0.0657589	0.85143	0.0159571	0.0119664	-2.42351	0.0153713	0.653657	different
hsa-mir-151b	3-methyladipate	-0.756799	-0.10781	0.142456	258	0.449875	0.927663	1.97034	0.310272	0.157472	219	0.0500895	0.831525	0.0202937	0.0247973	-1.96887	0.0489681	0.73905	different
hsa-miR-181a-3p	3-methyladipate	-0.93195	-0.20915	0.224422	258	0.352251	0.900619	2.62661	0.620202	0.236123	219	0.00924747	0.718108	0.050365	0.055754	-2.54591	0.0108995	0.631393	different
hsa-miR-185-5p	3-methyladipate	-1.75721	-0.216138	0.123001	258	0.080092	0.761942	1.13311	0.0887083	0.0782872	219	0.258434	0.926322	0.0151292	0.00612888	-2.09083	0.0365432	0.716409	different
hsa-miR-193b-5p	3-methyladipate	-1.85131	-0.390413	0.210885	258	0.0652907	0.743303	1.91765	0.418027	0.21799	219	0.056487	0.839227	0.0444726	0.0475195	-2.66547	0.00768819	0.609492	different
hsa-miR-215-5p	3-methyladipate	-1.80798	-0.293083	0.162106	258	0.0717977	0.752527	1.62129	0.19982	0.123247	219	0.106428	0.878275	0.0262782	0.0151899	-2.42049	0.0154994	0.654422	different
hsa-miR-221-5p	3-methyladipate	-1.65082	-0.300062	0.181766	258	0.100017	0.778367	1.75619	0.297246	0.169256	219	0.0804868	0.862726	0.0330388	0.0286477	-2.40493	0.0161754	0.654607	different
hsa-miR-24-3p	3-methyladipate	1.62063	0.136121	0.0839924	258	0.106342	0.783836	-1.73581	-0.089644	0.0516438	219	0.0840362	0.864769	0.00705473	0.00266708	2.28972	0.0220374	0.679447	different
hsa-miR-323b-3p	3-methyladipate	-1.72416	-0.406786	0.235933	258	0.0859013	0.766972	1.48394	0.340808	0.229664	219	0.139295	0.892071	0.0556645	0.0527454	-2.27055	0.0231742	0.684491	different
hsa-miR-342-5p	3-methyladipate	-0.991089	-0.209494	0.211378	258	0.322589	0.892601	2.17366	0.385024	0.177131	219	0.0308279	0.806706	0.0446806	0.0313755	-2.15575	0.0311034	0.706433	different
hsa-miR-3605-5p	3-methyladipate	-0.670131	-0.153076	0.228427	258	0.503386	0.938841	2.24343	0.4905	0.218638	219	0.0258934	0.796625	0.0521789	0.0478028	-2.03535	0.0418154	0.727426	different
hsa-miR-485-5p	3-methyladipate	-1.8926	-0.441795	0.233433	258	0.0595527	0.734031	1.46579	0.358962	0.244893	219	0.144173	0.894742	0.054491	0.0599726	-2.36683	0.0179411	0.663654	different
hsa-miR-543	3-methyladipate	-2.66514	-0.616023	0.231141	258	0.00819075	0.573807	0.2605	0.0655114	0.251484	219	0.794729	0.988623	0.0534261	0.0632441	-1.9953	0.0460105	0.735237	different
hsa-miR-574-5p	3-methyladipate	-2.03608	-0.443628	0.217883	258	0.0427838	0.702425	0.750754	0.160802	0.214188	219	0.453625	0.954311	0.0474731	0.0458763	-1.97829	0.0478957	0.736971	different
hsa-miR-642a-3p	3-methyladipate	-1.94068	-0.461092	0.237593	258	0.0534082	0.722364	1.26626	0.324192	0.256023	219	0.206796	0.914796	0.0564505	0.0655478	-2.24828	0.0245585	0.68989	different
hsa-miR-766-5p	3-methyladipate	-2.09732	-0.432549	0.206238	258	0.0369576	0.692991	1.10449	0.255224	0.231079	219	0.270622	0.927771	0.0425343	0.0533976	-2.22056	0.0263805	0.69928	different
hsa-miR-874-3p	3-methyladipate	-2.55534	-0.589649	0.230752	258	0.0111942	0.599226	0.682363	0.160633	0.235407	219	0.495747	0.959919	0.0532463	0.0554164	-2.27606	0.0228423	0.684491	different
hsa-miR-93-5p	3-methyladipate	1.68008	0.404399	0.240702	258	0.0941766	0.772791	-1.86102	-0.456405	0.245245	219	0.064113	0.849164	0.0579376	0.0601449	2.50502	0.0122445	0.639248	different
hsa-miR-125b-5p	3-methylhistidine	2.2616	0.141246	0.062454	258	0.0245716	0.653945	-1.31355	-0.107905	0.0821478	219	0.190403	0.910882	0.00390051	0.00674826	2.41442	0.0157601	0.654427	different
hsa-miR-145-3p	3-methylhistidine	0.890503	0.121462	0.136397	258	0.374042	0.908157	-2.73201	-0.324031	0.118605	219	0.0068207	0.702751	0.0186041	0.0140673	2.46466	0.0137143	0.643788	different
hsa-miR-182-5p	3-methylhistidine	0.648653	0.0719692	0.110952	258	0.517151	0.940877	-2.44471	-0.239983	0.0981641	219	0.0153056	0.767879	0.0123103	0.00963619	2.10574	0.0352268	0.713761	different
hsa-miR-192-5p	3-methylhistidine	-0.871718	-0.0694805	0.0797053	258	0.384189	0.911157	2.59318	0.122732	0.0473286	219	0.0101653	0.727069	0.00635293	0.00223999	-2.07353	0.0381229	0.7182	different
hsa-miR-26b-5p	3-methylhistidine	-2.10935	-0.239358	0.113475	258	0.0358968	0.690131	0.910036	0.102793	0.112955	219	0.363827	0.943456	0.0128765	0.0127588	-2.13697	0.0326004	0.706433	different
hsa-miR-3158-3p	3-methylhistidine	-2.23253	-0.411949	0.184521	258	0.0264554	0.661216	2.37417	0.53187	0.224023	219	0.0184725	0.779112	0.0340481	0.0501864	-3.25195	0.00114617	0.451458	different
hsa-miR-92b-3p	3-methylhistidine	-0.922482	-0.0960938	0.104169	258	0.357156	0.902803	2.33759	0.209385	0.0895731	219	0.0203319	0.787672	0.0108511	0.00802334	-2.22354	0.0261797	0.697766	different
hsa-let-7a-3p	4-acetamidobutanoate	1.22304	0.293977	0.240365	258	0.222451	0.853698	-2.39921	-0.550077	0.229274	219	0.0172876	0.773531	0.0577754	0.0525665	2.54097	0.0110545	0.631836	different
hsa-miR-10399-3p	4-acetamidobutanoate	2.26547	0.481492	0.212536	258	0.02433	0.653945	-2.23444	-0.487825	0.21832	219	0.0264877	0.797806	0.0451714	0.0476637	3.18134	0.00146598	0.461479	different
hsa-miR-10399-5p	4-acetamidobutanoate	1.42251	0.326418	0.229467	258	0.156111	0.821448	-2.45184	-0.56187	0.229163	219	0.015014	0.767416	0.0526549	0.0525155	2.73909	0.00616088	0.592678	different
hsa-miR-10527-5p	4-acetamidobutanoate	2.00848	0.421141	0.209681	258	0.045655	0.709419	-2.62619	-0.541455	0.206176	219	0.00925864	0.718108	0.0439663	0.0425084	3.2734	0.0010626	0.451458	different
hsa-miR-106b-5p	4-acetamidobutanoate	1.4486	0.352717	0.243488	258	0.148686	0.817449	-1.99168	-0.441709	0.221777	219	0.047678	0.831283	0.0592862	0.0491852	2.4121	0.0158608	0.654427	different
hsa-miR-10527-5p	arginine	-1.00819	-0.212914	0.211185	258	0.314327	0.890606	-3.81099	-0.809614	0.212442	219	0.000180936	0.412851	0.044599	0.0451317	1.99198	0.0463729	0.735507	same
hsa-miR-10a-5p	4-acetamidobutanoate	-1.82527	-0.117782	0.0645284	258	0.0691387	0.747809	1.334	0.0982266	0.0736329	219	0.183621	0.910125	0.00416391	0.00542181	-2.20627	0.0273651	0.701747	different
hsa-miR-1180-3p	4-acetamidobutanoate	2.76519	0.642811	0.232465	258	0.00610795	0.54271	-0.797271	-0.17106	0.214557	219	0.426178	0.950708	0.0540401	0.0460349	2.57272	0.0100902	0.626278	different
hsa-miR-125a-3p	4-acetamidobutanoate	1.37664	0.290128	0.210751	258	0.169841	0.829474	-1.77935	-0.362159	0.203535	219	0.0766021	0.859747	0.0444161	0.0414263	2.22632	0.0259927	0.696365	different
hsa-miR-125a-5p	4-acetamidobutanoate	-2.70451	-0.230548	0.085246	258	0.00730489	0.562129	1.58848	0.10819	0.0681094	219	0.113654	0.881756	0.00726687	0.00463889	-3.10446	0.00190626	0.49664	different
hsa-miR-1292-5p	4-acetamidobutanoate	1.79394	0.351376	0.195869	258	0.0740174	0.755002	-0.999202	-0.202784	0.202946	219	0.318826	0.937776	0.0383646	0.0411873	1.96476	0.0494415	0.73963	different
hsa-miR-1307-3p	4-acetamidobutanoate	2.41865	0.538513	0.22265	258	0.0162847	0.627251	-2.14501	-0.462421	0.21558	219	0.0330786	0.808579	0.0495731	0.0464747	3.2297	0.00123921	0.451458	different
hsa-miR-130a-3p	4-acetamidobutanoate	0.778685	0.180591	0.231918	258	0.436893	0.924037	-2.47319	-0.560574	0.22666	219	0.0141698	0.765841	0.053786	0.0513748	2.28554	0.0222813	0.680513	different
hsa-miR-130b-3p	4-acetamidobutanoate	2.29448	0.512808	0.223496	258	0.0225822	0.649115	-2.17693	-0.465035	0.21362	219	0.0305801	0.806706	0.0499503	0.0456335	3.16284	0.0015624	0.470225	different
hsa-miR-145-5p	4-acetamidobutanoate	1.56933	0.373949	0.238286	258	0.117822	0.794687	-1.68278	-0.407146	0.241948	219	0.0938761	0.87149	0.0567803	0.058539	2.30013	0.0214408	0.675343	different
hsa-miR-148a-5p	4-acetamidobutanoate	1.80556	0.422411	0.233951	258	0.0721764	0.752937	-1.21577	-0.287836	0.236752	219	0.225412	0.918606	0.0547329	0.0560515	2.13388	0.0328525	0.707138	different
hsa-miR-15a-5p	4-acetamidobutanoate	1.42938	0.328068	0.229517	258	0.154127	0.820345	-2.14866	-0.482051	0.22435	219	0.0327844	0.808286	0.0526782	0.0503328	2.5241	0.0115993	0.634974	different
hsa-miR-15b-3p	4-acetamidobutanoate	1.76514	0.435356	0.246641	258	0.0787466	0.760961	-2.59268	-0.589513	0.227375	219	0.0101796	0.727069	0.0608318	0.0516996	3.05514	0.00224954	0.508231	different
hsa-miR-17-5p	4-acetamidobutanoate	1.13805	0.285553	0.250914	258	0.256175	0.868005	-2.08598	-0.497891	0.238685	219	0.0381657	0.819843	0.0629577	0.0569704	2.26229	0.0236797	0.687498	different
hsa-miR-181a-2-3p	4-acetamidobutanoate	1.56906	0.346184	0.220631	258	0.117883	0.794687	-1.77695	-0.385213	0.216783	219	0.0769965	0.859829	0.0486779	0.0469948	2.36461	0.0180492	0.663654	different
hsa-miR-181a-3p	4-acetamidobutanoate	0.62817	0.137791	0.219353	258	0.530459	0.942785	-2.89324	-0.608944	0.210472	219	0.00420722	0.665478	0.0481158	0.0442983	2.45639	0.014034	0.645487	different
hsa-miR-181c-3p	4-acetamidobutanoate	1.77095	0.380273	0.214729	258	0.0777732	0.760505	-1.93807	-0.419746	0.216579	219	0.0539299	0.837091	0.0461083	0.0469064	2.62316	0.0087119	0.617582	different
hsa-miR-193a-5p	4-acetamidobutanoate	1.50856	0.321548	0.213149	258	0.13266	0.807906	-1.87331	-0.406466	0.216978	219	0.0623894	0.848334	0.0454326	0.0470793	2.39354	0.0166867	0.655406	different
hsa-miR-19a-3p	4-acetamidobutanoate	1.19392	0.289024	0.24208	258	0.233627	0.859459	-2.03572	-0.489452	0.240431	219	0.0430104	0.828928	0.0586027	0.0578071	2.28166	0.0225096	0.682677	different
hsa-miR-21-3p	4-acetamidobutanoate	1.26319	0.287576	0.227659	258	0.207685	0.848258	-1.84506	-0.430178	0.233152	219	0.0664113	0.851697	0.0518286	0.0543598	2.20261	0.0276224	0.701747	different
hsa-miR-2355-3p	4-acetamidobutanoate	1.80482	0.347943	0.192786	258	0.0722924	0.753213	-2.02437	-0.397679	0.196446	219	0.0441751	0.829281	0.0371663	0.038591	2.70898	0.00674901	0.60474	different
hsa-miR-25-5p	4-acetamidobutanoate	2.41921	0.502954	0.2079	258	0.0162604	0.626868	-0.907585	-0.185635	0.204538	219	0.365118	0.943456	0.0432226	0.0418356	2.36103	0.018224	0.664521	different
hsa-miR-26b-3p	4-acetamidobutanoate	2.00285	0.441624	0.220498	258	0.0462607	0.710985	-2.5613	-0.569976	0.222534	219	0.0111161	0.736889	0.0486195	0.0495213	3.22912	0.00124172	0.451458	different
hsa-miR-28-5p	4-acetamidobutanoate	1.14005	0.219081	0.192168	258	0.255344	0.867595	-1.94091	-0.336339	0.173289	219	0.0535827	0.836226	0.0369286	0.0300292	2.14645	0.031837	0.706433	different
hsa-miR-29c-3p	4-acetamidobutanoate	1.56194	0.355753	0.227764	258	0.119552	0.796152	-1.62015	-0.344208	0.212455	219	0.106673	0.878453	0.0518763	0.045137	2.24729	0.0246218	0.68992	different
hsa-miR-3143	4-acetamidobutanoate	1.51497	0.312474	0.206257	258	0.131028	0.806581	-1.55496	-0.3235	0.208044	219	0.121433	0.886812	0.042542	0.0432821	2.17087	0.0299407	0.705645	different
hsa-miR-32-5p	4-acetamidobutanoate	2.13792	0.508347	0.237776	258	0.0334816	0.683134	-1.49982	-0.350887	0.233953	219	0.135135	0.891117	0.0565376	0.054734	2.57585	0.00999955	0.624291	different
hsa-miR-338-5p	4-acetamidobutanoate	1.35699	0.287835	0.212112	258	0.175993	0.83233	-1.92675	-0.411442	0.213542	219	0.0553348	0.838082	0.0449917	0.0456001	2.3233	0.0201632	0.670778	different
hsa-miR-3605-3p	4-acetamidobutanoate	2.17028	0.459845	0.211883	258	0.0309161	0.674222	-1.64185	-0.315928	0.192422	219	0.10209	0.876151	0.0448943	0.0370264	2.71043	0.00671962	0.603355	different
hsa-miR-379-5p	4-acetamidobutanoate	1.45104	0.33882	0.233502	258	0.148008	0.817218	-2.00617	-0.479699	0.239112	219	0.046097	0.830292	0.0545232	0.0571745	2.4491	0.0143213	0.646705	different
hsa-miR-410-3p	4-acetamidobutanoate	2.03968	0.419552	0.205696	258	0.0424216	0.701293	-1.31206	-0.268114	0.204346	219	0.190905	0.910882	0.0423107	0.0417573	2.37172	0.0177057	0.66197	different
hsa-miR-424-3p	4-acetamidobutanoate	1.80213	0.40628	0.225444	258	0.0727149	0.753906	-1.18245	-0.25341	0.214309	219	0.238339	0.922528	0.050825	0.0459283	2.12083	0.0339358	0.710503	different
hsa-miR-424-5p	4-acetamidobutanoate	0.64518	0.135684	0.210304	258	0.519395	0.94132	-3.17205	-0.694269	0.218871	219	0.00173599	0.611669	0.0442278	0.0479044	2.73431	0.00625114	0.595401	different
hsa-miR-451a	4-acetamidobutanoate	2.13694	0.224089	0.104865	258	0.0335626	0.683244	-0.804885	-0.0705346	0.0876331	219	0.421779	0.950548	0.0109966	0.00767956	2.15588	0.0310934	0.706433	different
hsa-miR-106a-5p	acetaminophen	3.11573	0.828532	0.265919	258	0.00204645	0.452508	0.513142	0.119719	0.233305	219	0.608381	0.970793	0.070713	0.0544312	2.00367	0.0451053	0.733223	same
hsa-miR-454-5p	4-acetamidobutanoate	2.17386	0.444298	0.204382	258	0.0306429	0.674222	-1.29076	-0.272542	0.211148	219	0.198179	0.91366	0.041772	0.0445835	2.43937	0.014713	0.650883	different
hsa-miR-4677-3p	4-acetamidobutanoate	1.64005	0.363891	0.221878	258	0.102237	0.779908	-1.41874	-0.301311	0.21238	219	0.157431	0.900757	0.0492296	0.0451051	2.16579	0.0303269	0.705683	different
hsa-miR-4738-3p	4-acetamidobutanoate	2.19335	0.472983	0.215644	258	0.0291924	0.671059	-0.762477	-0.157092	0.206028	219	0.446615	0.953321	0.0465022	0.0424477	2.11261	0.0346343	0.712177	different
hsa-miR-505-3p	4-acetamidobutanoate	1.33458	0.318998	0.239024	258	0.183213	0.835921	-2.00792	-0.483048	0.240572	219	0.0459093	0.829872	0.0571327	0.0578748	2.36503	0.0180287	0.663654	different
hsa-miR-532-5p	4-acetamidobutanoate	1.97414	0.465271	0.235683	258	0.0494541	0.715665	-1.28474	-0.2884	0.224482	219	0.200273	0.91389	0.0555466	0.0503922	2.31555	0.0205828	0.672342	different
hsa-miR-548av-3pXhsa-miR-548o-3p	4-acetamidobutanoate	2.26184	0.480171	0.212293	258	0.0245565	0.653945	-1.50013	-0.317499	0.211648	219	0.135055	0.891117	0.0450681	0.0447948	2.66093	0.00779253	0.609516	different
hsa-miR-548e-3p	4-acetamidobutanoate	0.799588	0.194227	0.242909	258	0.424699	0.921185	-2.05425	-0.467074	0.22737	219	0.0411669	0.826306	0.0590048	0.0516971	1.98757	0.0468595	0.735851	different
hsa-miR-576-3p	4-acetamidobutanoate	1.79618	0.467811	0.260447	258	0.0736589	0.754727	-1.67716	-0.449966	0.268291	219	0.0949713	0.871743	0.0678329	0.0719798	2.4545	0.0141079	0.646476	different
hsa-miR-576-5p	4-acetamidobutanoate	1.64195	0.335895	0.204571	258	0.101844	0.779813	-1.34145	-0.272317	0.203002	219	0.181195	0.909268	0.0418493	0.0412098	2.11038	0.0348253	0.712551	different
hsa-miR-642a-3p	4-acetamidobutanoate	1.03617	0.241674	0.233237	258	0.30111	0.885961	-1.91603	-0.436624	0.227879	219	0.0566934	0.839611	0.0543993	0.0519288	2.08016	0.0375112	0.717426	different
hsa-miR-660-5p	4-acetamidobutanoate	1.37043	0.31948	0.233123	258	0.171766	0.830473	-1.61023	-0.339303	0.210718	219	0.108823	0.879568	0.0543464	0.0444019	2.09642	0.0360454	0.715204	different
hsa-miR-7-5p	4-acetamidobutanoate	0.726129	0.176171	0.242617	258	0.468431	0.932666	-2.85223	-0.617447	0.216479	219	0.00476688	0.66954	0.058863	0.046863	2.44074	0.0146574	0.649662	different
hsa-miR-766-3p	4-acetamidobutanoate	2.12	0.457495	0.2158	258	0.0349798	0.688214	-1.28383	-0.281215	0.219044	219	0.200591	0.91389	0.0465696	0.0479805	2.40239	0.0162883	0.654607	different
hsa-miR-873-5p	4-acetamidobutanoate	0.764173	0.158583	0.207522	258	0.445476	0.925999	-3.31482	-0.675481	0.203776	219	0.00107697	0.555938	0.0430654	0.0415247	2.86774	0.00413418	0.557858	different
hsa-miR-874-3p	4-acetamidobutanoate	2.45788	0.554355	0.225542	258	0.0146473	0.622912	-1.20721	-0.253571	0.210046	219	0.228683	0.919242	0.0508692	0.0441195	2.62141	0.00875663	0.618081	different
hsa-miR-106a-5p	15-HETE	2.79513	0.8507	0.304351	258	0.0055855	0.534792	0.205909	0.0445121	0.216173	219	0.837058	0.991915	0.0926294	0.0467309	2.15957	0.0308063	0.706433	same
hsa-miR-95-3p	4-acetamidobutanoate	1.2398	0.28403	0.229094	258	0.216199	0.851918	-1.56214	-0.352475	0.225636	219	0.119732	0.886305	0.052484	0.0509117	1.97948	0.0477621	0.736943	different
hsa-miR-99b-5p	4-acetamidobutanoate	-1.81833	-0.173754	0.0955573	258	0.0701969	0.749359	1.35878	0.134376	0.0988944	219	0.175647	0.907538	0.0091312	0.0097801	-2.24065	0.025049	0.69169	different
hsa-let-7f-5p	4-hydroxystyrene	1.66053	0.0938401	0.0565123	258	0.0980475	0.776982	-1.17052	-0.078012	0.0666474	219	0.243095	0.923923	0.00319364	0.00444188	1.96669	0.0492192	0.739163	different
hsa-miR-21-5p	4-hydroxystyrene	2.379	0.159126	0.0668878	258	0.0181022	0.638562	-1.10686	-0.0579037	0.0523133	219	0.269595	0.927662	0.00447398	0.00273668	2.55583	0.0105935	0.629314	different
hsa-miR-23c	4-hydroxystyrene	-0.589744	-0.0519449	0.0880804	258	0.555888	0.946559	2.29847	0.180769	0.0786473	219	0.0225004	0.789422	0.00775816	0.0061854	-1.97077	0.0487507	0.738999	different
hsa-miR-424-3p	4-hydroxystyrene	0.322492	0.0689638	0.213847	258	0.747347	0.975623	-3.09279	-0.640895	0.207222	219	0.00224695	0.618007	0.0457305	0.0429409	2.38386	0.0171323	0.65802	different
hsa-miR-454-5p	4-hydroxystyrene	0.942621	0.182987	0.194126	258	0.346774	0.898386	-2.21354	-0.457004	0.206458	219	0.0279162	0.798865	0.0376848	0.0426249	2.25834	0.0239244	0.688468	different
hsa-miR-500b-3p	4-hydroxystyrene	-2.15206	-0.311316	0.14466	258	0.0323393	0.678985	0.912558	0.137485	0.150659	219	0.362502	0.943456	0.0209265	0.0226982	-2.14876	0.0316533	0.706433	different
hsa-miR-873-3p	4-hydroxystyrene	2.34048	0.470907	0.201201	258	0.0200367	0.645219	-1.42269	-0.297012	0.208767	219	0.156281	0.899908	0.0404819	0.0435838	2.64853	0.00808417	0.611511	different
hsa-miR-106a-5p	12-HETE	2.5438	0.910195	0.35781	258	0.0115612	0.600837	0.0961202	0.0197191	0.20515	219	0.923515	0.996174	0.128028	0.0420865	2.159	0.0308504	0.706433	same
hsa-miR-96-5p	4-hydroxystyrene	-2.13487	-0.270531	0.12672	258	0.0337324	0.683756	0.910777	0.083776	0.0919829	219	0.363438	0.943456	0.0160579	0.00846086	-2.26272	0.0236532	0.687498	different
hsa-miR-145-5p	5-acetylamino-6-amino-3-methyluracil	2.28087	0.549471	0.240904	258	0.023388	0.652224	-0.82404	-0.179239	0.217513	219	0.410834	0.949769	0.0580349	0.0473118	2.24515	0.0247588	0.690506	different
hsa-miR-320c	5-acetylamino-6-amino-3-methyluracil	-2.4912	-0.261548	0.104989	258	0.013373	0.614657	0.565325	0.0410568	0.0726252	219	0.572445	0.967644	0.0110227	0.00527442	-2.3704	0.017769	0.66197	different
hsa-miR-106a-5p	MG(16:1)	-1.14628	-0.206733	0.18035	258	0.252761	0.866969	-3.1432	-0.866386	0.275638	219	0.00190802	0.611669	0.0325262	0.0759764	2.00261	0.0452195	0.733358	same
hsa-miR-548av-3pXhsa-miR-548o-3p	5-acetylamino-6-amino-3-methyluracil	1.1944	0.25958	0.217331	258	0.233441	0.859349	-1.74846	-0.330413	0.188973	219	0.0818182	0.863049	0.047233	0.035711	2.04859	0.0405025	0.723577	different
hsa-miR-625-5p	5-acetylamino-6-amino-3-methyluracil	2.7954	0.527571	0.188728	258	0.00558094	0.534792	-0.389195	-0.0650494	0.167138	219	0.697519	0.980072	0.0356184	0.0279352	2.35075	0.0187355	0.66661	different
hsa-miR-629-5p	5-acetylamino-6-amino-3-methyluracil	-1.90194	-0.346859	0.182371	258	0.0583148	0.730801	1.12113	0.15843	0.141313	219	0.263489	0.92701	0.0332593	0.0199692	-2.19012	0.0285156	0.702485	different
hsa-miR-150-5p	5-dodecenoate	2.34564	0.520627	0.221955	258	0.0197672	0.645219	-0.765085	-0.117153	0.153124	219	0.445064	0.953288	0.049264	0.023447	2.36522	0.0180196	0.663654	different
hsa-miR-181d-5p	5-dodecenoate	2.54037	0.712645	0.280528	258	0.0116722	0.600837	-0.34608	-0.0856264	0.247418	219	0.729623	0.982436	0.0786958	0.0612158	2.13414	0.0328311	0.707138	different
hsa-miR-374a-5p	5-dodecenoate	2.07234	0.650164	0.313733	258	0.0392463	0.696211	-0.397753	-0.0782478	0.196725	219	0.691209	0.979777	0.0984287	0.0387006	1.96703	0.0491793	0.739064	different
hsa-miR-4732-3p	5-dodecenoate	-0.417306	-0.133574	0.320086	258	0.676808	0.965997	2.67772	0.666718	0.248987	219	0.0079875	0.712022	0.102455	0.0619946	-1.97348	0.0484413	0.738181	different
hsa-miR-505-3p	5-dodecenoate	-0.564536	-0.185426	0.328457	258	0.57289	0.949169	2.52541	0.721354	0.285639	219	0.0122809	0.749019	0.107884	0.0815894	-2.08318	0.0372345	0.717426	different
hsa-miR-584-5p	5-dodecenoate	-1.38996	-0.217646	0.156585	258	0.165764	0.827773	2.56579	0.352575	0.137414	219	0.0109774	0.736418	0.0245187	0.0188825	-2.73711	0.00619819	0.593827	different
hsa-miR-654-5p	5-dodecenoate	-1.78305	-0.458924	0.257382	258	0.0757778	0.757226	1.69826	0.405981	0.239057	219	0.0909125	0.870126	0.0662456	0.0571484	-2.46219	0.0138092	0.643789	different
hsa-let-7c-5p	5-Oxo-ETE	-0.851516	-0.136748	0.160594	258	0.395288	0.914163	2.52408	0.310179	0.122888	219	0.0123258	0.750539	0.0257903	0.0151014	-2.21014	0.0270958	0.701747	different
hsa-let-7e-5p	5-Oxo-ETE	-1.52272	-0.254269	0.166983	258	0.129078	0.80461	2.95463	0.428619	0.145067	219	0.00348079	0.646847	0.0278835	0.0210444	-3.08725	0.00202019	0.503732	different
hsa-miR-106b-3p	PE(40:6)	3.38755	0.579887	0.171182	258	0.000817638	0.404077	0.0188118	0.00418421	0.222425	219	0.985009	0.9993	0.0293033	0.0494729	2.05117	0.0402506	0.722511	same
hsa-miR-10527-5p	5-Oxo-ETE	-0.394917	-0.0930361	0.235584	258	0.693237	0.968264	2.79098	0.556405	0.199358	219	0.00572983	0.684243	0.0554996	0.0397437	-2.10437	0.0353459	0.714296	different
hsa-miR-1255b-5p	5-Oxo-ETE	-0.822098	-0.201348	0.24492	258	0.411795	0.918409	2.77571	0.564793	0.203477	219	0.005996	0.686586	0.0599858	0.0414029	-2.4061	0.0161237	0.654607	different
hsa-miR-125a-3p	5-Oxo-ETE	-0.386709	-0.0911865	0.235801	258	0.699297	0.969222	3.71682	0.715629	0.192538	219	0.000257584	0.44665	0.0556023	0.0370708	-2.65031	0.00804169	0.611511	different
hsa-miR-125b-1-3p	5-Oxo-ETE	-0.733939	-0.145378	0.198079	258	0.463665	0.931496	2.40991	0.427479	0.177384	219	0.0168023	0.772847	0.0392353	0.031465	-2.15444	0.0312053	0.706433	different
hsa-miR-1-3p	5-Oxo-ETE	-0.399015	-0.109479	0.274372	258	0.690219	0.967804	2.68555	0.630226	0.234673	219	0.00780874	0.710922	0.07528	0.0550713	-2.04881	0.0404811	0.723509	different
hsa-miR-146b-3p	5-Oxo-ETE	-0.900835	-0.217979	0.241974	258	0.368533	0.906446	3.03835	0.608321	0.200214	219	0.00267486	0.623776	0.0585516	0.0400858	-2.63097	0.00851404	0.617257	different
hsa-miR-206	5-Oxo-ETE	-1.71066	-0.421975	0.246674	258	0.0883703	0.768765	1.04605	0.228797	0.218725	219	0.29672	0.932714	0.0608481	0.0478408	-1.97395	0.0483875	0.738083	different
hsa-miR-221-5p	5-Oxo-ETE	-0.226723	-0.0451075	0.198954	258	0.820822	0.98404	3.68173	0.527397	0.143247	219	0.000293313	0.44665	0.0395826	0.0205197	-2.33525	0.0195304	0.669126	different
hsa-miR-222-3p	5-Oxo-ETE	-0.0469482	-0.00631481	0.134506	258	0.962592	0.996975	4.11241	0.445763	0.108395	219	5.58e-05	0.268988	0.0180919	0.0117494	-2.617	0.00887054	0.618976	different
hsa-miR-2355-5p	5-Oxo-ETE	-0.380817	-0.0910801	0.23917	258	0.703659	0.969622	3.21815	0.668647	0.207774	219	0.00149061	0.606688	0.0572024	0.0431699	-2.39801	0.0164845	0.654607	different
hsa-miR-28-5p	5-Oxo-ETE	-0.15133	-0.0325074	0.214812	258	0.879836	0.990113	3.89696	0.637782	0.163661	219	0.000130289	0.364833	0.0461442	0.0267851	-2.48205	0.0130628	0.640549	different
hsa-miR-29a-3p	5-Oxo-ETE	1.64435	0.282579	0.171848	258	0.101345	0.779167	-1.20992	-0.0890005	0.0735591	219	0.227645	0.919242	0.0295319	0.00541094	1.9878	0.0468336	0.735851	different
hsa-miR-106b-3p	taurine	3.09975	0.680793	0.219628	258	0.0021558	0.458191	0.584209	0.110788	0.189638	219	0.559695	0.96648	0.0482367	0.0359624	1.96438	0.0494864	0.73963	same
hsa-miR-3177-3p	5-Oxo-ETE	-0.223212	-0.0510309	0.228621	258	0.823551	0.984279	3.65853	0.716345	0.195801	219	0.000319449	0.44665	0.0522676	0.0383382	-2.54935	0.0107923	0.631004	different
hsa-miR-4454	5-Oxo-ETE	-0.909224	-0.174838	0.192294	258	0.364097	0.905144	2.46618	0.456806	0.185229	219	0.0144425	0.767416	0.0369768	0.0343097	-2.36575	0.0179936	0.663654	different
hsa-miR-4659a-3p	5-Oxo-ETE	-0.46943	-0.108959	0.23211	258	0.639167	0.960593	3.57646	0.677645	0.189474	219	0.000430596	0.456998	0.0538751	0.0359003	-2.62529	0.00865746	0.617582	different
hsa-miR-5010-5p	5-Oxo-ETE	-0.99977	-0.228136	0.228189	258	0.318377	0.89217	2.86763	0.55283	0.192783	219	0.00454913	0.666714	0.0520701	0.0371651	-2.61435	0.00893968	0.618976	different
hsa-miR-505-3p	5-Oxo-ETE	-0.164521	-0.0439995	0.26744	258	0.869452	0.989248	3.67527	0.838627	0.228181	219	0.000300378	0.44665	0.0715242	0.0520665	-2.51064	0.0120514	0.639248	different
hsa-miR-574-3p	5-Oxo-ETE	-1.29813	-0.28736	0.221365	258	0.195426	0.842363	1.94031	0.382856	0.197317	219	0.0536559	0.836527	0.0490026	0.038934	-2.26011	0.0238142	0.688377	different
hsa-miR-654-5p	5-Oxo-ETE	-1.02492	-0.215565	0.210324	258	0.306381	0.888186	2.34742	0.452747	0.19287	219	0.0198168	0.785676	0.0442362	0.0371989	-2.34193	0.0191844	0.666628	different
hsa-miR-874-3p	5-Oxo-ETE	-0.0444653	-0.011315	0.254468	258	0.964569	0.997127	4.1727	0.819394	0.19637	219	4.38e-05	0.257693	0.0647542	0.0385614	-2.58444	0.00975377	0.623667	different
hsa-let-7a-3p	7-dehydro-desmosterol	1.63385	0.44022	0.269437	258	0.103534	0.780678	-1.28663	-0.27505	0.213775	219	0.199613	0.91389	0.0725965	0.0456998	2.07962	0.0375601	0.717426	different
hsa-miR-144-5p	7-dehydro-desmosterol	2.33944	0.60912	0.26037	258	0.0200911	0.645376	-0.736627	-0.167096	0.226839	219	0.462156	0.955199	0.0677925	0.051456	2.24779	0.0245894	0.68989	different
hsa-miR-192-5p	7-dehydro-desmosterol	1.54883	0.163487	0.105555	258	0.122672	0.798134	-1.65232	-0.070382	0.0425959	219	0.0999362	0.875438	0.0111419	0.00181441	2.05463	0.0399152	0.721578	different
hsa-miR-21-3p	7-dehydro-desmosterol	2.26656	0.575755	0.254021	258	0.0242619	0.653945	-0.399063	-0.0865882	0.216979	219	0.690245	0.979713	0.0645269	0.0470797	1.98261	0.0474106	0.73683	different
hsa-miR-106b-3p	Aspartic acid	2.67894	1.09935	0.410367	258	0.00786983	0.568467	0.748178	0.152571	0.203923	219	0.455174	0.954361	0.168401	0.0415844	2.06611	0.0388184	0.71915	same
hsa-miR-223-3p	7-dehydro-desmosterol	1.78817	0.406155	0.227134	258	0.0749446	0.755667	-0.845894	-0.115613	0.136675	219	0.398557	0.948318	0.0515899	0.0186801	1.96831	0.0490329	0.73905	different
hsa-miR-26b-5p	7-dehydro-desmosterol	2.69803	0.40454	0.149939	258	0.00744439	0.564754	-0.891635	-0.0898267	0.100744	219	0.37359	0.944491	0.0224817	0.0101493	2.73674	0.00620505	0.594091	different
hsa-miR-27a-5p	7-dehydro-desmosterol	0.895498	0.220382	0.2461	258	0.371372	0.907569	-1.98056	-0.431962	0.218101	219	0.0489219	0.831283	0.0605654	0.0475682	1.98379	0.0472787	0.736765	different
hsa-miR-365a-3pXhsa-miR-365b-3p	7-dehydro-desmosterol	0.925941	0.224442	0.242394	258	0.355359	0.902131	-2.51532	-0.501713	0.199463	219	0.0126273	0.753293	0.0587548	0.0397854	2.31325	0.0207089	0.673045	different
hsa-let-7f-5p	7-methylguanine	1.75417	0.102755	0.0585776	258	0.0806129	0.762216	-1.39707	-0.101286	0.0724993	219	0.163841	0.902319	0.00343133	0.00525614	2.18913	0.0285877	0.702485	different
hsa-miR-127-3p	7-methylguanine	-2.13688	-0.287987	0.13477	258	0.0335672	0.683244	0.977664	0.111646	0.114197	219	0.329345	0.939406	0.018163	0.0130409	-2.26234	0.0236765	0.687498	different
hsa-miR-130b-3p	7-methylguanine	2.19995	0.481153	0.218711	258	0.028715	0.670286	-0.697986	-0.161571	0.231482	219	0.485944	0.959116	0.0478344	0.0535838	2.01821	0.0435694	0.732208	different
hsa-miR-152-3p	7-methylguanine	-2.23183	-0.364094	0.163137	258	0.0265021	0.661493	0.387159	0.0496442	0.128227	219	0.699023	0.980072	0.0266136	0.0164421	-1.99393	0.0461596	0.735373	different
hsa-miR-21-5p	7-methylguanine	2.40736	0.166968	0.0693574	258	0.0167852	0.632193	-1.0336	-0.0589195	0.0570041	219	0.302489	0.933855	0.00481045	0.00324947	2.51609	0.0118663	0.638491	different
hsa-miR-3605-3p	7-methylguanine	3.03141	0.622648	0.205398	258	0.00268691	0.47155	-0.512683	-0.106456	0.207644	219	0.608702	0.97091	0.0421885	0.0431161	2.49633	0.0125484	0.640549	different
hsa-miR-500b-3p	7-methylguanine	-0.0105048	-0.0015905	0.151407	258	0.991627	0.999079	3.4303	0.549142	0.160085	219	0.000723354	0.509191	0.0229242	0.0256273	-2.49942	0.0124397	0.640386	different
hsa-miR-576-5p	7-methylguanine	1.74144	0.348105	0.199895	258	0.0828223	0.764251	-1.22108	-0.266174	0.217983	219	0.223401	0.918024	0.039958	0.0475167	2.07694	0.0378069	0.717531	different
hsa-miR-877-5p	7-methylguanine	-0.974797	-0.207539	0.212905	258	0.330592	0.894393	2.318	0.403849	0.174223	219	0.0213941	0.787672	0.0453286	0.0303537	-2.22239	0.0262572	0.698091	different
hsa-miR-92b-3p	7-methylguanine	-1.79588	-0.215299	0.119885	258	0.0737061	0.75484	0.958427	0.0898795	0.0937781	219	0.338929	0.940816	0.0143724	0.00879434	-2.00504	0.0449593	0.733223	different
hsa-let-7d-3p	9.10-diHOME	-0.956573	-0.219555	0.229523	258	0.339696	0.896895	2.12038	0.319547	0.150703	219	0.0351253	0.813979	0.0526806	0.0227113	-1.9634	0.0495999	0.73963	different
hsa-miR-181a-3p	9.10-diHOME	-1.08104	-0.313136	0.289662	258	0.280708	0.877669	1.90494	0.402038	0.21105	219	0.0581283	0.841276	0.0839039	0.0445421	-1.9955	0.0459883	0.735237	different
hsa-miR-363-3p	9.10-diHOME	1.21683	0.217806	0.178995	258	0.224802	0.855017	-2.43229	-0.224218	0.0921837	219	0.0158254	0.767879	0.032039	0.00849783	2.19544	0.0281323	0.702373	different
hsa-miR-4433b-5p	9.10-diHOME	-2.08892	-0.542959	0.259923	258	0.0377141	0.694976	1.51996	0.281827	0.185417	219	0.129998	0.890105	0.06756	0.0343796	-2.58327	0.00978686	0.623667	different
hsa-miR-500b-3p	9.10-diHOME	1.13178	0.231195	0.204276	258	0.258799	0.869218	-2.05295	-0.309041	0.150535	219	0.0412942	0.826381	0.0417286	0.0226609	2.129	0.0332541	0.708194	different
hsa-miR-145-3p	9-cis-retinoic acid	2.03667	0.912805	0.448184	258	0.0427241	0.702338	-0.680383	-0.117301	0.172404	219	0.496997	0.960032	0.200869	0.029723	2.14516	0.0319402	0.706433	different
hsa-miR-106b-5p	15-HETE	3.33586	1.14667	0.343741	258	0.000978017	0.40896	0.724473	0.155741	0.214971	219	0.469567	0.956184	0.118158	0.0462125	2.44417	0.0145187	0.648718	same
hsa-miR-106b-5p	10-HDoHE/14-HDoHE	3.29701	1.2079	0.366362	258	0.00111734	0.40896	1.57142	0.302407	0.192442	219	0.117563	0.884581	0.134221	0.0370339	2.18808	0.0286639	0.702485	same
hsa-miR-222-3p	9-cis-retinoic acid	2.52401	0.841105	0.333242	258	0.0122154	0.606405	-1.288	-0.220897	0.171504	219	0.199137	0.91389	0.11105	0.0294135	2.83363	0.00460225	0.570113	different
hsa-miR-874-3p	9-cis-retinoic acid	-2.51657	-1.58669	0.630496	258	0.0124697	0.608245	1.46382	0.454792	0.310688	219	0.14471	0.894742	0.397526	0.0965273	-2.90441	0.00367942	0.544752	different
hsa-miR-92a-3p	9-cis-retinoic acid	-1.16506	-0.200797	0.17235	258	0.245093	0.863415	3.54433	0.296811	0.0837425	219	0.000483301	0.476438	0.0297045	0.00701281	-2.59688	0.0094074	0.623148	different
hsa-miR-106b-5p	acetaminophen	3.23431	0.976133	0.301806	258	0.00138167	0.424479	0.133398	0.0310019	0.232402	219	0.894004	0.995133	0.0910868	0.0540105	2.4812	0.013094	0.640549	same
hsa-miR-99b-5p	9-cis-retinoic acid	2.42529	0.644994	0.265945	258	0.0159967	0.625133	-0.175583	-0.0258338	0.147131	219	0.860787	0.993228	0.0707269	0.0216477	2.20717	0.0273025	0.701747	different
hsa-let-7i-3p	acetaminophen	2.39284	0.599887	0.250701	258	0.0174484	0.635717	-1.11745	-0.233606	0.209054	219	0.265057	0.927225	0.0628509	0.0437034	2.55339	0.0106681	0.630568	different
hsa-miR-10399-5p	acetaminophen	3.72076	1.0514	0.282576	258	0.000244737	0.358312	-0.219608	-0.0529798	0.241247	219	0.826386	0.99087	0.0798494	0.0582003	2.97235	0.00295527	0.531101	different
hsa-miR-130b-3p	acetaminophen	1.9177	0.541556	0.282399	258	0.0562751	0.728035	-0.977998	-0.218836	0.223759	219	0.32918	0.939406	0.079749	0.0500682	2.11043	0.0348212	0.712551	different
hsa-miR-142-3p	acetaminophen	3.35937	0.948046	0.28221	258	0.000901747	0.406113	-0.26513	-0.0623479	0.23516	219	0.791165	0.988527	0.0796424	0.0553002	2.75053	0.00594991	0.590784	different
hsa-miR-106b-5p	eicosanedioate	3.08185	0.704722	0.228668	258	0.00228465	0.465573	0.387195	0.0833348	0.215227	219	0.698996	0.980072	0.0522892	0.0463226	1.97878	0.0478407	0.736943	same
hsa-miR-106b-5p	12-HETE	3.08016	1.24542	0.404335	258	0.0022972	0.465573	1.1859	0.241419	0.203575	219	0.236978	0.92207	0.163487	0.0414429	2.21784	0.0265659	0.699821	same
hsa-miR-142-5p	acetaminophen	2.41292	0.417859	0.173176	258	0.0165368	0.629036	-0.0674978	-0.0046852	0.0694126	219	0.946248	0.997319	0.0299898	0.00481811	2.26482	0.0235237	0.6872	different
hsa-miR-181d-5p	acetaminophen	2.26833	0.586474	0.258549	258	0.0241525	0.653616	-0.364975	-0.0785483	0.215215	219	0.71549	0.981093	0.0668476	0.0463177	1.97688	0.0480555	0.738061	different
hsa-miR-193a-5p	acetaminophen	2.07864	0.555885	0.267428	258	0.0386584	0.696196	-0.868068	-0.196829	0.226744	219	0.38633	0.946145	0.0715175	0.0514128	2.14685	0.0318056	0.706433	different
hsa-miR-204-5p	acetaminophen	2.85843	0.733147	0.256486	258	0.00461197	0.514185	-1.25172	-0.251968	0.201298	219	0.212039	0.915184	0.0657848	0.0405208	3.0214	0.00251606	0.516171	different
hsa-miR-215-5p	acetaminophen	2.44922	0.485796	0.198347	258	0.0149956	0.623445	-0.332742	-0.0383067	0.115124	219	0.739654	0.983429	0.0393415	0.0132536	2.2853	0.0222952	0.680562	different
hsa-miR-2355-5p	acetaminophen	2.75439	0.733521	0.26631	258	0.00630705	0.546403	-0.665145	-0.151495	0.227763	219	0.506674	0.961563	0.0709209	0.051876	2.52556	0.0115515	0.634974	different
hsa-miR-106b-5p	PE(38:2)	-2.90435	-0.801018	0.2758	258	0.00400551	0.503791	-0.201043	-0.0510223	0.253788	219	0.840856	0.991975	0.0760655	0.0644086	-2.00106	0.0453857	0.733749	same
hsa-miR-23b-5p	acetaminophen	3.6677	0.962839	0.262519	258	0.000298339	0.358312	-1.14194	-0.232801	0.203865	219	0.254757	0.925857	0.0689161	0.0415611	3.5972	0.000321666	0.354498	different
hsa-miR-24-3p	acetaminophen	1.9231	0.198272	0.1031	258	0.0555899	0.725963	-0.970111	-0.046749	0.0481893	219	0.333086	0.940004	0.0106297	0.00232221	2.15297	0.0313213	0.706433	different
hsa-miR-27a-3p	acetaminophen	2.29046	0.268121	0.11706	258	0.0228179	0.649115	-0.00433168	-0.000287077	0.0662739	219	0.996548	0.999858	0.013703	0.00439223	1.99532	0.0460076	0.735237	different
hsa-miR-27b-3p	acetaminophen	2.66781	0.219778	0.0823814	258	0.0081277	0.573807	-0.633564	-0.0367673	0.0580325	219	0.527042	0.963313	0.0067867	0.00336777	2.54587	0.0109007	0.631393	different
hsa-miR-29b-3p	acetaminophen	3.12873	0.900642	0.287862	258	0.00196128	0.451292	-0.105334	-0.0255937	0.242977	219	0.91621	0.996086	0.0828644	0.0590379	2.45882	0.0139394	0.644861	different
hsa-miR-329-3p	acetaminophen	1.98387	0.492854	0.24843	258	0.0483511	0.714554	-1.19175	-0.246046	0.206458	219	0.234679	0.920762	0.0617177	0.0426249	2.28747	0.0221685	0.680114	different
hsa-miR-371b-5p	acetaminophen	2.54965	0.564383	0.221357	258	0.0113737	0.600837	-1.7575	-0.370753	0.210955	219	0.0802623	0.862213	0.0489989	0.0445019	3.05821	0.00222663	0.508231	different
hsa-miR-381-3p	acetaminophen	2.49434	0.630095	0.25261	258	0.013258	0.614058	-0.694038	-0.150602	0.216994	219	0.488411	0.959288	0.0638117	0.0470864	2.34434	0.0190609	0.666628	different
hsa-miR-433-3p	acetaminophen	2.12058	0.536308	0.252907	258	0.0349307	0.688078	-1.48028	-0.301333	0.203564	219	0.140268	0.892505	0.0639618	0.0414385	2.5801	0.00987709	0.623667	different
hsa-miR-4659b-3p	acetaminophen	1.87932	0.484157	0.257624	258	0.0613507	0.736324	-1.16036	-0.23615	0.203514	219	0.247195	0.924762	0.06637	0.0414179	2.19398	0.028237	0.702415	different
hsa-miR-651-5p	acetaminophen	1.899	0.480808	0.253189	258	0.0587015	0.731278	-0.822046	-0.171373	0.208471	219	0.411966	0.949981	0.0641049	0.0434604	1.98853	0.0467531	0.735851	different
hsa-miR-664a-5p	acetaminophen	2.70121	0.734368	0.271866	258	0.00737565	0.56361	-0.506555	-0.0820653	0.162007	219	0.612988	0.971499	0.0739112	0.0262461	2.57976	0.00988694	0.623667	different
hsa-miR-873-5p	acetaminophen	1.74689	0.454445	0.260146	258	0.0818704	0.763065	-1.0854	-0.234842	0.216364	219	0.278965	0.928285	0.0676758	0.0468134	2.03713	0.0416374	0.726819	different
hsa-miR-95-3p	acetaminophen	2.6996	0.770399	0.285376	258	0.0074105	0.56393	-0.480212	-0.113089	0.235499	219	0.631567	0.973427	0.0814394	0.0554597	2.38782	0.0169488	0.656867	different
hsa-miR-2110	Acetoacetic acid	-1.12056	-0.230678	0.205859	258	0.263536	0.871168	2.38815	0.251514	0.105317	219	0.0178025	0.773998	0.0423777	0.0110917	-2.08529	0.037043	0.717426	different
hsa-miR-25-5p	Acetoacetic acid	1.81543	0.445323	0.245298	258	0.0706412	0.750207	-0.890584	-0.171021	0.192032	219	0.374153	0.944549	0.0601713	0.0368764	1.97847	0.0478752	0.736971	different
hsa-miR-323a-3p	Acetoacetic acid	-1.75477	-0.487825	0.277999	258	0.0805084	0.762216	1.20012	0.260784	0.217299	219	0.231421	0.92005	0.0772832	0.0472187	-2.12162	0.03387	0.710348	different
hsa-miR-335-3p	Acetoacetic acid	-1.18311	-0.315283	0.266486	258	0.237875	0.861708	2.55837	0.491155	0.19198	219	0.0112073	0.737192	0.0710148	0.0368562	-2.45538	0.0140736	0.646476	different
hsa-miR-584-5p	Acetoacetic acid	-0.431163	-0.0580471	0.134629	258	0.666717	0.964582	3.1423	0.337082	0.107272	219	0.00191366	0.611669	0.018125	0.0115074	-2.29538	0.0217112	0.676742	different
hsa-miR-10a-3p	acetyl-galactosamine	0.94957	0.181553	0.191195	258	0.343237	0.897947	-2.54105	-0.524302	0.206333	219	0.0117606	0.741109	0.0365554	0.0425733	2.50927	0.012098	0.639248	different
hsa-miR-1287-5p	acetyl-galactosamine	1.03207	0.177655	0.172135	258	0.303025	0.886823	-1.97486	-0.390682	0.197828	219	0.0495697	0.831434	0.0296304	0.0391358	2.1673	0.0302122	0.705683	different
hsa-miR-1307-5p	acetyl-galactosamine	0.346098	0.076407	0.220767	258	0.729556	0.97318	-2.7972	-0.670809	0.239814	219	0.00562452	0.681834	0.0487379	0.0575107	2.29237	0.0218844	0.677927	different
hsa-miR-144-5p	acetyl-galactosamine	1.61616	0.359663	0.222541	258	0.107306	0.784854	-1.67032	-0.435306	0.260613	219	0.0963186	0.87363	0.0495247	0.0679191	2.31972	0.0203562	0.671989	different
hsa-miR-16-2-3p	acetyl-galactosamine	1.61209	0.254852	0.158089	258	0.10819	0.785717	-1.12518	-0.142124	0.126312	219	0.261772	0.926777	0.024992	0.0159546	1.9618	0.0497855	0.73963	different
hsa-miR-181a-2-3p	acetyl-galactosamine	1.25303	0.26447	0.211064	258	0.211351	0.849795	-2.30567	-0.530552	0.230107	219	0.0220867	0.789422	0.044548	0.0529494	2.54614	0.010892	0.631393	different
hsa-miR-181d-5p	acetyl-galactosamine	1.64283	0.323547	0.196945	258	0.10166	0.779595	-1.20961	-0.26661	0.22041	219	0.227763	0.919242	0.0387872	0.0485804	1.9966	0.0458682	0.734733	different
hsa-miR-191-5p	acetyl-galactosamine	-0.255106	-0.0103967	0.0407546	258	0.798849	0.98168	2.57604	0.129116	0.0501221	219	0.0106671	0.734274	0.00166094	0.00251222	-2.15965	0.0308	0.706433	different
hsa-miR-193b-5p	acetyl-galactosamine	0.449195	0.0888981	0.197905	258	0.653675	0.962624	-2.52147	-0.521175	0.206695	219	0.0124149	0.751381	0.0391665	0.0427227	2.13191	0.0330143	0.707299	different
hsa-miR-205-5p	acetyl-galactosamine	0.781176	0.149784	0.191741	258	0.435429	0.923534	-2.51497	-0.534979	0.212717	219	0.0126393	0.753698	0.0367648	0.0452487	2.3911	0.0167981	0.655896	different
hsa-miR-222-3p	acetyl-galactosamine	1.63369	0.187215	0.114596	258	0.103568	0.780678	-1.37366	-0.169542	0.123423	219	0.170984	0.906355	0.0131323	0.0152334	2.11824	0.0341545	0.710864	different
hsa-miR-30a-3p	acetyl-galactosamine	2.22813	0.456554	0.204904	258	0.0267511	0.66218	-1.34197	-0.312384	0.232781	219	0.181029	0.909268	0.0419857	0.0541869	2.47951	0.0131564	0.640549	different
hsa-miR-320a-3p	acetyl-galactosamine	0.0364614	0.00263139	0.0721691	258	0.970943	0.997685	-2.97303	-0.210162	0.0706895	219	0.0032866	0.637752	0.00520838	0.004997	2.10641	0.0351685	0.71351	different
hsa-miR-320b	acetyl-galactosamine	0.59031	0.0499105	0.0845496	258	0.555509	0.946559	-2.69817	-0.195416	0.0724256	219	0.00752843	0.709829	0.00714863	0.00524546	2.20362	0.0275508	0.701747	different
hsa-miR-320c	acetyl-galactosamine	0.583671	0.0582383	0.0997793	258	0.559962	0.947179	-2.49048	-0.212789	0.0854407	219	0.0135175	0.759342	0.00995592	0.00730011	2.0632	0.0390934	0.719807	different
hsa-miR-320d	acetyl-galactosamine	0.901826	0.101002	0.111997	258	0.368007	0.9062	-4.65349	-0.544694	0.117051	219	5.72e-06	0.107104	0.0125434	0.0137009	3.98576	6.73e-05	0.306486	different
hsa-miR-335-5p	acetyl-galactosamine	0.847399	0.165512	0.195317	258	0.397574	0.914638	-2.64245	-0.599431	0.226846	219	0.00883897	0.716688	0.0381489	0.0514593	2.55538	0.0106072	0.629314	different
hsa-miR-338-5p	acetyl-galactosamine	0.751825	0.152673	0.20307	258	0.452855	0.928784	-2.68345	-0.606426	0.225987	219	0.00785638	0.710922	0.0412372	0.0510703	2.4985	0.012472	0.640386	different
hsa-miR-345-5p	acetyl-galactosamine	1.60067	0.367633	0.229675	258	0.110698	0.787747	-2.40258	-0.576387	0.239903	219	0.0171335	0.772847	0.0527505	0.0575536	2.8424	0.00447751	0.567257	different
hsa-miR-3605-3p	acetyl-galactosamine	1.64041	0.333231	0.203139	258	0.102162	0.779908	-1.61511	-0.331588	0.205303	219	0.10776	0.879262	0.0412653	0.0421495	2.30188	0.0213421	0.675181	different
hsa-miR-4454	acetyl-galactosamine	0.938658	0.154572	0.164673	258	0.348802	0.899234	-1.76775	-0.36295	0.205318	219	0.0785282	0.861602	0.0271173	0.0421553	1.96629	0.0492651	0.739438	different
hsa-miR-4677-3p	acetyl-galactosamine	0.657595	0.139954	0.212827	258	0.511396	0.939961	-2.48338	-0.557279	0.224403	219	0.0137822	0.763545	0.0452955	0.0503569	2.2544	0.0241713	0.688625	different
hsa-miR-4738-3p	acetyl-galactosamine	2.02255	0.417092	0.206221	258	0.0441716	0.704924	-1.12089	-0.245958	0.219431	219	0.263591	0.92701	0.0425271	0.0481501	2.2019	0.0276724	0.701747	different
hsa-miR-605-3p	acetyl-galactosamine	-0.766647	-0.170977	0.223019	258	0.444006	0.925999	2.33387	0.518594	0.222204	219	0.0205299	0.787672	0.0497374	0.0493744	-2.19036	0.0284978	0.702485	different
hsa-miR-629-5p	acetyl-galactosamine	0.902451	0.155486	0.172293	258	0.367676	0.906179	-2.14928	-0.359389	0.167214	219	0.0327349	0.808286	0.029685	0.0279605	2.14447	0.0319955	0.706433	different
hsa-miR-95-3p	acetyl-galactosamine	1.44856	0.316562	0.218536	258	0.1487	0.817449	-1.61966	-0.389674	0.24059	219	0.106778	0.878455	0.0477582	0.0578838	2.17286	0.0297907	0.705289	different
hsa-miR-125a-5p	acisoga	-2.22637	-0.181915	0.0817094	258	0.0268703	0.663267	0.73888	0.0503097	0.0680892	219	0.46079	0.954998	0.00667642	0.00463614	-2.18338	0.029008	0.702522	different
hsa-miR-1307-5p	acisoga	1.74942	0.383666	0.21931	258	0.0814309	0.762242	-1.12588	-0.255686	0.227099	219	0.261478	0.926578	0.048097	0.051574	2.02514	0.0428527	0.730589	different
hsa-miR-152-3p	acisoga	-2.43194	-0.386456	0.158908	258	0.0157127	0.624446	0.142606	0.0169635	0.118953	219	0.886735	0.99465	0.0252519	0.0141499	-2.03235	0.0421181	0.728938	different
hsa-miR-21-5p	acisoga	1.84413	0.125396	0.0679971	258	0.0663333	0.744081	-0.91674	-0.0484896	0.0528936	219	0.360311	0.943456	0.00462361	0.00279773	2.01847	0.0435427	0.732208	different
hsa-miR-320b	acisoga	-1.71225	-0.143916	0.0840509	258	0.0880767	0.768575	1.55255	0.106071	0.0683203	219	0.122008	0.887103	0.00706455	0.00466766	-2.30795	0.0210018	0.674848	different
hsa-miR-320c	acisoga	-1.43492	-0.142572	0.0993589	258	0.152544	0.819491	2.14091	0.171274	0.0800005	219	0.0334123	0.809798	0.00987218	0.00640008	-2.46033	0.0138811	0.644211	different
hsa-miR-483-5p	acisoga	-1.29889	-0.278779	0.214629	258	0.195166	0.842363	1.74625	0.337339	0.193179	219	0.0822018	0.863049	0.0460656	0.037318	-2.13365	0.0328714	0.707138	different
hsa-miR-873-5p	acisoga	1.29083	0.255054	0.197589	258	0.19794	0.842812	-1.98252	-0.408479	0.206041	219	0.0487003	0.831283	0.0390413	0.0424527	2.32434	0.0201071	0.670778	different
hsa-miR-92b-5p	acisoga	1.73812	0.361145	0.207779	258	0.0834064	0.764676	-1.29356	-0.266994	0.206402	219	0.19721	0.913214	0.0431722	0.0426016	2.14476	0.0319722	0.706433	different
hsa-let-7e-5p	Aconitic acid	-0.555748	-0.0621739	0.111874	258	0.578874	0.950419	2.09846	0.546017	0.260199	219	0.0370378	0.81816	0.0125159	0.0677036	-2.14733	0.0317666	0.706433	different
hsa-miR-11400	Aconitic acid	0.947518	0.154363	0.162913	258	0.344279	0.897947	-2.03148	-0.750348	0.36936	219	0.0434426	0.828928	0.0265407	0.136427	2.24109	0.0250203	0.691608	different
hsa-miR-15b-5p	Aconitic acid	-1.1115	-0.174819	0.157282	258	0.267408	0.87284	1.68533	0.567028	0.33645	219	0.0933833	0.871282	0.0247377	0.113199	-1.99745	0.0457767	0.734459	different
hsa-miR-197-3p	Aconitic acid	-0.201239	-0.0312728	0.155401	258	0.840673	0.986531	2.2147	0.616843	0.278523	219	0.0278356	0.798279	0.0241494	0.0775748	-2.03208	0.0421457	0.729002	different
hsa-miR-505-5p	Aconitic acid	-1.49184	-0.248327	0.166456	258	0.136986	0.810004	1.69073	0.54805	0.324151	219	0.0923452	0.870374	0.0277077	0.105074	-2.1855	0.0288525	0.702485	different
hsa-miR-550a-3-5p	Aconitic acid	0.790674	0.100917	0.127634	258	0.429875	0.922169	-1.82303	-0.547576	0.300365	219	0.0696938	0.854717	0.0162904	0.0902193	1.98706	0.0469161	0.735851	different
hsa-miR-654-5p	Aconitic acid	0.825177	0.115903	0.140458	258	0.410049	0.917987	-2.03102	-0.697963	0.343651	219	0.0434894	0.828928	0.0197284	0.118096	2.19225	0.0283617	0.702485	different
hsa-miR-7706	Aconitic acid	-0.997803	-0.167595	0.167964	258	0.319328	0.89239	2.32781	0.845602	0.363261	219	0.0208564	0.787672	0.0282119	0.131959	-2.53164	0.011353	0.634974	different
hsa-miR-126-3p	Adenine	1.5392	0.194682	0.126482	258	0.125006	0.800253	-1.80926	-0.114097	0.0630625	219	0.0718137	0.857522	0.0159978	0.00397688	2.18477	0.0289054	0.702485	different
hsa-miR-134-5p	Adenine	1.70799	0.45629	0.26715	258	0.0888642	0.768901	-1.79551	-0.455548	0.253716	219	0.0739837	0.858461	0.071369	0.0643716	2.47493	0.0133262	0.640686	different
hsa-miR-146a-5p	Adenine	0.767796	0.0460817	0.0600182	258	0.443324	0.925999	-3.03348	-0.13211	0.0435506	219	0.00271651	0.623776	0.00360218	0.00189666	2.40299	0.0162615	0.654607	different
hsa-miR-3143	Adenine	2.09695	0.445934	0.212659	258	0.0369914	0.692991	-0.70357	-0.149064	0.211868	219	0.482465	0.958727	0.0452238	0.0448882	1.98209	0.0474686	0.73683	different
hsa-miR-320d	Adenine	1.7796	0.215076	0.120856	258	0.0763416	0.757982	-1.26629	-0.147278	0.116307	219	0.206787	0.914796	0.0146062	0.0135273	2.16033	0.0307468	0.706433	different
hsa-miR-3679-5p	Adenine	-0.425541	-0.0971607	0.228323	258	0.670804	0.965264	2.59287	0.53932	0.208001	219	0.0101743	0.727069	0.0521314	0.0432645	-2.06073	0.0393291	0.720572	different
hsa-miR-433-3p	Adenine	2.3868	0.494955	0.207372	258	0.0177313	0.6381	-0.896282	-0.178718	0.199399	219	0.371109	0.94404	0.0430032	0.0397599	2.3417	0.0191964	0.666628	different
hsa-miR-485-3p	Adenine	2.79692	0.610185	0.218163	258	0.00555552	0.534792	-1.68362	-0.370561	0.220098	219	0.0937139	0.87149	0.047595	0.0484433	3.16471	0.00155236	0.468969	different
hsa-miR-493-3p	Adenine	1.51812	0.344111	0.226669	258	0.130232	0.805623	-1.91355	-0.449725	0.235021	219	0.0570118	0.840234	0.0513789	0.0552349	2.43122	0.015048	0.653015	different
hsa-miR-495-3p	Adenine	1.70116	0.395267	0.232351	258	0.0901409	0.770048	-1.84456	-0.423133	0.229395	219	0.0664832	0.851697	0.053987	0.0526219	2.50651	0.0121931	0.639248	different
hsa-miR-543	Adenine	1.4984	0.353448	0.235884	258	0.135277	0.80894	-1.83954	-0.416249	0.226279	219	0.0672211	0.851779	0.0556415	0.0512021	2.35476	0.0185349	0.666345	different
hsa-miR-576-5p	Adenine	2.28862	0.482309	0.210742	258	0.0229262	0.649115	-1.04042	-0.21449	0.206156	219	0.299317	0.9332	0.0444122	0.0425004	2.36356	0.0181005	0.664171	different
hsa-miR-885-5p	Adenine	1.72267	0.347571	0.201764	258	0.0861709	0.767092	-1.38189	-0.281853	0.203962	219	0.168447	0.90445	0.0407086	0.0416006	2.19391	0.0282417	0.702415	different
hsa-let-7g-5p	Adipic acid	-3.05455	-0.431914	0.1414	258	0.00249489	0.467797	0.702037	0.0746125	0.10628	219	0.483419	0.958981	0.019994	0.0112955	-2.86354	0.00418934	0.558581	different
hsa-miR-100-5p	Adipic acid	2.78756	0.235751	0.0845723	258	0.00571357	0.538877	-1.46793	-0.132125	0.0900081	219	0.143592	0.894403	0.00715248	0.00810145	2.97859	0.00289578	0.531101	different
hsa-miR-10a-5p	Adipic acid	3.3084	0.237197	0.0716954	258	0.00107469	0.40896	-0.896073	-0.0747362	0.0834042	219	0.371221	0.94404	0.00514023	0.00695626	2.83617	0.00456586	0.56908	different
hsa-miR-10b-3p	Adipic acid	-2.88712	-0.733103	0.253922	258	0.0042239	0.506281	0.1427	0.0346131	0.242558	219	0.886661	0.994648	0.0644761	0.0588344	-2.18625	0.0287971	0.702485	different
hsa-miR-10b-5p	Adipic acid	2.1233	0.168837	0.0795166	258	0.0346998	0.687101	-0.977489	-0.0862403	0.0882264	219	0.329431	0.939461	0.00632289	0.0077839	2.14763	0.0317435	0.706433	different
hsa-miR-122-5p	Adipic acid	-3.23301	-0.417723	0.129205	258	0.0013877	0.424479	0.0821829	0.0090981	0.110706	219	0.934578	0.996906	0.0166941	0.0122557	-2.50855	0.0121227	0.639248	different
hsa-miR-126-3p	Adipic acid	-2.63154	-0.359288	0.136531	258	0.00902209	0.578937	0.00712542	0.000504702	0.0708312	219	0.994321	0.999559	0.0186408	0.00501706	-2.33918	0.0193261	0.667272	different
hsa-miR-126-5p	Adipic acid	-2.90923	-0.552956	0.19007	258	0.0039455	0.503791	0.065563	0.00766514	0.116913	219	0.947787	0.997319	0.0361264	0.0136685	-2.51233	0.0119937	0.639213	different
hsa-miR-1294	Adipic acid	-2.89872	-0.638151	0.220149	258	0.00407566	0.50443	0.595898	0.131398	0.220503	219	0.551873	0.965977	0.0484656	0.0486217	-2.46976	0.0135204	0.641727	different
hsa-miR-130b-5p	Adipic acid	-2.83014	-0.674347	0.238273	258	0.00502614	0.520678	0.744114	0.161033	0.216409	219	0.457624	0.954804	0.0567741	0.046833	-2.59531	0.00945052	0.623667	different
hsa-miR-142-5p	Adipic acid	-4.06728	-0.617759	0.151885	258	6.36e-05	0.272359	0.344606	0.026027	0.0755269	219	0.730729	0.982485	0.0230691	0.00570431	-3.7953	0.000147465	0.324996	different
hsa-miR-144-3p	Adipic acid	-2.32697	-0.476743	0.204877	258	0.0207569	0.646114	0.0605967	0.00589879	0.0973451	219	0.951737	0.997515	0.0419748	0.00947606	-2.12779	0.0333544	0.708656	different
hsa-miR-144-5p	Adipic acid	-1.94441	-0.509701	0.262137	258	0.0529548	0.722062	0.912139	0.252991	0.27736	219	0.362722	0.943456	0.0687159	0.0769284	-1.99849	0.0456634	0.734344	different
hsa-miR-146a-5p	Adipic acid	-2.96454	-0.190709	0.0643302	258	0.00332077	0.491505	0.396539	0.0196526	0.0495603	219	0.692103	0.979834	0.00413838	0.00245622	-2.59044	0.00958545	0.623667	different
hsa-miR-148a-3p	Adipic acid	-1.77789	-0.161411	0.0907878	258	0.0766232	0.758626	1.97762	0.107731	0.0544751	219	0.0492548	0.831283	0.00824243	0.00296753	-2.54202	0.0110214	0.631393	different
hsa-miR-185-5p	Adipic acid	-2.74639	-0.368719	0.134256	258	0.00645835	0.551099	1.40794	0.111224	0.0789979	219	0.160599	0.901472	0.0180247	0.00624067	-3.08104	0.00206282	0.506212	different
hsa-miR-186-5p	Adipic acid	-2.9405	-0.410026	0.139441	258	0.00358022	0.498271	0.812204	0.0431888	0.0531748	219	0.417577	0.950025	0.0194438	0.00282756	-3.0369	0.00239022	0.511907	different
hsa-miR-197-3p	Adipic acid	-3.45831	-0.795782	0.230107	258	0.000637612	0.383511	0.242336	0.044825	0.18497	219	0.808752	0.989622	0.0529494	0.0342139	-2.84725	0.00440982	0.566792	different
hsa-miR-199a-3pXhsa-miR-199b-3p	Adipic acid	-2.86316	-0.584101	0.204006	258	0.00454592	0.512619	0.824835	0.131757	0.159737	219	0.410384	0.949769	0.0416185	0.0255159	-2.76283	0.00573023	0.587833	different
hsa-miR-199a-5p	Adipic acid	-2.78671	-0.522771	0.187594	258	0.00572821	0.538877	0.0736586	0.00766839	0.104107	219	0.941351	0.997134	0.0351917	0.0108383	-2.47238	0.0134217	0.640686	different
hsa-miR-215-5p	Adipic acid	-2.88155	-0.509296	0.176744	258	0.00429686	0.508565	1.29951	0.16223	0.124839	219	0.195167	0.912706	0.0312383	0.0155848	-3.10336	0.00191336	0.497054	different
hsa-miR-221-3p	Adipic acid	-2.56058	-0.477501	0.186482	258	0.0110312	0.597165	1.13514	0.174114	0.153386	219	0.257588	0.926151	0.0347754	0.0235273	-2.69865	0.00696212	0.608545	different
hsa-miR-23b-3p	Adipic acid	-2.97936	-0.615525	0.206596	258	0.00316947	0.486655	0.846248	0.1214	0.143457	219	0.39836	0.948269	0.042682	0.0205799	-2.9299	0.00339076	0.539904	different
hsa-miR-23b-5p	Adipic acid	-2.47168	-0.588928	0.238271	258	0.0141071	0.619766	1.18463	0.262788	0.221831	219	0.237478	0.922272	0.0567729	0.0492091	-2.61625	0.00889024	0.618976	different
hsa-miR-27a-3p	Adipic acid	-3.34243	-0.346247	0.103592	258	0.000956113	0.40896	0.869693	0.0626212	0.0720038	219	0.385443	0.946145	0.0107312	0.00518455	-3.24093	0.0011914	0.451458	different
hsa-miR-27b-3p	Adipic acid	-3.30808	-0.242145	0.0731982	258	0.00107586	0.40896	0.237264	0.0149979	0.0632121	219	0.812679	0.989791	0.00535798	0.00399577	-2.65878	0.00784243	0.609516	different
hsa-miR-28-3p	Adipic acid	-3.39538	-0.484258	0.142623	258	0.000795587	0.400578	1.34768	0.131546	0.0976095	219	0.179188	0.909063	0.0203412	0.00952762	-3.56315	0.000366437	0.362523	different
hsa-miR-30b-5p	Adipic acid	-3.42067	-0.830212	0.242704	258	0.000728145	0.390932	0.167278	0.0389181	0.232655	219	0.867309	0.993658	0.0589054	0.0541285	-2.58512	0.00973451	0.623667	different
hsa-miR-30c-5p	Adipic acid	-3.77975	-0.654992	0.17329	258	0.000195861	0.343355	0.595948	0.0778823	0.130686	219	0.55184	0.965977	0.0300294	0.017079	-3.37661	0.000733856	0.420383	different
hsa-miR-30d-5p	Adipic acid	-3.81707	-0.241067	0.063155	258	0.000169867	0.343355	0.701265	0.0320852	0.0457533	219	0.483899	0.958981	0.00398855	0.00209336	-3.50255	0.00046082	0.387052	different
hsa-miR-30e-5p	Adipic acid	-3.88069	-0.330588	0.085188	258	0.000132927	0.326182	0.898953	0.0675985	0.0751968	219	0.369688	0.943855	0.00725699	0.00565456	-3.50427	0.000457865	0.386624	different
hsa-miR-323a-3p	Adipic acid	-3.49946	-0.917951	0.262312	258	0.000550731	0.374937	0.14678	0.0385229	0.262453	219	0.883444	0.994396	0.0688077	0.0688817	-2.57764	0.00994768	0.623923	different
hsa-miR-335-5p	Adipic acid	-2.61774	-0.59647	0.227856	258	0.00938473	0.580844	0.767973	0.187297	0.243884	219	0.44335	0.952903	0.0519186	0.0594795	-2.34827	0.0188609	0.666628	different
hsa-miR-342-3p	Adipic acid	-3.39622	-0.509083	0.149897	258	0.000793252	0.400578	0.877395	0.110473	0.125911	219	0.381256	0.9454	0.022469	0.0158535	-3.16485	0.00155161	0.468969	different
hsa-miR-362-5p	Adipic acid	-2.5463	-0.562743	0.221004	258	0.0114806	0.600837	1.19517	0.265857	0.222443	219	0.233345	0.920313	0.0488427	0.049481	-2.6425	0.00822957	0.614449	different
hsa-miR-378a-3p	Adipic acid	-4.20991	-0.697695	0.165727	258	3.55e-05	0.26809	0.505623	0.0496957	0.098286	219	0.613642	0.97169	0.0274653	0.00966014	-3.87893	0.000104918	0.306486	different
hsa-miR-378i	Adipic acid	-2.61798	-0.36044	0.137679	258	0.00937851	0.580844	0.81627	0.0873368	0.106995	219	0.415253	0.950025	0.0189554	0.0114479	-2.56803	0.0102278	0.626913	different
hsa-miR-382-5p	Adipic acid	-2.6873	-0.694265	0.258351	258	0.00768093	0.566204	0.495957	0.133578	0.269333	219	0.620434	0.972424	0.0667451	0.0725404	-2.21817	0.0265432	0.699821	different
hsa-miR-3928-3p	Adipic acid	-2.65544	-0.629569	0.237087	258	0.0084234	0.573807	0.421392	0.101611	0.241132	219	0.673892	0.977698	0.0562102	0.0581444	-2.16221	0.0306021	0.706433	different
hsa-miR-4433b-5p	Adipic acid	-2.56997	-0.566993	0.220622	258	0.0107441	0.594679	2.04402	0.429922	0.210331	219	0.042176	0.828928	0.0486742	0.0442392	-3.27053	0.00107345	0.451458	different
hsa-miR-450b-5p	Adipic acid	-2.66543	-0.65485	0.245683	258	0.00818393	0.573807	0.717909	0.156934	0.218598	219	0.473596	0.956637	0.0603601	0.0477852	-2.46852	0.0135674	0.641727	different
hsa-miR-486-3p	Adipic acid	-2.73762	-0.624456	0.228102	258	0.00662791	0.551988	1.69814	0.256292	0.150925	219	0.090934	0.870126	0.0520305	0.0227783	-3.22014	0.00128127	0.453655	different
hsa-miR-500b-3p	Adipic acid	0.632142	0.110274	0.174445	258	0.527865	0.94232	-2.21285	-0.378907	0.17123	219	0.0279646	0.798967	0.030431	0.0293198	2.00123	0.0453673	0.733749	different
hsa-miR-502-3p	Adipic acid	-3.09867	-0.456349	0.147272	258	0.00216334	0.458191	0.228399	0.0346299	0.15162	219	0.819555	0.990515	0.0216892	0.0229888	-2.32282	0.0201886	0.670778	different
hsa-miR-505-5p	Adipic acid	-3.33115	-0.825937	0.247943	258	0.000993976	0.40896	0.412881	0.0884423	0.214208	219	0.680107	0.978543	0.0614759	0.045885	-2.79064	0.00526043	0.578723	different
hsa-miR-574-5p	Adipic acid	-2.87865	-0.685038	0.237972	258	0.00433525	0.50941	0.981556	0.212292	0.216281	219	0.327427	0.9393	0.0566306	0.0467775	-2.79046	0.00526339	0.578723	different
hsa-miR-584-5p	Adipic acid	-2.03923	-0.2616	0.128284	258	0.0424664	0.701456	0.813057	0.107225	0.131878	219	0.417089	0.950025	0.0164567	0.0173919	-2.0047	0.0449951	0.733223	different
hsa-miR-654-3p	Adipic acid	-2.99453	-0.726027	0.242451	258	0.00302123	0.482142	0.00490558	0.00106856	0.217825	219	0.99609	0.999842	0.0587825	0.0474475	-2.23084	0.0256919	0.695512	different
hsa-miR-92b-3p	Adipic acid	-4.13746	-0.557038	0.134633	258	4.78e-05	0.26809	0.899271	0.0888427	0.0987941	219	0.369519	0.943855	0.018126	0.00976027	-3.86774	0.000109851	0.306486	different
hsa-miR-941	Adipic acid	-2.61946	-0.674348	0.257438	258	0.00933899	0.580119	1.54712	0.318513	0.205875	219	0.123312	0.887112	0.0662743	0.0423845	-3.01201	0.00259527	0.52013	different
hsa-miR-99b-5p	Adipic acid	3.06673	0.326535	0.106477	258	0.00239902	0.466605	-0.807277	-0.0904753	0.112075	219	0.420403	0.950359	0.0113373	0.0125607	2.69753	0.00698564	0.608545	different
hsa-miR-10a-3p	ADP	1.74679	0.353398	0.202314	258	0.0818881	0.763113	-2.05696	-0.384514	0.186933	219	0.0409024	0.825991	0.0409308	0.0349438	2.6789	0.00738645	0.608545	different
hsa-miR-130a-3p	ADP	1.01238	0.238062	0.23515	258	0.312321	0.889928	-1.82598	-0.400498	0.219333	219	0.0692464	0.854216	0.0552955	0.0481069	1.9858	0.047055	0.735851	different
hsa-miR-136-3p	ADP	1.40404	0.353124	0.251507	258	0.161534	0.824809	-1.49006	-0.336117	0.225573	219	0.13768	0.891117	0.0632556	0.0508831	2.04012	0.0413386	0.726252	different
hsa-miR-182-5p	ADP	-2.44262	-0.321708	0.131706	258	0.0152661	0.623445	1.70104	0.156122	0.0917805	219	0.0903878	0.869961	0.0173465	0.00842365	-2.97656	0.00291501	0.531101	different
hsa-miR-183-5p	ADP	-2.27222	-0.316282	0.139195	258	0.0239131	0.653537	2.08197	0.298488	0.143368	219	0.0385345	0.820136	0.0193753	0.0205545	-3.07655	0.00209411	0.508231	different
hsa-miR-191-5p	ADP	-2.15082	-0.0923171	0.0429218	258	0.0324378	0.679377	1.28125	0.0585529	0.0456998	219	0.201492	0.91389	0.00184228	0.00208847	-2.40639	0.0161112	0.654607	different
hsa-miR-193b-5p	ADP	1.73714	0.363305	0.209139	258	0.0835787	0.764676	-1.72847	-0.324527	0.187754	219	0.0853465	0.865189	0.0437392	0.0352515	2.44734	0.0143915	0.646705	different
hsa-miR-199b-5p	ADP	2.16156	0.543538	0.251456	258	0.0315902	0.677165	-0.984961	-0.220104	0.223465	219	0.325755	0.939169	0.0632303	0.0499364	2.27002	0.0232061	0.684491	different
hsa-miR-3131	ADP	1.62309	0.376574	0.232011	258	0.105816	0.782731	-1.15198	-0.232033	0.201421	219	0.250615	0.92544	0.0538291	0.0405705	1.98085	0.047608	0.73683	different
hsa-miR-543	ADP	2.07201	0.477167	0.230291	258	0.0392773	0.696211	-0.662024	-0.143045	0.216072	219	0.508668	0.961634	0.053034	0.0466871	1.96402	0.0495276	0.73963	different
hsa-miR-744-5p	ADP	1.31489	0.251657	0.19139	258	0.189737	0.84003	-1.67577	-0.290286	0.173225	219	0.0952436	0.871968	0.0366301	0.030007	2.0994	0.0357816	0.714923	different
hsa-miR-96-5p	ADP	-1.79808	-0.2459	0.136757	258	0.0733567	0.754421	1.02448	0.0919343	0.0897376	219	0.306766	0.935435	0.0187024	0.00805284	-2.06537	0.0388878	0.71915	different
hsa-miR-126-5p	adrenate	2.68202	0.591694	0.220615	258	0.00779965	0.567857	-0.0118239	-0.0015212	0.128654	219	0.990577	0.999559	0.0486709	0.0165519	2.3228	0.0201898	0.670778	different
hsa-miR-1307-5p	adrenate	2.83801	0.84337	0.297169	258	0.00490764	0.519937	-0.359248	-0.102228	0.284562	219	0.719764	0.98121	0.0883095	0.0809758	2.29825	0.0215476	0.675935	different
hsa-miR-148a-3p	adrenate	1.49347	0.157282	0.105313	258	0.13656	0.809524	-1.40153	-0.0843932	0.0602151	219	0.162504	0.902259	0.0110908	0.00362586	1.99217	0.0463522	0.735507	different
hsa-mir-151b	adrenate	2.03446	0.366887	0.180336	258	0.0429482	0.702573	-1.10575	-0.194855	0.17622	219	0.270077	0.927688	0.0325211	0.0310537	2.22789	0.0258876	0.695968	different
hsa-miR-181a-3p	adrenate	-0.661983	-0.189546	0.286331	258	0.508585	0.939699	2.28177	0.601544	0.26363	219	0.0234865	0.789422	0.0819853	0.069501	-2.03254	0.042099	0.728938	different
hsa-miR-30b-5p	adrenate	2.43872	0.692908	0.284128	258	0.0154279	0.623445	-0.235836	-0.0603746	0.256002	219	0.813785	0.989891	0.0807287	0.0655371	1.96964	0.0488798	0.73905	different
hsa-miR-4738-3p	adrenate	2.52738	0.709325	0.280656	258	0.0121015	0.606405	-0.351772	-0.0902281	0.256496	219	0.725355	0.981861	0.0787676	0.0657902	2.10294	0.0354711	0.714296	different
hsa-miR-10a-5p	dodecanoate	-0.164338	-0.0112371	0.0683783	258	0.869596	0.989251	-2.99785	-0.2152	0.071785	219	0.00304048	0.629997	0.0046756	0.00515309	2.05733	0.0396544	0.721164	same
hsa-let-7a-3p	a-Ketoglutaric acid	-1.35569	-0.38167	0.281533	258	0.176408	0.832409	1.69849	0.465339	0.273972	219	0.0908683	0.870126	0.0792609	0.0750607	-2.15613	0.0310735	0.706433	different
hsa-let-7a-5p	a-Ketoglutaric acid	-2.60437	-0.188918	0.0725386	258	0.00974872	0.584575	2.19986	0.177912	0.0808743	219	0.0288872	0.803956	0.00526185	0.00654065	-3.37658	0.000733923	0.420383	different
hsa-let-7c-5p	a-Ketoglutaric acid	-1.94653	-0.326625	0.167798	258	0.0526974	0.721832	1.25106	0.190458	0.152237	219	0.212278	0.915184	0.0281562	0.023176	-2.28226	0.0224741	0.682677	different
hsa-let-7f-5p	a-Ketoglutaric acid	-2.38023	-0.166292	0.0698641	258	0.0180433	0.638562	1.75905	0.140718	0.0799965	219	0.0799981	0.862213	0.00488099	0.00639944	-2.89061	0.0038449	0.54973	different
hsa-let-7g-5p	a-Ketoglutaric acid	-3.35254	-0.491022	0.146463	258	0.000923311	0.408837	2.12123	0.234631	0.110611	219	0.0350534	0.813631	0.0214514	0.0122348	-3.9537	7.7e-05	0.306486	different
hsa-let-7i-5p	a-Ketoglutaric acid	-1.07657	-0.109896	0.10208	258	0.282696	0.87902	2.2788	0.162297	0.0712203	219	0.0236655	0.789422	0.0104203	0.00507233	-2.18683	0.0287548	0.702485	different
hsa-miR-100-5p	a-Ketoglutaric acid	3.10178	0.271742	0.0876084	258	0.00214161	0.456927	-2.54291	-0.238061	0.0936176	219	0.0116999	0.740344	0.00767522	0.00876426	3.97611	7.01e-05	0.306486	different
hsa-miR-10399-5p	a-Ketoglutaric acid	-0.800187	-0.215795	0.269681	258	0.424353	0.921185	2.224	0.606497	0.272705	219	0.0271934	0.797978	0.0727278	0.0743682	-2.144	0.0320326	0.706433	different
hsa-miR-103a-3p	a-Ketoglutaric acid	-1.23534	-0.205458	0.166317	258	0.217851	0.852012	3.15554	0.421025	0.133424	219	0.00183258	0.611669	0.0276614	0.0178019	-2.93818	0.00330145	0.535475	different
hsa-miR-10527-5p	a-Ketoglutaric acid	-1.69015	-0.416324	0.246324	258	0.0922315	0.770995	1.44761	0.358224	0.24746	219	0.149191	0.895763	0.0606755	0.0612364	-2.21833	0.0265326	0.699821	different
hsa-miR-106a-5p	a-Ketoglutaric acid	-1.18994	-0.299182	0.251425	258	0.235184	0.86036	1.69241	0.448696	0.265123	219	0.0920241	0.870374	0.0632146	0.0702904	-2.04683	0.0406747	0.724195	different
hsa-miR-10a-5p	a-Ketoglutaric acid	1.9415	0.146712	0.0755666	258	0.053308	0.722364	-3.24391	-0.277979	0.0856925	219	0.00136792	0.590608	0.00571031	0.0073432	3.71715	0.000201485	0.344719	different
hsa-miR-10b-3p	a-Ketoglutaric acid	-1.31841	-0.352497	0.267365	258	0.188558	0.838976	2.52819	0.634776	0.251079	219	0.0121867	0.748148	0.071484	0.0630407	-2.69176	0.0071076	0.608545	different
hsa-miR-10b-5p	a-Ketoglutaric acid	1.80658	0.1497	0.0828634	258	0.0720152	0.752754	-3.2475	-0.294466	0.0906745	219	0.00135158	0.588138	0.00686634	0.00822186	3.61598	0.000299212	0.347612	different
hsa-miR-125a-3p	a-Ketoglutaric acid	-2.66682	-0.652099	0.244524	258	0.00815111	0.573807	1.11384	0.270327	0.242699	219	0.266599	0.927225	0.0597918	0.0589028	-2.67742	0.0074192	0.608545	different
hsa-miR-125b-5p	a-Ketoglutaric acid	2.83728	0.244209	0.0860715	258	0.00491862	0.519937	-1.2837	-0.120892	0.0941751	219	0.200637	0.91389	0.00740829	0.00886896	2.86169	0.00421392	0.558581	different
hsa-miR-126-5p	a-Ketoglutaric acid	-0.984939	-0.197465	0.200484	258	0.325595	0.893329	2.77548	0.334881	0.120657	219	0.00600002	0.686586	0.0401938	0.014558	-2.27507	0.022902	0.684491	different
hsa-miR-1273h-3p	a-Ketoglutaric acid	-1.95448	-0.510848	0.261373	258	0.0517464	0.721038	1.96688	0.506116	0.257319	219	0.0504891	0.831808	0.0683159	0.0662129	-2.77267	0.00555991	0.583293	different
hsa-miR-1294	a-Ketoglutaric acid	-2.15665	-0.49715	0.23052	258	0.0319756	0.677549	1.98848	0.456757	0.229702	219	0.0480333	0.831283	0.0531395	0.052763	-2.93125	0.003376	0.539449	different
hsa-miR-130b-3p	a-Ketoglutaric acid	-0.793798	-0.209827	0.264333	258	0.428057	0.921909	2.7288	0.687763	0.252038	219	0.00688505	0.702751	0.0698718	0.0635232	-2.45758	0.0139876	0.645487	different
hsa-miR-130b-5p	a-Ketoglutaric acid	-1.03699	-0.260346	0.251059	258	0.30073	0.885902	2.06454	0.46531	0.225382	219	0.0401724	0.822784	0.0630304	0.0507972	-2.15083	0.0314893	0.706433	different
hsa-miR-139-5p	a-Ketoglutaric acid	-2.28789	-0.610854	0.266995	258	0.0229696	0.649495	2.71279	0.707231	0.260703	219	0.00721497	0.708269	0.0712863	0.0679659	-3.53218	0.000412156	0.370961	different
hsa-miR-144-5p	a-Ketoglutaric acid	-1.42733	-0.390288	0.273439	258	0.154717	0.820837	2.97146	0.850044	0.28607	219	0.00330279	0.637752	0.074769	0.0818358	-3.13427	0.00172285	0.488004	different
hsa-miR-146a-5p	a-Ketoglutaric acid	-2.41415	-0.162369	0.067257	258	0.0164824	0.628626	2.3646	0.121567	0.0514112	219	0.0189441	0.780849	0.0045235	0.00264311	-3.354	0.000796533	0.423842	different
hsa-miR-148a-3p	a-Ketoglutaric acid	-2.25364	-0.211907	0.0940287	258	0.0250752	0.655406	0.982739	0.0566182	0.0576127	219	0.326846	0.939217	0.0088414	0.00331922	-2.43505	0.0148899	0.651687	different
hsa-miR-148a-5p	a-Ketoglutaric acid	-1.13347	-0.312006	0.275267	258	0.258091	0.868921	2.11082	0.589198	0.279132	219	0.0359483	0.814878	0.0757719	0.0779145	-2.29882	0.021515	0.675935	different
hsa-miR-15a-5p	a-Ketoglutaric acid	-0.425017	-0.114753	0.269996	258	0.671185	0.965264	2.97907	0.785803	0.263774	219	0.00322507	0.635085	0.0728977	0.0695769	-2.38584	0.01704	0.657149	different
hsa-miR-15b-5p	a-Ketoglutaric acid	-1.37977	-0.341381	0.247419	258	0.168877	0.829139	2.14567	0.495986	0.231157	219	0.0330252	0.808579	0.0612164	0.0534334	-2.47303	0.0133973	0.640686	different
hsa-miR-181c-3p	a-Ketoglutaric acid	-2.35736	-0.590503	0.250494	258	0.0191678	0.644667	1.13622	0.293798	0.258574	219	0.257134	0.926083	0.0627471	0.0668603	-2.45632	0.0140368	0.645487	different
hsa-miR-185-5p	a-Ketoglutaric acid	-2.10915	-0.296133	0.140404	258	0.0359148	0.690131	2.1669	0.178693	0.0824651	219	0.0313471	0.806706	0.0197134	0.00680049	-2.91607	0.00354467	0.542857	different
hsa-miR-1908-5p	a-Ketoglutaric acid	-1.49645	-0.382425	0.255555	258	0.135783	0.809267	1.49558	0.389868	0.260679	219	0.136235	0.891117	0.0653083	0.0679538	-2.11558	0.0343808	0.711558	different
hsa-miR-193a-5p	a-Ketoglutaric acid	-1.18906	-0.297558	0.250246	258	0.23553	0.860546	1.75382	0.4522	0.257836	219	0.0808921	0.863049	0.0626233	0.0664796	-2.08667	0.0369182	0.716766	different
hsa-miR-195-5p	a-Ketoglutaric acid	-1.33668	-0.347967	0.260321	258	0.182527	0.835615	1.48981	0.37104	0.249052	219	0.137747	0.891117	0.0677671	0.062027	-1.99575	0.0459613	0.735237	different
hsa-miR-197-3p	a-Ketoglutaric acid	-3.1965	-0.767168	0.240003	258	0.00156799	0.433935	1.40076	0.270962	0.193439	219	0.162733	0.902259	0.0576012	0.0374187	-3.36779	0.000757745	0.422667	different
hsa-miR-199a-3pXhsa-miR-199b-3p	a-Ketoglutaric acid	-1.40552	-0.301696	0.21465	258	0.161093	0.824809	2.11643	0.352018	0.166327	219	0.0354637	0.814114	0.0460747	0.0276645	-2.40735	0.0160689	0.654607	different
hsa-miR-20a-5p	a-Ketoglutaric acid	-1.7149	-0.483489	0.281934	258	0.0875876	0.768375	1.77698	0.452955	0.254902	219	0.0769921	0.859829	0.0794868	0.064975	-2.4638	0.0137472	0.643789	different
hsa-miR-10b-3p	arginine	-0.0788727	-0.0180759	0.229179	258	0.937196	0.994749	-3.34275	-0.733048	0.219295	219	0.000979068	0.553603	0.0525229	0.0480901	2.25404	0.0241936	0.688678	same
hsa-miR-21-3p	a-Ketoglutaric acid	-1.81932	-0.483822	0.265936	258	0.0700448	0.749359	1.25225	0.348072	0.277956	219	0.211844	0.915184	0.070722	0.0772597	-2.16254	0.0305766	0.706433	different
hsa-miR-221-3p	a-Ketoglutaric acid	-3.74943	-0.716584	0.191118	258	0.000219697	0.351707	1.42558	0.229295	0.160843	219	0.155446	0.899199	0.0365261	0.0258705	-3.78665	0.000152693	0.324996	different
hsa-miR-222-3p	a-Ketoglutaric acid	-0.614535	-0.0868226	0.141282	258	0.539414	0.944725	2.35462	0.320711	0.136205	219	0.0194467	0.784256	0.0199605	0.0185517	-2.07665	0.0378337	0.717531	different
hsa-miR-223-3p	a-Ketoglutaric acid	-2.80762	-0.659249	0.234807	258	0.00537982	0.530027	2.96429	0.511187	0.172448	219	0.00337762	0.641563	0.0551344	0.0297384	-4.01757	5.88e-05	0.306486	different
hsa-miR-2355-3p	a-Ketoglutaric acid	-1.22609	-0.277996	0.226734	258	0.221305	0.85327	1.73777	0.406264	0.233784	219	0.0836895	0.864604	0.0514082	0.054655	-2.10106	0.0356357	0.71475	different
hsa-miR-2355-5p	a-Ketoglutaric acid	-2.24545	-0.559134	0.249008	258	0.0256031	0.657977	2.58408	0.6633	0.256687	219	0.010429	0.729144	0.0620048	0.0658882	-3.41824	0.000630284	0.409266	different
hsa-miR-26a-5p	a-Ketoglutaric acid	-2.65775	-0.125804	0.0473346	258	0.00836735	0.573807	0.581688	0.0322796	0.0554929	219	0.561389	0.966938	0.00224057	0.00307946	-2.16735	0.0302082	0.705683	different
hsa-miR-26b-5p	a-Ketoglutaric acid	-1.7295	-0.272776	0.15772	258	0.0849395	0.765927	1.37864	0.178048	0.129148	219	0.169445	0.905919	0.0248755	0.0166791	-2.21156	0.0269974	0.701544	different
hsa-miR-10b-5p	sulfamethoxazole	3.7701	0.248799	0.0659926	258	0.000203169	0.343355	0.186514	0.0157765	0.0845859	219	0.852218	0.992621	0.00435503	0.00715478	2.17202	0.0298544	0.705289	same
hsa-miR-27a-3p	a-Ketoglutaric acid	-4.09935	-0.436828	0.10656	258	5.59e-05	0.272359	2.6887	0.200362	0.0745199	219	0.00773801	0.709861	0.0113551	0.00555322	-4.90025	9.57e-07	0.0896361	different
hsa-miR-29b-3p	a-Ketoglutaric acid	-1.86631	-0.505984	0.271115	258	0.0631547	0.739166	0.922161	0.255662	0.277242	219	0.357483	0.943218	0.0735031	0.0768634	-1.96416	0.049511	0.73963	different
hsa-miR-30a-5p	a-Ketoglutaric acid	-3.08254	-0.383246	0.124328	258	0.00227959	0.465573	1.25794	0.0917394	0.0729282	219	0.209784	0.915184	0.0154575	0.00531853	-3.29533	0.000983058	0.443971	different
hsa-miR-30b-5p	a-Ketoglutaric acid	-1.55903	-0.400429	0.256845	258	0.12024	0.796834	1.47881	0.359592	0.243164	219	0.140663	0.892813	0.0659695	0.0591285	-2.14882	0.0316485	0.706433	different
hsa-miR-30c-5p	a-Ketoglutaric acid	-1.27128	-0.234645	0.184574	258	0.204797	0.846966	2.12135	0.288436	0.135968	219	0.0350428	0.813606	0.0340677	0.0184873	-2.28172	0.022506	0.682677	different
hsa-miR-30d-5p	a-Ketoglutaric acid	-4.2284	-0.27591	0.0652516	258	3.29e-05	0.26809	1.51635	0.0725714	0.0478592	219	0.130906	0.890167	0.00425777	0.0022905	-4.30642	1.66e-05	0.182805	different
hsa-miR-30e-5p	a-Ketoglutaric acid	-3.41553	-0.304408	0.0891247	258	0.000741414	0.396631	1.18042	0.0931129	0.0788812	219	0.239144	0.922725	0.00794321	0.00622225	-3.33999	0.000837825	0.430668	different
hsa-miR-320a-3p	a-Ketoglutaric acid	-1.35287	-0.1194	0.0882568	258	0.177305	0.832555	3.42754	0.267894	0.0781593	219	0.000730374	0.509191	0.00778927	0.00610888	-3.2852	0.00101909	0.448068	different
hsa-miR-323a-3p	a-Ketoglutaric acid	-2.37088	-0.654747	0.276162	258	0.0184956	0.640779	1.22489	0.336526	0.27474	219	0.221964	0.917706	0.0762654	0.075482	-2.54468	0.0109379	0.631393	different
hsa-miR-32-5p	a-Ketoglutaric acid	-0.948458	-0.266228	0.280696	258	0.343802	0.897947	2.19711	0.606601	0.27609	219	0.0290856	0.805911	0.07879	0.0762258	-2.21687	0.0266317	0.700475	different
hsa-miR-326	a-Ketoglutaric acid	-2.47463	-0.64375	0.26014	258	0.0139938	0.618712	1.22468	0.31058	0.253601	219	0.222041	0.917711	0.0676729	0.0643133	-2.62684	0.00861807	0.617582	different
hsa-miR-328-3p	a-Ketoglutaric acid	-1.63355	-0.452954	0.277281	258	0.103597	0.780678	1.38382	0.359668	0.25991	219	0.167856	0.903983	0.076885	0.067553	-2.1382	0.0325009	0.706433	different
hsa-miR-329-3p	a-Ketoglutaric acid	-0.912134	-0.212128	0.232562	258	0.362567	0.904772	2.02143	0.474203	0.234588	219	0.0444801	0.829281	0.054085	0.0550313	-2.07773	0.0377345	0.717426	different
hsa-miR-331-3p	a-Ketoglutaric acid	-0.267184	-0.0596957	0.223425	258	0.789545	0.98072	2.60489	0.611031	0.234571	219	0.00983507	0.726461	0.0499188	0.0550237	-2.07048	0.0384078	0.71865	different
hsa-miR-339-3p	a-Ketoglutaric acid	-1.35895	-0.356224	0.262131	258	0.175371	0.83158	2.22903	0.56949	0.255488	219	0.0268516	0.797978	0.0687126	0.065274	-2.52898	0.0114393	0.634974	different
hsa-miR-339-5p	a-Ketoglutaric acid	-1.52644	-0.419276	0.274675	258	0.128149	0.804033	1.81079	0.491621	0.271496	219	0.0715759	0.857307	0.0754465	0.0737099	-2.35857	0.0183456	0.665552	different
hsa-miR-340-3p	a-Ketoglutaric acid	-2.20622	-0.580146	0.262959	258	0.0282676	0.668425	1.73806	0.459964	0.264642	219	0.0836381	0.864604	0.0691476	0.0700353	-2.78796	0.00530413	0.579285	different
hsa-miR-345-5p	a-Ketoglutaric acid	-1.32742	-0.37477	0.282329	258	0.185565	0.837056	1.51772	0.408438	0.269112	219	0.13056	0.890105	0.0797095	0.0724214	-2.00802	0.0446411	0.73301	different
hsa-miR-3605-3p	a-Ketoglutaric acid	-1.4379	-0.358931	0.249622	258	0.151699	0.818734	1.55658	0.355792	0.228573	219	0.121048	0.886812	0.0623113	0.0522456	-2.11167	0.0347144	0.712177	different
hsa-miR-361-3p	a-Ketoglutaric acid	-1.10769	-0.312922	0.2825	258	0.269048	0.873857	1.80501	0.472666	0.261863	219	0.0724789	0.85783	0.0798062	0.0685724	-2.03943	0.0414069	0.726252	different
hsa-miR-379-5p	a-Ketoglutaric acid	-0.248545	-0.0682955	0.274781	258	0.803914	0.982254	2.55891	0.722192	0.282227	219	0.0111906	0.737192	0.0755047	0.079652	-2.00683	0.0447683	0.733175	different
hsa-miR-382-5p	a-Ketoglutaric acid	-1.91154	-0.516944	0.270433	258	0.057065	0.729143	1.97119	0.553001	0.280541	219	0.0499908	0.831469	0.0731342	0.0787035	-2.74582	0.00603604	0.591872	different
hsa-miR-3928-3p	a-Ketoglutaric acid	-2.63874	-0.650475	0.24651	258	0.00883775	0.57622	1.9932	0.500444	0.251076	219	0.0475096	0.831283	0.0607671	0.0630391	-3.27095	0.00107187	0.451458	different
hsa-miR-421	a-Ketoglutaric acid	-1.33465	-0.367507	0.275358	258	0.18319	0.835835	1.91236	0.486119	0.254198	219	0.057165	0.840294	0.0758219	0.0646166	-2.27785	0.0227358	0.684286	different
hsa-miR-423-5p	a-Ketoglutaric acid	1.58299	0.169912	0.107336	258	0.114673	0.792054	-1.73317	-0.183252	0.105732	219	0.0845063	0.864769	0.011521	0.0111794	2.34401	0.0190775	0.666628	different
hsa-miR-424-5p	a-Ketoglutaric acid	-1.57842	-0.387481	0.245486	258	0.115718	0.793346	1.67877	0.443417	0.264131	219	0.0946555	0.87167	0.0602634	0.0697653	-2.30424	0.0212091	0.675181	different
hsa-miR-425-3p	a-Ketoglutaric acid	-1.16033	-0.314193	0.270778	258	0.247006	0.864243	2.03573	0.411579	0.202178	219	0.04301	0.828928	0.0733205	0.0408759	-2.1477	0.0317375	0.706433	different
hsa-miR-432-5p	a-Ketoglutaric acid	-1.85321	-0.519887	0.280533	258	0.0650162	0.74283	1.62422	0.439548	0.270622	219	0.105801	0.878157	0.0786986	0.0732361	-2.46143	0.0138385	0.643789	different
hsa-miR-450b-5p	a-Ketoglutaric acid	-1.47147	-0.37944	0.257864	258	0.142406	0.814087	2.25044	0.511355	0.227225	219	0.0254381	0.795958	0.0664939	0.051631	-2.59183	0.00954665	0.623667	different
hsa-miR-4659a-3p	a-Ketoglutaric acid	-1.88733	-0.457468	0.242389	258	0.0602606	0.735215	1.91968	0.454882	0.236957	219	0.0562281	0.838211	0.0587524	0.0561488	-2.69153	0.00711249	0.608545	different
hsa-miR-4662a-5p	a-Ketoglutaric acid	-1.87168	-0.494577	0.264243	258	0.0624053	0.7367	1.21984	0.328637	0.26941	219	0.223869	0.918079	0.0698243	0.0725818	-2.18147	0.029149	0.703143	different
hsa-miR-483-5p	a-Ketoglutaric acid	1.51507	0.39896	0.263328	258	0.131003	0.806581	-1.76383	-0.406417	0.230417	219	0.0791871	0.862213	0.0693418	0.0530919	2.3017	0.0213521	0.675181	different
hsa-miR-485-3p	a-Ketoglutaric acid	-1.01249	-0.253396	0.250271	258	0.312273	0.889925	1.82222	0.469088	0.257426	219	0.0698171	0.854717	0.0626354	0.0662682	-2.01231	0.0441871	0.73301	different
hsa-miR-495-3p	a-Ketoglutaric acid	-2.1405	-0.561213	0.262187	258	0.0332704	0.682403	1.15573	0.311915	0.269885	219	0.249079	0.925224	0.0687423	0.0728381	-2.32047	0.0203152	0.671801	different
hsa-miR-500b-3p	a-Ketoglutaric acid	2.09074	0.376213	0.179943	258	0.0375492	0.694508	-2.23249	-0.401466	0.179829	219	0.0266183	0.797806	0.0323793	0.0323384	3.05696	0.00223596	0.508231	different
hsa-miR-501-3p	a-Ketoglutaric acid	0.995344	0.123325	0.123902	258	0.32052	0.89239	-2.32147	-0.335828	0.144662	219	0.0212025	0.787672	0.0153517	0.0209271	2.41063	0.0159248	0.654427	different
hsa-miR-502-3p	a-Ketoglutaric acid	-2.53251	-0.390102	0.154038	258	0.0119303	0.604571	1.26594	0.200894	0.158692	219	0.206912	0.914796	0.0237276	0.0251832	-2.67228	0.00753369	0.608545	different
hsa-miR-503-5p	a-Ketoglutaric acid	-1.11299	-0.326527	0.293377	258	0.266768	0.872571	1.79802	0.489243	0.2721	219	0.073583	0.858375	0.0860702	0.0740387	-2.03873	0.0414769	0.726252	different
hsa-miR-543	a-Ketoglutaric acid	-1.3157	-0.351713	0.26732	258	0.189466	0.839919	1.68193	0.4462	0.26529	219	0.0940405	0.87149	0.0714601	0.0703788	-2.11864	0.0341207	0.710817	different
hsa-miR-576-3p	a-Ketoglutaric acid	-1.31942	-0.40394	0.306149	258	0.18822	0.83877	2.14532	0.680468	0.317188	219	0.0330538	0.808579	0.093727	0.100608	-2.4599	0.0138976	0.644211	different
hsa-miR-584-5p	a-Ketoglutaric acid	-2.16611	-0.288573	0.133222	258	0.031237	0.676245	1.55179	0.214097	0.137968	219	0.122191	0.887112	0.017748	0.0190352	-2.62095	0.00876863	0.618081	different
hsa-miR-589-5p	a-Ketoglutaric acid	-1.17786	-0.25565	0.217046	258	0.239959	0.862055	1.95103	0.287749	0.147486	219	0.0523587	0.834457	0.0471089	0.021752	-2.07077	0.0383802	0.71865	different
hsa-miR-625-3p	a-Ketoglutaric acid	-2.43407	-0.695761	0.285843	258	0.0156227	0.623445	1.73629	0.468245	0.269682	219	0.0839526	0.864769	0.081706	0.0727284	-2.96199	0.00305661	0.531101	different
hsa-miR-625-5p	a-Ketoglutaric acid	-1.86416	-0.40912	0.219466	258	0.0634577	0.740039	2.31079	0.506452	0.219168	219	0.0217968	0.789098	0.0481655	0.0480348	-2.95192	0.00315806	0.531101	different
hsa-miR-660-5p	a-Ketoglutaric acid	-0.252041	-0.0691127	0.274212	258	0.801214	0.981982	3.20124	0.786996	0.245841	219	0.00157661	0.606688	0.0751923	0.0604378	-2.32461	0.0200926	0.670715	different
hsa-miR-671-3p	a-Ketoglutaric acid	-1.58886	-0.363191	0.228586	258	0.113341	0.790457	1.43844	0.321721	0.223659	219	0.151769	0.897296	0.0522514	0.0500232	-2.14166	0.0322209	0.706433	different
hsa-miR-10b-5p	2-Aminoadipic acid	0.136942	0.00890205	0.0650059	258	0.891185	0.991556	3.50739	0.265024	0.0755615	219	0.000551362	0.492984	0.00422576	0.00570954	-2.56954	0.0101833	0.626331	same
hsa-miR-7-5p	a-Ketoglutaric acid	-1.97964	-0.559206	0.282478	258	0.0488274	0.714776	2.2767	0.589009	0.258711	219	0.0237929	0.789692	0.079794	0.0669316	-2.99758	0.00272135	0.529971	different
hsa-miR-766-3p	a-Ketoglutaric acid	-1.74194	-0.441843	0.25365	258	0.0827345	0.764094	1.14031	0.296757	0.260243	219	0.255432	0.925857	0.0643385	0.0677263	-2.03243	0.04211	0.728938	different
hsa-miR-93-3p	a-Ketoglutaric acid	-2.75357	-0.730914	0.265442	258	0.00632236	0.546758	0.492779	0.127978	0.259707	219	0.622674	0.972678	0.0704596	0.0674478	-2.31284	0.0207316	0.673045	different
hsa-miR-99a-5p	a-Ketoglutaric acid	2.84298	0.210792	0.0741449	258	0.00483422	0.519937	-1.1753	-0.0991784	0.0843855	219	0.24118	0.923386	0.00549746	0.00712091	2.75943	0.00579029	0.588393	different
hsa-miR-99b-5p	a-Ketoglutaric acid	2.02935	0.226926	0.111822	258	0.0434697	0.703288	-2.85042	-0.329875	0.115729	219	0.00479315	0.66954	0.0125041	0.0133931	3.45997	0.000540232	0.397237	different
hsa-let-7b-3p	alanine	2.30125	0.612238	0.266046	258	0.0221911	0.647985	-0.72117	-0.168747	0.233991	219	0.471592	0.95648	0.0707806	0.0547516	2.20427	0.0275052	0.701747	different
hsa-let-7c-5p	alanine	2.24196	0.391311	0.17454	258	0.0258313	0.658851	-2.24297	-0.311232	0.138759	219	0.0259234	0.796625	0.0304642	0.019254	3.15076	0.00162846	0.475782	different
hsa-let-7d-5p	alanine	1.39759	0.213686	0.152896	258	0.16346	0.826283	-1.38632	-0.211386	0.152479	219	0.16709	0.90326	0.0233772	0.0232499	1.96854	0.0490064	0.73905	different
hsa-let-7i-5p	alanine	2.2333	0.235935	0.105644	258	0.026404	0.661077	-0.406232	-0.0268919	0.0661984	219	0.684978	0.979078	0.0111606	0.00438222	2.10816	0.0350171	0.712934	different
hsa-miR-10399-3p	alanine	2.04492	0.53212	0.260216	258	0.041898	0.700921	-1.38919	-0.333132	0.239802	219	0.166217	0.902873	0.0677125	0.057505	2.44518	0.0144782	0.647979	different
hsa-miR-122-5p	alanine	2.97072	0.417343	0.140485	258	0.00325685	0.488922	-0.765179	-0.0816424	0.106697	219	0.445008	0.953288	0.0197361	0.0113843	2.82856	0.00467581	0.572411	different
hsa-miR-1255b-5p	alanine	2.30535	0.61326	0.266015	258	0.0219564	0.647638	-0.82339	-0.191665	0.232775	219	0.411203	0.949819	0.0707642	0.0541842	2.27714	0.0227779	0.684286	different
hsa-miR-125a-3p	alanine	2.07021	0.530712	0.256357	258	0.0394474	0.696839	-1.70077	-0.377796	0.222133	219	0.0904395	0.869961	0.0657187	0.0493429	2.67833	0.00739912	0.608545	different
hsa-miR-1307-3p	alanine	2.17152	0.592163	0.272695	258	0.0308215	0.674222	-0.732503	-0.173858	0.237347	219	0.464663	0.955637	0.0743628	0.0563337	2.11889	0.0340997	0.710817	different
hsa-miR-1-3p	alanine	2.14737	0.640144	0.298107	258	0.0327145	0.680707	-1.598	-0.426667	0.267	219	0.111518	0.880034	0.0888676	0.0712892	2.66572	0.00768229	0.609492	different
hsa-miR-141-3p	alanine	3.14529	0.762406	0.242396	258	0.00185754	0.44893	-0.0513915	-0.0122169	0.237723	219	0.959062	0.998069	0.0587559	0.0565122	2.28158	0.022514	0.682677	different
hsa-miR-143-3p	alanine	1.53289	0.129294	0.0843464	258	0.126552	0.802356	-1.89445	-0.134599	0.0710492	219	0.0595137	0.843074	0.00711432	0.00504799	2.39288	0.0167169	0.655844	different
hsa-miR-145-5p	alanine	1.77073	0.51497	0.290823	258	0.0778095	0.760505	-1.69826	-0.4481	0.263858	219	0.0909119	0.870126	0.0845782	0.0696211	2.45254	0.014185	0.646705	different
hsa-miR-146b-3p	alanine	3.4376	0.892533	0.259639	258	0.000686043	0.38403	-0.532423	-0.122479	0.230042	219	0.594985	0.969405	0.0674123	0.0529191	2.92605	0.00343294	0.541242	different
hsa-miR-148a-5p	alanine	2.13815	0.609756	0.285179	258	0.0334625	0.683117	-0.771566	-0.199645	0.258753	219	0.441223	0.952797	0.0813268	0.0669531	2.10195	0.0355576	0.714455	different
hsa-miR-17-5p	alanine	2.48919	0.756028	0.303725	258	0.013447	0.614657	-1.16072	-0.304271	0.26214	219	0.247049	0.924733	0.0922489	0.0687173	2.64278	0.00822283	0.614449	different
hsa-miR-181a-3p	alanine	2.82576	0.7464	0.264141	258	0.00509328	0.522157	-1.62584	-0.378127	0.232573	219	0.105456	0.878105	0.0697706	0.0540904	3.19523	0.00139719	0.458024	different
hsa-miR-11400	arginine	-0.3649	-0.0801121	0.219545	258	0.715491	0.971422	-3.15713	-0.700857	0.221991	219	0.00182304	0.611669	0.0482002	0.0492802	1.98817	0.0467925	0.735851	same
hsa-miR-1908-5p	alanine	2.68897	0.709605	0.263895	258	0.00764362	0.56548	-0.876343	-0.210604	0.240321	219	0.381826	0.9454	0.0696404	0.0577541	2.57817	0.00993262	0.623667	different
hsa-miR-193a-5p	alanine	1.98102	0.514372	0.259649	258	0.0486714	0.714776	-1.11004	-0.264082	0.237903	219	0.268228	0.927225	0.0674178	0.0565981	2.21052	0.0270692	0.701747	different
hsa-miR-193b-5p	alanine	2.15294	0.540546	0.251073	258	0.032269	0.678952	-0.984581	-0.210671	0.21397	219	0.325942	0.939169	0.0630379	0.045783	2.27724	0.0227718	0.684286	different
hsa-miR-200a-3p	alanine	2.18439	0.631073	0.288902	258	0.0298521	0.671697	-0.906799	-0.227344	0.250711	219	0.365533	0.943456	0.0834643	0.0628559	2.24412	0.0248245	0.690702	different
hsa-miR-200b-3p	alanine	3.63574	0.94394	0.259628	258	0.00033577	0.358312	-0.00850973	-0.00207259	0.243556	219	0.993218	0.999559	0.0674068	0.0593194	2.65744	0.00787364	0.610127	different
hsa-miR-206	alanine	3.4962	0.928515	0.265578	258	0.000557184	0.375402	-0.645547	-0.159199	0.246611	219	0.519264	0.962968	0.0705319	0.0608168	3.00125	0.00268876	0.527461	different
hsa-miR-21-5p	alanine	2.50136	0.216641	0.0866092	258	0.0130045	0.614	-0.878007	-0.0509088	0.0579822	219	0.380924	0.9454	0.00750116	0.00336193	2.56701	0.010258	0.627275	different
hsa-miR-221-3p	alanine	0.803556	0.164308	0.204476	258	0.422408	0.920568	-2.29713	-0.336943	0.14668	219	0.0225781	0.789422	0.0418105	0.0215149	1.99189	0.0463828	0.735507	different
hsa-miR-1180-3p	Aspartic acid	3.87727	1.85048	0.477263	258	0.000134701	0.326182	0.138401	0.0351264	0.253801	219	0.890054	0.995033	0.22778	0.0644152	3.35834	0.000784127	0.42268	same
hsa-miR-2355-3p	alanine	2.07717	0.488377	0.235116	258	0.0387947	0.696211	-0.71957	-0.155457	0.216042	219	0.472575	0.956524	0.0552795	0.046674	2.01638	0.0437601	0.732208	different
hsa-miR-27a-5p	alanine	0.601712	0.161211	0.26792	258	0.547905	0.945741	-2.25466	-0.579127	0.256858	219	0.0251669	0.795044	0.071781	0.0659758	1.99468	0.0460777	0.735237	different
hsa-miR-27b-3p	alanine	2.99626	0.23862	0.0796394	258	0.00300473	0.482142	-0.634246	-0.0386614	0.0609564	219	0.526597	0.963313	0.00634244	0.00371568	2.76479	0.00569586	0.587409	different
hsa-miR-28-5p	alanine	2.49598	0.58057	0.232602	258	0.0131983	0.614	-0.52513	-0.100057	0.190538	219	0.600036	0.970198	0.0541037	0.0363047	2.26363	0.023597	0.687498	different
hsa-miR-30a-3p	alanine	1.4665	0.386658	0.263661	258	0.143755	0.814729	-2.1292	-0.503592	0.236517	219	0.03438	0.812175	0.0695169	0.0559402	2.51342	0.0119568	0.639174	different
hsa-miR-335-3p	alanine	2.14892	0.592356	0.275653	258	0.0325897	0.679887	-1.31527	-0.296614	0.225517	219	0.189828	0.910882	0.0759845	0.0508578	2.49606	0.0125581	0.640549	different
hsa-miR-339-3p	alanine	1.87002	0.509465	0.272438	258	0.062636	0.736997	-1.07958	-0.255643	0.236799	219	0.281544	0.929024	0.0742226	0.0560736	2.11961	0.0340385	0.710638	different
hsa-miR-345-5p	alanine	2.71473	0.790505	0.291192	258	0.0070896	0.560171	-0.638678	-0.15861	0.248341	219	0.523715	0.963095	0.0847926	0.0616735	2.47999	0.0131385	0.640549	different
hsa-miR-365a-3pXhsa-miR-365b-3p	alanine	2.77247	0.72134	0.26018	258	0.00597698	0.54271	-0.492568	-0.117651	0.238853	219	0.622823	0.972678	0.0676934	0.0570507	2.37546	0.0175271	0.660308	different
hsa-miR-371b-5p	alanine	1.35432	0.293496	0.21671	258	0.176842	0.832555	-1.75951	-0.389873	0.22158	219	0.0799195	0.862213	0.0469634	0.0490978	2.20486	0.0274638	0.701747	different
hsa-miR-379-5p	alanine	2.35564	0.667713	0.283453	258	0.0192544	0.644984	-1.42082	-0.37226	0.262004	219	0.156825	0.900329	0.0803454	0.0686463	2.69427	0.00705428	0.608545	different
hsa-miR-4286	alanine	1.88881	0.395963	0.209636	258	0.0600606	0.735137	-1.12361	-0.23504	0.209182	219	0.262437	0.92701	0.0439473	0.0437572	2.13069	0.0331146	0.708004	different
hsa-miR-433-3p	alanine	2.00105	0.491451	0.245597	258	0.0464551	0.711342	-1.04655	-0.224345	0.214365	219	0.296486	0.932596	0.0603177	0.0459524	2.19575	0.0281095	0.702373	different
hsa-miR-1180-3p	formylmethionine	3.38172	0.871001	0.257562	258	0.000834414	0.405605	0.9251	0.2043	0.220841	219	0.355956	0.943218	0.0663381	0.0487708	1.96506	0.049407	0.73963	same
hsa-miR-493-5p	alanine	2.37831	0.681644	0.286609	258	0.0181354	0.638734	-0.51766	-0.140899	0.272184	219	0.60523	0.970601	0.0821444	0.0740839	2.08103	0.0374312	0.717426	different
hsa-miR-502-3p	alanine	1.97835	0.319289	0.161392	258	0.0489742	0.714881	-1.1965	-0.17452	0.145859	219	0.232826	0.920313	0.0260472	0.0212748	2.27001	0.0232073	0.684491	different
hsa-miR-505-3p	alanine	3.05029	0.878145	0.287889	258	0.00252928	0.468047	-0.497309	-0.131636	0.264696	219	0.619482	0.972356	0.0828799	0.0700639	2.58203	0.00982215	0.623667	different
hsa-miR-543	alanine	3.53568	0.965305	0.273018	258	0.000483563	0.368168	-0.0657751	-0.0161374	0.245342	219	0.947618	0.997319	0.0745389	0.0601929	2.6738	0.00749961	0.608545	different
hsa-miR-548av-5pXhsa-miR-548k	alanine	2.22671	0.570721	0.256306	258	0.0268472	0.663104	-1.25302	-0.294005	0.234638	219	0.211567	0.915184	0.065693	0.055055	2.4885	0.0128282	0.640549	different
hsa-miR-574-3p	alanine	3.13519	0.748783	0.238832	258	0.00192019	0.451262	-0.863653	-0.19318	0.223678	219	0.388745	0.94668	0.0570405	0.0500319	2.87869	0.0039933	0.550464	different
hsa-miR-576-3p	alanine	2.71522	0.857315	0.315745	258	0.00707937	0.559958	-0.327611	-0.0964697	0.294464	219	0.743526	0.983889	0.0996946	0.0867092	2.20914	0.027165	0.701747	different
hsa-miR-625-3p	alanine	2.26037	0.674749	0.298513	258	0.024649	0.654218	-1.36355	-0.338755	0.248437	219	0.174143	0.907115	0.0891101	0.0617208	2.60964	0.0090638	0.619539	different
hsa-miR-652-3p	alanine	2.34778	0.584661	0.249027	258	0.0196568	0.645219	-1.28868	-0.271758	0.210881	219	0.198901	0.91389	0.0620147	0.0444707	2.62447	0.00867851	0.617582	different
hsa-miR-766-5p	alanine	2.58584	0.633615	0.245032	258	0.0102741	0.58809	-0.292955	-0.0662075	0.225999	219	0.76984	0.986459	0.0600408	0.0510755	2.09942	0.0357801	0.714923	different
hsa-miR-769-5p	alanine	1.63374	0.453321	0.277474	258	0.103557	0.780678	-1.11442	-0.256701	0.230345	219	0.266349	0.927225	0.0769918	0.0530588	1.96886	0.0489689	0.73905	different
hsa-miR-873-3p	alanine	1.2339	0.324322	0.262843	258	0.218386	0.852315	-1.94064	-0.446774	0.23022	219	0.0536151	0.836502	0.0690866	0.0530011	2.20685	0.0273247	0.701747	different
hsa-miR-885-5p	alanine	2.93906	0.692371	0.235576	258	0.00359638	0.498319	-0.0752632	-0.0165876	0.220394	219	0.940076	0.997134	0.0554961	0.0485735	2.19765	0.0279738	0.701906	different
hsa-miR-1292-5p	allantoin	1.18103	0.223969	0.189639	258	0.2387	0.861708	-2.43405	-0.489928	0.201281	219	0.0157511	0.767879	0.0359628	0.0405141	2.58149	0.00983754	0.623667	different
hsa-miR-1301-3p	allantoin	-1.61916	-0.284693	0.175828	258	0.106659	0.784381	1.83892	0.223707	0.121652	219	0.0673133	0.851828	0.0309153	0.0147992	-2.37782	0.0174154	0.659345	different
hsa-miR-1-3p	allantoin	2.16023	0.508316	0.235307	258	0.0316944	0.677333	-1.39743	-0.343626	0.245898	219	0.163731	0.902319	0.0553692	0.060466	2.50317	0.0123088	0.639248	different
hsa-miR-151a-3p	allantoin	-1.59921	-0.116486	0.0728395	258	0.111021	0.788158	2.06164	0.154984	0.0751751	219	0.0404499	0.824332	0.00530559	0.00565129	-2.59345	0.00950172	0.623667	different
hsa-miR-15a-5p	allantoin	1.84167	0.42532	0.230943	258	0.0666942	0.744764	-2.16357	-0.523844	0.24212	219	0.0316052	0.807184	0.0533345	0.0586222	2.83672	0.00455799	0.56908	different
hsa-miR-15a-5p	allantoin	0.782436	0.173739	0.222049	258	0.43469	0.923335	-2.00555	-0.45195	0.22535	219	0.0461641	0.830348	0.0493056	0.0507826	1.97773	0.0479593	0.737227	different
hsa-miR-15b-3p	allantoin	1.31907	0.329107	0.249499	258	0.188338	0.83877	-1.75603	-0.434565	0.24747	219	0.0805134	0.862818	0.0622497	0.0612413	2.17315	0.0297692	0.705289	different
hsa-miR-181c-3p	allantoin	1.03039	0.224125	0.217515	258	0.303812	0.887167	-1.86778	-0.436896	0.233912	219	0.0631599	0.848726	0.0473129	0.0547149	2.06946	0.0385033	0.718787	different
hsa-miR-193a-5p	allantoin	2.06787	0.442941	0.214202	258	0.0396689	0.696864	-1.16947	-0.275247	0.23536	219	0.243514	0.923955	0.0458823	0.0553945	2.25675	0.0240237	0.688468	different
hsa-miR-1180-3p	TG(56:4)	-3.0566	-0.739218	0.241843	258	0.00247854	0.467797	-0.0479008	-0.0107116	0.22362	219	0.96184	0.998109	0.0584881	0.0500058	-2.21172	0.0269859	0.701544	same
hsa-miR-204-5p	allantoin	2.04132	0.422578	0.207012	258	0.0422569	0.701262	-0.914615	-0.191704	0.209601	219	0.361423	0.943456	0.0428541	0.0439327	2.08517	0.037054	0.717426	different
hsa-miR-206	allantoin	2.18276	0.485429	0.222392	258	0.0299732	0.671956	-0.765137	-0.186659	0.243955	219	0.445033	0.953288	0.0494583	0.0595141	2.03595	0.0417551	0.726976	different
hsa-miR-23b-5p	allantoin	2.23994	0.478586	0.213661	258	0.0259638	0.659036	-0.790103	-0.1677	0.21225	219	0.430342	0.950708	0.0456508	0.0450502	2.14595	0.0318773	0.706433	different
hsa-miR-26b-3p	allantoin	1.83523	0.408765	0.222732	258	0.0676458	0.745849	-1.03762	-0.25239	0.243239	219	0.300618	0.933228	0.0496097	0.0591651	2.00465	0.0450004	0.733223	different
hsa-miR-29c-3p	allantoin	2.31478	0.528885	0.228482	258	0.0214258	0.647187	-1.10309	-0.253784	0.230066	219	0.271226	0.927901	0.0522039	0.0529303	2.41383	0.0157859	0.654427	different
hsa-miR-323a-3p	allantoin	1.30736	0.313151	0.239529	258	0.192276	0.841335	-1.71482	-0.42694	0.248971	219	0.0878265	0.867278	0.057374	0.0619866	2.14217	0.0321796	0.706433	different
hsa-miR-323a-3p	allantoin	1.53987	0.352254	0.228755	258	0.124841	0.800042	-1.42298	-0.329942	0.231867	219	0.156198	0.899884	0.0523289	0.0537623	2.09445	0.0362201	0.715853	different
hsa-miR-338-5p	allantoin	2.32257	0.493586	0.212517	258	0.020996	0.646559	-1.56025	-0.360683	0.23117	219	0.120178	0.886737	0.0451634	0.0534393	2.72051	0.00651818	0.600894	different
hsa-miR-338-5p	allantoin	1.47883	0.302414	0.204495	258	0.140429	0.812466	-2.11533	-0.452318	0.213828	219	0.0355578	0.814114	0.0418182	0.0457224	2.55087	0.0107455	0.630568	different
hsa-miR-365a-3pXhsa-miR-365b-3p	allantoin	1.66255	0.360513	0.216843	258	0.0976404	0.776604	-1.43891	-0.33868	0.235372	219	0.151636	0.897055	0.0470208	0.0554	2.18476	0.0289067	0.702485	different
hsa-miR-4446-3p	allantoin	1.82813	0.405755	0.221951	258	0.0687082	0.74746	-1.17031	-0.266817	0.227989	219	0.243179	0.923923	0.0492624	0.051979	2.11378	0.0345341	0.712177	different
hsa-miR-451a	allantoin	1.38238	0.147008	0.106344	258	0.168074	0.829047	-1.85325	-0.174169	0.0939803	219	0.0652228	0.850497	0.0113091	0.00883229	2.26308	0.0236306	0.687498	different
hsa-miR-4732-5p	allantoin	1.94667	0.429836	0.220806	258	0.0526814	0.721832	-1.21149	-0.262624	0.216778	219	0.227045	0.919174	0.0487553	0.0469928	2.23784	0.0252313	0.691939	different
hsa-miR-493-3p	allantoin	2.00262	0.4216	0.210524	258	0.0462851	0.711006	-1.02761	-0.24039	0.233932	219	0.305295	0.935028	0.0443204	0.0547241	2.10347	0.0354248	0.714296	different
hsa-miR-5010-5p	allantoin	1.64132	0.322976	0.196778	258	0.101974	0.779908	-1.64859	-0.333193	0.202108	219	0.100699	0.875832	0.0387217	0.0408476	2.32618	0.0200092	0.670592	different
hsa-miR-548e-3p	allantoin	0.95587	0.234122	0.244931	258	0.34005	0.897224	-2.11193	-0.518017	0.245281	219	0.0358519	0.81485	0.059991	0.0601627	2.16985	0.0300183	0.705645	different
hsa-miR-874-3p	allantoin	1.74383	0.399113	0.228871	258	0.0824026	0.763982	-1.98214	-0.446829	0.225428	219	0.0487436	0.831283	0.052382	0.0508178	2.63331	0.00845582	0.617257	different
hsa-miR-92a-3p	allantoin	1.93697	0.114607	0.0591681	258	0.0538627	0.722782	-0.962147	-0.0560116	0.0582152	219	0.337062	0.940816	0.00350086	0.00338901	2.05551	0.0398297	0.721578	different
hsa-miR-92b-5p	allantoin	1.62009	0.340617	0.210245	258	0.106458	0.784004	-2.35883	-0.486395	0.206202	219	0.0192333	0.783544	0.0442031	0.0425192	2.80832	0.00498012	0.575078	different
hsa-miR-92b-5p	allantoin	1.56294	0.343752	0.21994	258	0.119317	0.795968	-1.28111	-0.286828	0.223891	219	0.201542	0.91389	0.0483736	0.050127	2.00919	0.044517	0.73301	different
hsa-miR-96-5p	allantoin	1.66933	0.227162	0.13608	258	0.0962885	0.775066	-1.17591	-0.118363	0.100656	219	0.240936	0.923274	0.0185177	0.0101317	2.04137	0.0412138	0.726055	different
hsa-miR-125b-1-3p	alpha-glycerophosphocholine	-2.67781	-0.781361	0.291791	258	0.00789563	0.568781	0.05141	0.011889	0.231258	219	0.959047	0.998069	0.085142	0.0534804	-2.13056	0.0331257	0.708004	different
hsa-miR-224-5p	alpha-glycerophosphocholine	-2.26965	-0.716722	0.315785	258	0.0240706	0.653576	0.604891	0.133832	0.221249	219	0.545892	0.964737	0.09972	0.0489511	-2.20591	0.0273901	0.701747	different
hsa-miR-320a-3p	alpha-glycerophosphocholine	-1.75197	-0.218976	0.124988	258	0.0809906	0.762216	1.29866	0.109025	0.0839518	219	0.195458	0.912966	0.0156221	0.0070479	-2.17846	0.0293719	0.703957	different
hsa-miR-95-3p	alpha-glycerophosphocholine	3.13385	1.17561	0.375132	258	0.00192863	0.451292	-0.446163	-0.126127	0.282692	219	0.655931	0.975925	0.140724	0.0799147	2.77129	0.00558349	0.583293	different
hsa-let-7b-5p	alpha-linolenate	-1.85856	-0.129274	0.0695562	258	0.0642515	0.740734	0.860473	0.0507803	0.0590144	219	0.390491	0.946928	0.00483806	0.0034827	-1.97389	0.0483947	0.738083	different
hsa-let-7d-5p	alpha-linolenate	-1.55258	-0.227537	0.146554	258	0.121774	0.797397	2.19679	0.315055	0.143416	219	0.0291092	0.805911	0.0214781	0.0205682	-2.64612	0.00814214	0.612795	different
hsa-miR-100-5p	alpha-linolenate	1.93443	0.171458	0.0886349	258	0.0541754	0.723625	-1.71731	-0.140991	0.0821001	219	0.08737	0.867164	0.00785615	0.00674042	2.58615	0.00970549	0.623667	different
hsa-miR-10399-3p	alpha-linolenate	-1.21066	-0.303847	0.250975	258	0.227154	0.856825	1.7047	0.386199	0.226549	219	0.0897011	0.869815	0.0629886	0.0513245	-2.04094	0.041257	0.72621	different
hsa-miR-103a-3p	alpha-linolenate	-2.21435	-0.365985	0.165279	258	0.0276966	0.666727	0.788721	0.0935181	0.118569	219	0.431148	0.95083	0.0273171	0.0140587	-2.25899	0.0238837	0.688468	different
hsa-miR-11400	alpha-linolenate	-1.67508	-0.428384	0.25574	258	0.0951541	0.774153	1.39292	0.310315	0.22278	219	0.165089	0.902835	0.0654028	0.049631	-2.17799	0.029407	0.704256	different
hsa-miR-1180-3p	alpha-linolenate	-1.73957	-0.478385	0.275001	258	0.0831501	0.764676	2.25489	0.494542	0.21932	219	0.0251523	0.795044	0.0756256	0.0481012	-2.76598	0.00567527	0.587409	different
hsa-miR-126-3p	alpha-linolenate	-2.32348	-0.330861	0.142399	258	0.0209466	0.646231	1.19847	0.0773136	0.0645105	219	0.232062	0.920263	0.0202775	0.00416161	-2.61098	0.00902834	0.619236	different
hsa-miR-1287-5p	alpha-linolenate	-1.20121	-0.253669	0.211179	258	0.230794	0.858161	3.16189	0.597279	0.188899	219	0.00179485	0.611669	0.0445964	0.0356829	-3.00332	0.00267054	0.527461	different
hsa-miR-1307-3p	alpha-linolenate	-1.22161	-0.321614	0.26327	258	0.222992	0.854058	1.7729	0.396037	0.223383	219	0.077667	0.860707	0.0693113	0.0499001	-2.07852	0.0376614	0.717426	different
hsa-miR-130b-5p	alpha-linolenate	-1.55419	-0.389296	0.250481	258	0.121389	0.797194	1.2981	0.256036	0.197239	219	0.195651	0.912973	0.062741	0.0389032	-2.02415	0.042955	0.730589	different
hsa-miR-142-3p	alpha-linolenate	-1.85282	-0.494076	0.266661	258	0.0650723	0.742942	3.15146	0.720666	0.228676	219	0.0018572	0.611669	0.0711081	0.0522929	-3.458	0.000544211	0.398033	different
hsa-miR-15a-5p	alpha-linolenate	-2.12105	-0.56804	0.26781	258	0.0348901	0.687995	1.04591	0.244308	0.233584	219	0.296781	0.93278	0.0717224	0.0545614	-2.28596	0.0222566	0.680513	different
hsa-miR-15b-3p	alpha-linolenate	-2.3928	-0.688434	0.287711	258	0.0174505	0.635717	0.883235	0.210249	0.238045	219	0.3781	0.945044	0.0827776	0.0566653	-2.40662	0.0161007	0.654607	different
hsa-miR-15b-5p	alpha-linolenate	-1.20648	-0.298869	0.247719	258	0.228758	0.857723	2.05135	0.412888	0.201277	219	0.041451	0.827439	0.0613646	0.0405123	-2.22994	0.0257511	0.695532	different
hsa-miR-181a-3p	alpha-linolenate	-1.03717	-0.266381	0.256835	258	0.300647	0.885902	2.05828	0.451609	0.219411	219	0.0407747	0.82573	0.0659641	0.0481411	-2.12552	0.033543	0.708747	different
hsa-miR-185-5p	alpha-linolenate	-1.55163	-0.218796	0.141011	258	0.122001	0.797397	2.1714	0.15577	0.0717372	219	0.0310007	0.806706	0.019884	0.00514622	-2.36754	0.017907	0.663602	different
hsa-miR-199a-3pXhsa-miR-199b-3p	alpha-linolenate	-1.79557	-0.384606	0.214197	258	0.0737557	0.75484	2.29551	0.331551	0.144435	219	0.0226726	0.789422	0.0458804	0.0208614	-2.77211	0.00556949	0.583293	different
hsa-miR-122-5p	N-Acetyl-L-Glutamine	-3.61159	-0.542652	0.150253	258	0.00036694	0.358312	-1.1015	-0.125161	0.113627	219	0.271916	0.927994	0.022576	0.0129111	-2.21622	0.0266766	0.700658	same
hsa-miR-200c-3p	alpha-linolenate	-2.14262	-0.48603	0.226838	258	0.0330978	0.682098	1.41641	0.295314	0.208494	219	0.158108	0.901033	0.0514557	0.0434699	-2.53601	0.0112124	0.634181	different
hsa-miR-21-3p	alpha-linolenate	-1.56579	-0.417237	0.26647	258	0.118647	0.795618	1.89411	0.45588	0.240683	219	0.059559	0.843074	0.0710063	0.0579282	-2.43158	0.0150333	0.653015	different
hsa-miR-221-3p	alpha-linolenate	-2.7552	-0.533237	0.193539	258	0.00629199	0.546322	2.76645	0.382156	0.13814	219	0.00616274	0.686911	0.0374573	0.0190825	-3.84973	0.000118246	0.306486	different
hsa-miR-122-5p	Aspartic acid	3.48379	0.828554	0.237831	258	0.000582407	0.37746	0.0524748	0.00607183	0.115709	219	0.958199	0.998018	0.0565635	0.0133887	3.10975	0.00187245	0.494659	same
hsa-miR-221-5p	alpha-linolenate	-1.61004	-0.335142	0.208157	258	0.108635	0.785869	1.27221	0.199555	0.156857	219	0.204679	0.914581	0.0433295	0.024604	-2.05147	0.0402208	0.722511	different
hsa-miR-224-5p	alpha-linolenate	-1.45277	-0.325184	0.223837	258	0.147527	0.817218	1.32512	0.242146	0.182735	219	0.186544	0.910552	0.0501031	0.0333922	-1.96338	0.0496017	0.73963	different
hsa-miR-30c-5p	alpha-linolenate	-1.81422	-0.333872	0.184031	258	0.0708287	0.750614	1.0805	0.128793	0.119198	219	0.281135	0.928918	0.0338673	0.0142081	-2.11011	0.0348488	0.712551	different
hsa-miR-30d-5p	alpha-linolenate	-1.33001	-0.0895169	0.0673052	258	0.184712	0.836539	1.62669	0.0676731	0.0416017	219	0.105274	0.87804	0.00453	0.0017307	-1.98661	0.0469652	0.735851	different
hsa-miR-30e-5p	alpha-linolenate	-2.15879	-0.195064	0.0903579	258	0.031807	0.677333	1.85522	0.126709	0.0682986	219	0.0649398	0.850497	0.00816455	0.0046647	-2.84085	0.0044993	0.567876	different
hsa-miR-3143	alpha-linolenate	-2.16876	-0.522005	0.240693	258	0.0310328	0.674815	1.58442	0.340347	0.214808	219	0.114574	0.882124	0.057933	0.0461426	-2.67307	0.00751607	0.608545	different
hsa-miR-329-3p	alpha-linolenate	-1.44573	-0.335501	0.232064	258	0.149492	0.81754	1.59888	0.327448	0.204799	219	0.111323	0.880034	0.0538537	0.0419425	-2.14193	0.0321988	0.706433	different
hsa-miR-339-5p	alpha-linolenate	-1.86157	-0.510363	0.274157	258	0.0638231	0.74029	2.66066	0.62299	0.234149	219	0.00838974	0.714909	0.075162	0.0548256	-3.1435	0.00166938	0.481784	different
hsa-miR-340-3p	alpha-linolenate	-1.18349	-0.313426	0.264832	258	0.237726	0.861708	1.63676	0.377121	0.230406	219	0.103149	0.876647	0.070136	0.0530871	-1.96719	0.049161	0.73905	different
hsa-miR-340-5p	alpha-linolenate	-2.10939	-0.55289	0.262108	258	0.0358932	0.690131	1.58332	0.316417	0.199844	219	0.114826	0.882508	0.0687008	0.0399378	-2.63743	0.00835368	0.616737	different
hsa-miR-345-5p	alpha-linolenate	-1.48502	-0.419037	0.282176	258	0.138784	0.81137	1.82272	0.425722	0.233564	219	0.0697419	0.854717	0.0796235	0.0545523	-2.30619	0.0211	0.675181	different
hsa-miR-378a-3p	alpha-linolenate	-1.84484	-0.326699	0.177088	258	0.0662297	0.744071	1.09819	0.0984166	0.0896168	219	0.273354	0.928285	0.0313601	0.00803116	-2.14194	0.0321986	0.706433	different
hsa-miR-378i	alpha-linolenate	-1.6619	-0.239837	0.144314	258	0.0977703	0.776605	1.32126	0.128861	0.0975288	219	0.187825	0.910874	0.0208266	0.00951187	-2.11677	0.0342794	0.711355	different
hsa-miR-379-5p	alpha-linolenate	-1.38141	-0.378333	0.273874	258	0.168371	0.829051	1.69857	0.420545	0.247587	219	0.0908529	0.870126	0.0750071	0.0612995	-2.16383	0.0304778	0.705892	different
hsa-miR-409-3p	alpha-linolenate	-2.75666	-0.649262	0.235525	258	0.00626478	0.546278	1.37069	0.246589	0.1799	219	0.171906	0.906566	0.0554721	0.0323642	-3.02272	0.0025051	0.516045	different
hsa-miR-411-5p	alpha-linolenate	-2.20196	-0.595841	0.270595	258	0.0285706	0.669167	1.8198	0.444758	0.2444	219	0.0701874	0.854926	0.0732217	0.0597314	-2.85387	0.00431903	0.563474	different
hsa-miR-432-5p	alpha-linolenate	-0.808864	-0.228228	0.282159	258	0.419353	0.919997	2.23002	0.522201	0.234168	219	0.0267846	0.797978	0.0796135	0.0548348	-2.04659	0.040698	0.724195	different
hsa-miR-485-5p	alpha-linolenate	-1.38394	-0.371073	0.268129	258	0.167598	0.828947	1.79524	0.405051	0.225625	219	0.0740265	0.858461	0.0718932	0.0509066	-2.21479	0.0267746	0.70073	different
hsa-miR-495-3p	alpha-linolenate	-1.00099	-0.264377	0.264115	258	0.317788	0.892012	2.82815	0.653972	0.231236	219	0.00512631	0.66954	0.069757	0.0534702	-2.6161	0.00889407	0.618976	different
hsa-miR-505-3p	alpha-linolenate	-0.932546	-0.261808	0.280746	258	0.351943	0.900532	1.91247	0.475555	0.248661	219	0.0571517	0.840294	0.0788182	0.0618321	-1.96613	0.0492841	0.739587	different
hsa-miR-548av-3pXhsa-miR-548o-3p	alpha-linolenate	-1.47198	-0.36849	0.250336	258	0.142268	0.814016	1.73278	0.378087	0.218197	219	0.0845761	0.864769	0.0626679	0.04761	-2.24818	0.024565	0.68989	different
hsa-miR-584-5p	alpha-linolenate	-0.674627	-0.0906528	0.134375	258	0.500529	0.938392	2.23754	0.266962	0.119311	219	0.026282	0.797806	0.0180566	0.0142351	-1.99008	0.046582	0.735566	different
hsa-miR-122-5p	Uric acid	-2.95984	-0.345387	0.116691	258	0.00337006	0.49211	-0.181008	-0.0207424	0.114593	219	0.856532	0.993031	0.0136168	0.0131317	-1.98499	0.0471453	0.735969	same
hsa-miR-629-5p	alpha-linolenate	-1.15398	-0.243854	0.211315	258	0.249597	0.865563	2.28567	0.369507	0.161662	219	0.0232528	0.789422	0.044654	0.0261347	-2.30533	0.0211479	0.675181	different
hsa-miR-654-3p	alpha-linolenate	-1.74379	-0.444717	0.255028	258	0.0824097	0.763982	1.2296	0.243894	0.198352	219	0.220196	0.917322	0.0650395	0.0393435	-2.13137	0.0330586	0.707553	different
hsa-miR-766-3p	alpha-linolenate	-1.45917	-0.370896	0.254184	258	0.145759	0.816455	2.081	0.467854	0.224821	219	0.0386235	0.820136	0.0646093	0.0505446	-2.47169	0.0134478	0.641241	different
hsa-miR-92a-3p	alpha-linolenate	-2.2367	-0.160443	0.0717321	258	0.0261778	0.660379	0.486595	0.0292112	0.0600319	219	0.627043	0.972857	0.0051455	0.00360383	-2.02757	0.0426044	0.729638	different
hsa-miR-122-5p	12.13-diHOME	-2.53161	-0.500755	0.197801	258	0.0119602	0.604885	-0.403489	-0.0409523	0.101495	219	0.686991	0.97942	0.0391251	0.0103013	-2.0682	0.0386215	0.718787	same
hsa-miR-99a-5p	alpha-linolenate	1.54292	0.115708	0.0749927	258	0.1241	0.79986	-1.36427	-0.100041	0.0733294	219	0.173917	0.907115	0.0056239	0.0053772	2.05698	0.0396883	0.721164	different
hsa-miR-215-5p	AMP	2.44665	0.405471	0.165725	258	0.0151003	0.623445	-1.45991	-0.184289	0.126233	219	0.145781	0.894742	0.0274647	0.0159347	2.83095	0.00464093	0.570554	different
hsa-miR-122-5p	TG(49:2)	-0.122196	-0.0154877	0.126745	258	0.902841	0.99212	-2.95551	-0.39028	0.132052	219	0.00347127	0.646847	0.0160643	0.0174377	2.04765	0.0405942	0.723985	same
hsa-miR-23b-5p	AMP	3.07612	0.679815	0.220998	258	0.00232741	0.466208	-0.0103874	-0.00234	0.225273	219	0.991722	0.999559	0.04884	0.0507478	2.16162	0.0306473	0.706433	different
hsa-miR-3605-5p	AMP	2.64627	0.613364	0.231784	258	0.00864865	0.574425	-1.5384	-0.346218	0.225051	219	0.125429	0.888509	0.053724	0.050648	2.97023	0.00297576	0.531101	different
hsa-miR-5010-5p	AMP	1.904	0.40799	0.214281	258	0.058045	0.730364	-1.56357	-0.360605	0.230629	219	0.119396	0.885845	0.0459163	0.0531897	2.44145	0.0146285	0.649632	different
hsa-miR-1246	dodecanedioate	-3.80422	-0.51512	0.135408	258	0.000178426	0.343355	-0.22177	-0.0297346	0.134079	219	0.824705	0.990724	0.0183352	0.0179771	-2.54718	0.0108597	0.631393	same
hsa-miR-651-5p	AMP	1.62986	0.345424	0.211935	258	0.104376	0.781594	-1.49292	-0.341637	0.228838	219	0.13693	0.891117	0.0449163	0.0523666	2.20281	0.0276083	0.701747	different
hsa-miR-760	AMP	-0.60217	-0.130068	0.215999	258	0.5476	0.945732	2.18792	0.495097	0.226286	219	0.0297582	0.806489	0.0466557	0.0512056	-1.99843	0.04567	0.734344	different
hsa-miR-1273h-3p	anserine	-1.8685	-0.408626	0.218693	258	0.0628487	0.737944	1.83408	0.395309	0.215536	219	0.068031	0.852347	0.0478265	0.0464556	-2.61822	0.00883891	0.618976	different
hsa-miR-16-5p	anserine	1.09589	0.152226	0.138906	258	0.274169	0.875393	-3.20579	-0.405623	0.126528	219	0.00155304	0.606688	0.019295	0.0160094	2.96895	0.00298823	0.531101	different
hsa-miR-182-5p	anserine	2.3406	0.298002	0.127319	258	0.0200303	0.645219	-1.54042	-0.146213	0.0949173	219	0.124935	0.887916	0.0162101	0.0090093	2.79722	0.00515449	0.578723	different
hsa-miR-1246	dodecanoate	-2.83548	-0.420064	0.148146	258	0.00494556	0.519937	-0.183514	-0.0243735	0.132816	219	0.854569	0.992853	0.0219471	0.0176401	-1.98874	0.04673	0.735851	same
hsa-miR-23b-3p	anserine	1.75887	0.319414	0.181601	258	0.0798081	0.761522	-0.996947	-0.125609	0.125994	219	0.319916	0.937776	0.0329791	0.0158745	2.01342	0.0440705	0.732782	different
hsa-miR-363-3p	anserine	3.01108	0.393567	0.130706	258	0.0028668	0.479167	-1.35746	-0.126465	0.0931628	219	0.176065	0.907538	0.0170842	0.00867931	3.23987	0.00119584	0.451458	different
hsa-miR-4286	anserine	-2.03104	-0.341081	0.167934	258	0.043296	0.702927	1.15899	0.220731	0.190451	219	0.247751	0.92499	0.0282018	0.0362715	-2.21259	0.0269258	0.701544	different
hsa-miR-484	anserine	1.588	0.140462	0.0884524	258	0.113536	0.790689	-1.50885	-0.0939019	0.062234	219	0.132812	0.891117	0.00782382	0.00387307	2.16699	0.030236	0.705683	different
hsa-miR-486-5p	anserine	2.16619	0.184309	0.0850843	258	0.0312308	0.676245	-1.01025	-0.0944993	0.0935401	219	0.313514	0.93634	0.00723934	0.00874974	2.20492	0.0274594	0.701747	different
hsa-miR-493-5p	anserine	-1.70399	-0.393753	0.231077	258	0.0896099	0.769616	1.19639	0.295732	0.247187	219	0.232868	0.920313	0.0533964	0.0611014	-2.03764	0.0415864	0.726715	different
hsa-miR-6852-5p	anserine	-2.19885	-0.454077	0.206507	258	0.0287943	0.670623	0.692213	0.146523	0.211673	219	0.489554	0.95939	0.0426451	0.0448057	-2.03097	0.042258	0.729213	different
hsa-miR-7976	anserine	2.32504	0.518309	0.222925	258	0.0208618	0.646114	-1.7792	-0.330805	0.185929	219	0.0766263	0.859747	0.0496957	0.0345695	2.92511	0.00344338	0.541257	different
hsa-let-7a-5p	Anthranilic acid	1.34409	0.0867041	0.0645079	258	0.180125	0.834	-2.8478	-0.125455	0.0440534	219	0.00483132	0.66954	0.00416127	0.0019407	2.71598	0.00660797	0.600918	different
hsa-miR-100-5p	Anthranilic acid	-2.42041	-0.18811	0.0777183	258	0.0162078	0.626849	2.65091	0.136016	0.0513093	219	0.00862783	0.716634	0.00604013	0.00263265	-3.48045	0.000500572	0.39589	different
hsa-miR-10399-5p	Anthranilic acid	1.95028	0.460362	0.236049	258	0.0522473	0.721621	-1.42759	-0.215076	0.150656	219	0.154867	0.898891	0.0557193	0.0226974	2.41202	0.0158643	0.654427	different
hsa-miR-106a-5p	Anthranilic acid	1.25774	0.278422	0.221366	258	0.209645	0.848961	-1.98324	-0.287836	0.145135	219	0.0486197	0.831283	0.049003	0.021064	2.13923	0.0324171	0.706433	different
hsa-miR-106b-3p	Anthranilic acid	2.24342	0.458357	0.204312	258	0.0257358	0.658635	-0.263474	-0.0296661	0.112596	219	0.792439	0.988623	0.0417435	0.0126778	2.09197	0.0364409	0.716017	different
hsa-miR-125a-3p	Anthranilic acid	2.3529	0.508261	0.216015	258	0.0193941	0.644984	-1.51107	-0.200768	0.132864	219	0.132245	0.891117	0.0466625	0.017653	2.7958	0.00517714	0.578723	different
hsa-miR-125b-5p	Anthranilic acid	-2.6847	-0.203845	0.0759286	258	0.00773925	0.566844	1.59509	0.082264	0.0515734	219	0.112169	0.880789	0.00576515	0.00265982	-3.11708	0.00182653	0.49421	different
hsa-miR-126-5p	Anthranilic acid	2.05894	0.361235	0.175447	258	0.0405236	0.698288	-1.46602	-0.0983086	0.0670581	219	0.14411	0.894742	0.0307817	0.00449678	2.44665	0.014419	0.647033	different
hsa-miR-128-3p	Anthranilic acid	2.19199	0.411005	0.187503	258	0.0292918	0.671296	-0.872225	-0.0701071	0.0803773	219	0.384063	0.945499	0.0351574	0.00646052	2.35834	0.018357	0.665552	different
hsa-miR-1292-5p	Anthranilic acid	2.10241	0.424092	0.201717	258	0.0365059	0.691736	-0.533746	-0.0706845	0.132431	219	0.594071	0.969269	0.0406898	0.017538	2.05042	0.040323	0.722727	different
hsa-miR-1294	Anthranilic acid	2.14086	0.434708	0.203053	258	0.0332415	0.682403	-1.38723	-0.175685	0.126645	219	0.166816	0.903022	0.0412306	0.0160389	2.55063	0.0107528	0.630568	different
hsa-miR-139-5p	Anthranilic acid	2.58339	0.605801	0.234498	258	0.0103454	0.58809	-1.01976	-0.148021	0.145153	219	0.308993	0.935697	0.0549895	0.0210693	2.73334	0.00626949	0.595783	different
hsa-miR-144-3p	Anthranilic acid	2.55817	0.478822	0.187173	258	0.0111058	0.598312	-0.445311	-0.0249767	0.0560883	219	0.656545	0.975925	0.0350339	0.00314589	2.57834	0.00992764	0.623667	different
hsa-miR-1255b-5p	TG(53:3)	-3.12604	-0.620509	0.198497	258	0.00197864	0.452065	-0.0145795	-0.00351414	0.241033	219	0.988381	0.999558	0.039401	0.0580967	-1.97599	0.0481561	0.738061	same
hsa-miR-146a-5p	Anthranilic acid	1.50974	0.0900496	0.0596457	258	0.132357	0.807439	-2.0564	-0.0581979	0.0283009	219	0.0409573	0.82611	0.00355761	0.000800939	2.24552	0.024735	0.690347	different
hsa-miR-151a-5p	Anthranilic acid	2.42146	0.273774	0.113062	258	0.0161624	0.6266	-0.137043	-0.00687101	0.0501377	219	0.891126	0.995033	0.0127829	0.00251379	2.26912	0.0232609	0.684604	different
hsa-miR-151a-5pXhsa-miR-151b	Anthranilic acid	3.78672	0.204072	0.0538916	258	0.000190737	0.343355	-1.48481	-0.0466369	0.0314093	219	0.139065	0.892071	0.0029043	0.000986542	4.01928	5.84e-05	0.306486	different
hsa-miR-151b	Anthranilic acid	2.92256	0.294108	0.100634	258	0.00378584	0.503	-0.157986	-0.00792925	0.0501896	219	0.874617	0.993941	0.0101271	0.002519	2.68585	0.00723465	0.608545	different
hsa-miR-15b-5p	Anthranilic acid	1.97047	0.427728	0.217069	258	0.049875	0.716805	-0.752204	-0.0963121	0.12804	219	0.452755	0.954311	0.0471191	0.0163942	2.07937	0.0375831	0.717426	different
hsa-miR-16-5p	Anthranilic acid	1.61783	0.236046	0.145903	258	0.106946	0.784854	-1.15922	-0.0981808	0.0846955	219	0.247658	0.924983	0.0212877	0.00717333	1.98114	0.0475753	0.73683	different
hsa-miR-181a-5p	Anthranilic acid	2.49678	0.243231	0.0974179	258	0.0131695	0.614	-0.596272	-0.023991	0.040235	219	0.551624	0.965977	0.00949025	0.00161886	2.53532	0.0112345	0.634384	different
hsa-miR-185-5p	Anthranilic acid	2.62837	0.323479	0.123072	258	0.00910431	0.578937	-2.08651	-0.0944978	0.0452898	219	0.0381167	0.819576	0.0151467	0.00205116	3.18723	0.00143641	0.460349	different
hsa-miR-197-3p	Anthranilic acid	2.21025	0.472005	0.213552	258	0.0279829	0.668425	-0.485262	-0.0517195	0.10658	219	0.627987	0.973092	0.0456045	0.0113594	2.19433	0.0282115	0.702415	different
hsa-miR-199a-3pXhsa-miR-199b-3p	Anthranilic acid	2.38296	0.447261	0.187691	258	0.0179129	0.638429	-1.4157	-0.129956	0.0917965	219	0.158317	0.901033	0.0352281	0.0084266	2.76264	0.00573362	0.587833	different
hsa-miR-199a-5p	Anthranilic acid	1.63463	0.283543	0.17346	258	0.103371	0.780678	-1.71566	-0.10226	0.059604	219	0.0876721	0.867278	0.0300885	0.00355264	2.10344	0.0354274	0.714296	different
hsa-miR-20a-5p	Anthranilic acid	1.95965	0.485744	0.247873	258	0.051135	0.719888	-1.48446	-0.208108	0.140191	219	0.139157	0.892071	0.0614412	0.0196535	2.43653	0.0148291	0.651215	different
hsa-miR-221-3p	Anthranilic acid	1.28714	0.22187	0.172374	258	0.19922	0.843365	-1.79474	-0.157981	0.088024	219	0.0741056	0.858461	0.0297127	0.00774822	1.96256	0.0496972	0.73963	different
hsa-miR-23b-5p	Anthranilic acid	2.23376	0.488365	0.218629	258	0.0263732	0.660886	-0.622934	-0.0798447	0.128175	219	0.533991	0.964105	0.0477986	0.0164289	2.24206	0.0249572	0.691608	different
hsa-miR-27a-3p	Anthranilic acid	2.90991	0.277419	0.0953356	258	0.00393713	0.503791	-0.804881	-0.0334158	0.0415165	219	0.421782	0.950548	0.00908889	0.00172362	2.98927	0.00279641	0.531101	different
hsa-miR-30c-5p	Anthranilic acid	2.18083	0.352351	0.161568	258	0.0301174	0.672011	-1.19186	-0.0895641	0.0751466	219	0.234637	0.920693	0.0261041	0.00564702	2.48005	0.0131365	0.640549	different
hsa-miR-30e-5p	Anthranilic acid	2.77544	0.219508	0.0790893	258	0.00592427	0.54271	-1.36793	-0.0591491	0.0432397	219	0.172768	0.906849	0.00625512	0.00186967	3.09146	0.00199175	0.503631	different
hsa-miR-323a-3p	Anthranilic acid	1.82966	0.446989	0.244301	258	0.0684769	0.74689	-1.14482	-0.17268	0.150835	219	0.253561	0.925857	0.0596829	0.0227513	2.15827	0.0309069	0.706433	different
hsa-miR-335-5p	Anthranilic acid	2.10498	0.441203	0.2096	258	0.0362795	0.690725	-1.16928	-0.164087	0.140331	219	0.243591	0.924052	0.0439322	0.0196928	2.39966	0.0164103	0.654607	different
hsa-miR-339-3p	Anthranilic acid	1.54613	0.35657	0.230621	258	0.123323	0.799086	-1.36854	-0.193246	0.141206	219	0.172578	0.906849	0.0531862	0.0199391	2.03322	0.0420307	0.728701	different
hsa-miR-340-3p	Anthranilic acid	1.85173	0.430057	0.232245	258	0.065229	0.743303	-1.94844	-0.282463	0.144969	219	0.0526698	0.835196	0.0539379	0.0210159	2.60255	0.00925322	0.620856	different
hsa-miR-362-5p	Anthranilic acid	1.50458	0.306954	0.204013	258	0.133679	0.808406	-2.1404	-0.272468	0.127297	219	0.0334537	0.809798	0.0416211	0.0162046	2.40954	0.0159727	0.654427	different
hsa-miR-363-3p	Anthranilic acid	2.16565	0.300671	0.138836	258	0.0312723	0.676245	-0.338834	-0.0207884	0.0613528	219	0.735067	0.982875	0.0192755	0.00376417	2.11782	0.0341907	0.711158	different
hsa-miR-421	Anthranilic acid	1.56579	0.379232	0.242198	258	0.118647	0.795618	-1.21067	-0.169741	0.140204	219	0.227357	0.919187	0.0586599	0.0196571	1.96165	0.0498028	0.73963	different
hsa-miR-423-5p	Anthranilic acid	-1.03745	-0.0983502	0.0947999	258	0.300517	0.885902	2.40494	0.138656	0.0576547	219	0.0170262	0.772847	0.00898701	0.00332407	-2.13605	0.0326752	0.706433	different
hsa-miR-425-3p	Anthranilic acid	2.13811	0.506699	0.236985	258	0.0334665	0.683123	-0.980326	-0.109569	0.111768	219	0.328032	0.939406	0.0561619	0.012492	2.352	0.0186729	0.666345	different
hsa-miR-4433b-5p	Anthranilic acid	3.16102	0.634393	0.200693	258	0.00176375	0.443214	-1.54761	-0.188409	0.121742	219	0.123194	0.887112	0.0402775	0.0148211	3.5053	0.000456098	0.386624	different
hsa-miR-4732-3p	Anthranilic acid	2.07589	0.496548	0.239198	258	0.0389141	0.696211	-1.28287	-0.17654	0.137613	219	0.200925	0.91389	0.0572155	0.0189374	2.4391	0.0147241	0.650883	different
hsa-miR-494-3p	Anthranilic acid	1.89026	0.487975	0.258152	258	0.0598661	0.734626	-0.853246	-0.138521	0.162346	219	0.394477	0.947597	0.0666427	0.0263561	2.05437	0.0399395	0.721578	different
hsa-miR-501-3p	Anthranilic acid	-0.391437	-0.042786	0.109305	258	0.695804	0.968768	2.86436	0.225945	0.0788816	219	0.00459466	0.669086	0.0119476	0.00622231	-1.99362	0.0461937	0.735507	different
hsa-miR-548av-3pXhsa-miR-548o-3p	Anthranilic acid	1.58015	0.34805	0.220264	258	0.115321	0.79279	-1.79404	-0.24681	0.137572	219	0.0742179	0.858461	0.0485161	0.018926	2.2906	0.0219865	0.678611	different
hsa-miR-584-5p	Anthranilic acid	1.33835	0.157924	0.117999	258	0.181983	0.835034	-1.98998	-0.15013	0.0754427	219	0.0478659	0.831283	0.0139237	0.0056916	2.19953	0.0278406	0.701747	different
hsa-miR-625-3p	Anthranilic acid	1.57578	0.399367	0.253441	258	0.116326	0.794002	-1.19137	-0.176967	0.14854	219	0.234826	0.920859	0.0642323	0.0220643	1.9619	0.0497736	0.73963	different
hsa-miR-625-5p	Anthranilic acid	1.66327	0.32194	0.193559	258	0.097497	0.776193	-1.37604	-0.166816	0.121229	219	0.170247	0.906233	0.037465	0.0146965	2.14002	0.0323533	0.706433	different
hsa-miR-652-3p	Anthranilic acid	2.29153	0.482263	0.210455	258	0.0227553	0.649115	-1.29374	-0.162951	0.125953	219	0.197151	0.913214	0.0442912	0.0158643	2.63067	0.00852179	0.617257	different
hsa-miR-671-3p	Anthranilic acid	1.40201	0.282566	0.201543	258	0.162138	0.825243	-1.47034	-0.180426	0.122711	219	0.142939	0.893912	0.0406197	0.015058	1.96215	0.0497447	0.73963	different
hsa-miR-6842-3p	Anthranilic acid	1.80285	0.411863	0.228451	258	0.0726017	0.753669	-0.871522	-0.120759	0.138561	219	0.384446	0.945638	0.0521899	0.0191991	1.99344	0.0462133	0.735507	different
hsa-miR-744-5p	Anthranilic acid	2.32142	0.448746	0.193307	258	0.0210589	0.647187	-2.39	-0.278637	0.116585	219	0.0177157	0.773998	0.0373674	0.013592	3.22219	0.00127214	0.453577	different
hsa-miR-766-5p	Anthranilic acid	1.53731	0.320865	0.208719	258	0.125467	0.80045	-1.33901	-0.180033	0.134452	219	0.181988	0.909268	0.0435634	0.0180774	2.01751	0.0436425	0.732208	different
hsa-miR-873-5p	Anthranilic acid	1.55196	0.331269	0.213453	258	0.121922	0.797397	-1.63118	-0.220664	0.135279	219	0.104323	0.877201	0.045562	0.0183003	2.18406	0.028958	0.702485	different
hsa-miR-93-5p	Anthranilic acid	1.8341	0.444541	0.242376	258	0.0678138	0.746301	-0.842859	-0.121201	0.143797	219	0.400248	0.948476	0.0587459	0.0206776	2.00744	0.0447024	0.73301	different
hsa-miR-99b-5p	Anthranilic acid	-1.92455	-0.189693	0.0985647	258	0.0554066	0.725915	2.5544	0.162813	0.0637384	219	0.011332	0.737252	0.00971499	0.00406258	-3.00318	0.00267179	0.527461	different
hsa-let-7b-5p	arachidate	-1.75323	-0.112232	0.0640147	258	0.0807741	0.762216	1.73471	0.0942798	0.0543489	219	0.0842315	0.864769	0.00409788	0.0029538	-2.45923	0.0139236	0.644861	different
hsa-let-7f-5p	arachidate	-0.784031	-0.0508901	0.0649083	258	0.433756	0.923162	2.11942	0.136114	0.0642224	219	0.0352072	0.814114	0.00421309	0.00412451	-2.04801	0.0405594	0.723717	different
hsa-miR-100-5p	arachidate	1.44282	0.117991	0.0817778	258	0.150308	0.818043	-2.61322	-0.196873	0.0753372	219	0.00960587	0.72411	0.0066876	0.0056757	2.83175	0.00462942	0.57046	different
hsa-miR-10a-5p	arachidate	0.539123	0.037735	0.0699933	258	0.590276	0.952121	-2.82009	-0.195756	0.0694147	219	0.00525209	0.671486	0.00489906	0.0048184	2.36861	0.0178552	0.663018	different
hsa-miR-125a-3p	arachidate	-1.68707	-0.382657	0.226817	258	0.0928219	0.771716	1.50092	0.292696	0.195011	219	0.13485	0.891117	0.051446	0.0380291	-2.25777	0.0239601	0.688468	different
hsa-miR-126-3p	arachidate	-3.40717	-0.440926	0.129411	258	0.000763454	0.396881	1.10908	0.0662697	0.0597522	219	0.268643	0.927322	0.0167473	0.00357032	-3.55828	0.000373296	0.363305	different
hsa-miR-126-5p	arachidate	-2.47013	-0.451045	0.1826	258	0.0141669	0.620478	0.489655	0.0484046	0.0988544	219	0.624879	0.97279	0.0333427	0.0097722	-2.40535	0.0161572	0.654607	different
hsa-miR-134-5p	arachidate	-2.11997	-0.588045	0.277383	258	0.0349821	0.688214	1.71881	0.411505	0.239413	219	0.0870951	0.866883	0.0769414	0.0573186	-2.72792	0.00637355	0.598085	different
hsa-miR-136-3p	arachidate	-2.78282	-0.735392	0.264262	258	0.00579522	0.540872	1.20184	0.270056	0.224701	219	0.230753	0.919938	0.0698341	0.0504907	-2.89856	0.00374886	0.544752	different
hsa-miR-142-3p	arachidate	-1.13787	-0.280216	0.246263	258	0.25625	0.868005	2.08672	0.447382	0.214394	219	0.0380976	0.819344	0.0606455	0.045965	-2.22839	0.0258544	0.695548	different
hsa-miR-15a-5p	arachidate	-2.9556	-0.722023	0.24429	258	0.00341513	0.492624	0.448213	0.0971282	0.216701	219	0.654453	0.975724	0.0596775	0.0469594	-2.50848	0.0121252	0.639248	different
hsa-miR-15b-3p	arachidate	-2.45282	-0.648634	0.264444	258	0.0148499	0.623445	0.262347	0.0579121	0.220747	219	0.793307	0.988623	0.0699308	0.0487291	-2.05111	0.0402563	0.722511	different
hsa-miR-15b-5p	arachidate	-2.68045	-0.603883	0.225292	258	0.00783536	0.568443	1.6411	0.306871	0.186991	219	0.102246	0.876471	0.0507564	0.0349657	-3.11067	0.0018666	0.494421	different
hsa-miR-181a-2-3p	arachidate	-2.25899	-0.534639	0.236672	258	0.0247359	0.654715	0.810523	0.16897	0.20847	219	0.41854	0.950025	0.0560137	0.0434599	-2.23089	0.0256886	0.695512	different
hsa-miR-181a-5p	arachidate	-1.15816	-0.118978	0.10273	258	0.247891	0.864383	2.45402	0.143033	0.058285	219	0.0149258	0.767416	0.0105534	0.00339714	-2.21831	0.0265337	0.699821	different
hsa-miR-186-5p	arachidate	-2.68124	-0.358555	0.133727	258	0.00781745	0.568443	0.14256	0.0064228	0.0450534	219	0.886772	0.99465	0.017883	0.00202981	-2.58642	0.00969774	0.623667	different
hsa-miR-199a-5p	arachidate	-1.72319	-0.312033	0.181079	258	0.0860767	0.767058	1.65948	0.14523	0.0875153	219	0.0984844	0.874131	0.0327897	0.00765893	-2.2736	0.02299	0.684491	different
hsa-miR-19a-3p	arachidate	-1.16083	-0.303045	0.26106	258	0.246807	0.864243	1.68054	0.387491	0.230576	219	0.0943115	0.871622	0.0681521	0.0531651	-1.98255	0.0474173	0.73683	different
hsa-miR-221-3p	arachidate	-3.10835	-0.551062	0.177285	258	0.00209631	0.454559	0.0621811	0.00809316	0.130155	219	0.950477	0.997515	0.0314298	0.0169402	-2.5424	0.0110094	0.631393	different
hsa-miR-222-3p	arachidate	-2.47273	-0.317809	0.128525	258	0.0140665	0.619531	0.587769	0.0652546	0.111021	219	0.557307	0.966244	0.0165188	0.0123257	-2.25548	0.024103	0.688468	different
hsa-miR-224-5p	arachidate	-2.92825	-0.59529	0.203292	258	0.00371941	0.502385	0.0283725	0.00481958	0.169868	219	0.977392	0.998892	0.0413276	0.0288551	-2.26525	0.0234975	0.687032	different
hsa-miR-22-5p	arachidate	-1.683	-0.395598	0.235055	258	0.0936092	0.772758	1.24249	0.270696	0.217866	219	0.215416	0.915867	0.055251	0.0474657	-2.07895	0.0376215	0.717426	different
hsa-miR-2355-5p	arachidate	-0.572386	-0.132334	0.231196	258	0.567569	0.948216	2.45065	0.507407	0.20705	219	0.0150622	0.767416	0.0534518	0.0428696	-2.06131	0.0392738	0.720265	different
hsa-miR-23a-3p	arachidate	-2.47049	-0.37122	0.150261	258	0.0141527	0.620478	1.73181	0.104027	0.0600685	219	0.0847481	0.864769	0.0225785	0.00360822	-2.93683	0.00331584	0.536969	different
hsa-miR-26a-5p	arachidate	-1.71928	-0.0754652	0.0438936	258	0.086787	0.768115	2.12775	0.0941809	0.0442633	219	0.0345023	0.812175	0.00192665	0.00195924	-2.72144	0.00649976	0.600894	different
hsa-miR-29b-3p	arachidate	-1.61534	-0.403573	0.249838	258	0.107484	0.78517	1.66065	0.369171	0.222305	219	0.0982483	0.874131	0.0624191	0.0494195	-2.31068	0.0208507	0.674251	different
hsa-miR-30a-5p	arachidate	-2.04194	-0.235958	0.115556	258	0.0421942	0.701262	0.352852	0.0207956	0.0589356	219	0.724547	0.981825	0.0133531	0.00347341	-1.97934	0.0477782	0.736943	different
hsa-miR-30b-5p	arachidate	-1.78169	-0.420375	0.235942	258	0.0759996	0.757582	1.41054	0.276371	0.195932	219	0.159831	0.901238	0.0556685	0.0383894	-2.27183	0.0230965	0.684491	different
hsa-miR-30c-5p	arachidate	-2.62274	-0.440807	0.168071	258	0.00925202	0.578937	1.50784	0.165968	0.11007	219	0.133071	0.891117	0.028248	0.0121154	-3.02018	0.00252621	0.516492	different
hsa-miR-30e-5p	arachidate	-2.21442	-0.183926	0.0830583	258	0.0276918	0.666727	1.19383	0.0758391	0.0635259	219	0.233866	0.920412	0.00689867	0.00403553	-2.4842	0.0129843	0.640549	different
hsa-miR-3143	arachidate	-2.16923	-0.480163	0.221352	258	0.0309966	0.674815	1.30648	0.260301	0.199239	219	0.192791	0.911518	0.0489966	0.039696	-2.48634	0.0129064	0.640549	different
hsa-miR-125a-3p	10-HDoHE/14-HDoHE	2.81751	0.898096	0.318755	258	0.00522179	0.525382	0.15116	0.0267994	0.177292	219	0.879992	0.994215	0.101605	0.0314325	2.3888	0.0169036	0.656867	same
hsa-miR-323a-3p	arachidate	-1.02749	-0.263375	0.256328	258	0.305171	0.887593	2.45189	0.536949	0.218994	219	0.0150119	0.767416	0.065704	0.0479583	-2.37387	0.0176027	0.660518	different
hsa-miR-323b-3p	arachidate	-2.66995	-0.657936	0.246422	258	0.00807746	0.573807	1.55625	0.30546	0.196279	219	0.121125	0.886812	0.060724	0.0385255	-3.05802	0.00222802	0.508231	different
hsa-miR-329-3p	arachidate	-1.09114	-0.233279	0.213795	258	0.27625	0.876182	1.74605	0.330678	0.189387	219	0.0822381	0.863049	0.0457081	0.0358673	-1.97454	0.0483201	0.738061	different
hsa-miR-331-3p	arachidate	-2.00928	-0.40979	0.203948	258	0.0455691	0.708962	3.01176	0.566066	0.187952	219	0.00291003	0.628585	0.0415949	0.0353261	-3.51855	0.000433915	0.378788	different
hsa-miR-335-5p	arachidate	-2.28988	-0.500541	0.218589	258	0.022852	0.649115	0.981525	0.20234	0.206148	219	0.327442	0.9393	0.047781	0.0424972	-2.33933	0.0193186	0.667272	different
hsa-miR-339-5p	arachidate	-2.08169	-0.523966	0.251702	258	0.0383763	0.695575	1.28932	0.282979	0.219479	219	0.198678	0.913771	0.063354	0.0481711	-2.41634	0.0156775	0.654427	different
hsa-miR-340-3p	arachidate	-3.57035	-0.850799	0.238296	258	0.000426542	0.368168	0.912045	0.195382	0.214224	219	0.362771	0.943456	0.056785	0.045892	-3.2649	0.00109501	0.451458	different
hsa-miR-361-3p	arachidate	-2.67579	-0.687427	0.256906	258	0.00794189	0.569718	1.12442	0.238239	0.211878	219	0.262096	0.92698	0.0660005	0.0448922	-2.77973	0.00544039	0.583293	different
hsa-miR-3688-3p	arachidate	-1.51435	-0.368163	0.243116	258	0.131185	0.806778	1.27694	0.264982	0.207513	219	0.203007	0.914171	0.0591055	0.0430618	-1.98083	0.0476101	0.73683	different
hsa-miR-379-5p	arachidate	-1.81214	-0.455192	0.251191	258	0.0711508	0.751003	1.51442	0.347604	0.229529	219	0.131394	0.890433	0.063097	0.0526834	-2.35933	0.0183082	0.665552	different
hsa-miR-409-3p	arachidate	-3.36642	-0.724	0.215065	258	0.000879953	0.405605	1.76447	0.293037	0.166077	219	0.07908	0.862213	0.046253	0.0275816	-3.74289	0.000181915	0.339589	different
hsa-miR-411-3p	arachidate	-1.4579	-0.350223	0.240224	258	0.146107	0.8167	1.34479	0.294872	0.219269	219	0.180115	0.909063	0.0577073	0.0480791	-1.98339	0.0473236	0.73683	different
hsa-miR-411-5p	arachidate	-2.28196	-0.567475	0.248679	258	0.0233228	0.65203	1.336	0.303358	0.227064	219	0.182967	0.909587	0.0618414	0.0515579	-2.58601	0.00970946	0.623667	different
hsa-miR-421	arachidate	-2.64787	-0.663967	0.250755	258	0.00860892	0.574425	1.25334	0.257834	0.205718	219	0.211451	0.915184	0.0628781	0.0423199	-2.84206	0.00448228	0.567257	different
hsa-miR-432-5p	arachidate	-1.63245	-0.421929	0.258464	258	0.103829	0.780835	1.72654	0.376014	0.217785	219	0.0856939	0.865441	0.0668038	0.0474303	-2.36088	0.0182316	0.664618	different
hsa-miR-433-3p	arachidate	-1.37073	-0.298257	0.21759	258	0.171673	0.8304	1.83684	0.343354	0.186926	219	0.0676204	0.852347	0.0473453	0.0349414	-2.2367	0.0253063	0.692434	different
hsa-miR-454-5p	arachidate	-1.67102	-0.369634	0.221203	258	0.0959552	0.77428	1.73549	0.349272	0.201252	219	0.0840934	0.864769	0.048931	0.0405025	-2.40393	0.0162198	0.654607	different
hsa-miR-4677-3p	arachidate	-2.49016	-0.591689	0.237611	258	0.0134111	0.614657	0.635477	0.129521	0.203817	219	0.525796	0.963095	0.0564589	0.0415414	-2.30382	0.0212329	0.675181	different
hsa-miR-494-3p	arachidate	-2.16085	-0.581428	0.269074	258	0.0316455	0.677232	1.10183	0.26223	0.237995	219	0.271774	0.927994	0.0724006	0.0566417	-2.34855	0.0188465	0.666628	different
hsa-miR-495-3p	arachidate	-0.923304	-0.22433	0.242965	258	0.356729	0.902638	2.42521	0.521676	0.215106	219	0.0161291	0.770145	0.0590319	0.0462704	-2.29892	0.0215096	0.675935	different
hsa-miR-500b-3p	arachidate	0.273975	0.0457366	0.166937	258	0.784328	0.980211	-3.19419	-0.457209	0.143138	219	0.0016138	0.607538	0.0278681	0.0204884	2.28714	0.0221874	0.680255	different
hsa-miR-5010-5p	arachidate	-2.23368	-0.489059	0.218948	258	0.0263786	0.660886	0.556765	0.107856	0.193719	219	0.57827	0.968155	0.0479381	0.0375272	-2.04182	0.0411693	0.725841	different
hsa-miR-505-3p	arachidate	-2.03332	-0.521635	0.256543	258	0.0430638	0.702601	1.37239	0.317232	0.231153	219	0.171378	0.906517	0.0658143	0.0534317	-2.42924	0.0151303	0.653015	different
hsa-miR-543	arachidate	-2.24629	-0.548852	0.244337	258	0.0255484	0.657189	1.25702	0.269355	0.214281	219	0.210118	0.915184	0.0597005	0.0459164	-2.51766	0.0118139	0.638384	different
hsa-miR-576-5p	arachidate	-1.16435	-0.257504	0.221156	258	0.245377	0.86345	2.07388	0.400208	0.192975	219	0.0392871	0.821238	0.0489102	0.0372395	-2.24083	0.025037	0.691608	different
hsa-miR-577	arachidate	-2.8	-0.634951	0.226768	258	0.00550441	0.533637	0.641712	0.140765	0.219359	219	0.521747	0.963039	0.0514238	0.0481184	-2.45867	0.0139454	0.64494	different
hsa-miR-584-5p	arachidate	-2.24362	-0.27479	0.122476	258	0.0257223	0.658635	1.49695	0.166404	0.111162	219	0.135879	0.891117	0.0150004	0.0123569	-2.66743	0.00764343	0.609136	different
hsa-miR-629-5p	arachidate	-2.30723	-0.444899	0.192828	258	0.0218498	0.647638	0.781132	0.118159	0.151267	219	0.435588	0.951757	0.0371827	0.0228816	-2.29745	0.0215934	0.675935	different
hsa-miR-654-3p	arachidate	-3.06795	-0.710756	0.231672	258	0.00238962	0.466229	0.73968	0.136135	0.184046	219	0.460305	0.954998	0.0536718	0.0338729	-2.86228	0.00420599	0.558581	different
hsa-miR-7706	arachidate	-1.12949	-0.274757	0.243257	258	0.25976	0.869791	1.81753	0.368602	0.202804	219	0.0705348	0.856321	0.0591741	0.0411294	-2.0314	0.0422144	0.72901	different
hsa-miR-125a-5p	TG(53:3)	3.69001	0.285872	0.0774717	258	0.00027457	0.358312	0.650698	0.0502176	0.0771749	219	0.515939	0.962469	0.00600187	0.00595597	2.15501	0.0311613	0.706433	same
hsa-miR-889-3p	arachidate	-3.01977	-0.742745	0.245961	258	0.00278857	0.474367	1.94194	0.43005	0.221454	219	0.0534574	0.83616	0.0604967	0.0490419	-3.54355	0.000394779	0.369715	different
hsa-miR-942-5p	arachidate	-2.58728	-0.591248	0.228522	258	0.0102325	0.58809	0.231807	0.0459765	0.198339	219	0.816909	0.990168	0.0522221	0.0393384	-2.1059	0.0352127	0.713761	different
hsa-miR-99a-5p	arachidate	0.431579	0.0298933	0.0692651	258	0.666415	0.964544	-2.79027	-0.186879	0.0669752	219	0.00574208	0.684243	0.00479765	0.00448568	2.24984	0.0244592	0.689557	different
hsa-miR-107	arachidonate	1.99768	0.468827	0.234686	258	0.0468222	0.711913	-0.891134	-0.145416	0.163181	219	0.373858	0.944549	0.0550774	0.0266282	2.14889	0.031643	0.706433	different
hsa-miR-126-5p	arachidonate	3.17374	0.757034	0.238531	258	0.00169111	0.439928	-0.961267	-0.11874	0.123524	219	0.337503	0.940816	0.056897	0.0152582	3.2603	0.00111293	0.451458	different
hsa-miR-1307-5p	arachidonate	2.08244	0.677629	0.325401	258	0.0383067	0.695575	-0.76848	-0.210187	0.27351	219	0.443049	0.952903	0.105886	0.0748075	2.08858	0.0367452	0.71673	different
hsa-miR-142-5p	arachidonate	2.21452	0.432856	0.195463	258	0.0276846	0.666727	-1.13257	-0.0903259	0.0797528	219	0.258661	0.926322	0.0382057	0.0063605	2.47828	0.0132018	0.640549	different
hsa-miR-145-3p	arachidonate	3.44714	0.7724	0.22407	258	0.00066331	0.383511	-0.625447	-0.0871088	0.139274	219	0.532344	0.964022	0.0502072	0.0193974	3.25785	0.00112259	0.451458	different
hsa-miR-146b-5p	arachidonate	1.52293	0.120176	0.0789112	258	0.129025	0.80461	-1.34867	-0.0772212	0.0572571	219	0.178867	0.909063	0.00622698	0.00327837	2.02468	0.0428998	0.730589	different
hsa-miR-150-5p	arachidonate	2.54906	0.584906	0.229459	258	0.0113925	0.600837	-0.902917	-0.138521	0.153415	219	0.367585	0.943637	0.0526516	0.023536	2.62091	0.00876952	0.618081	different
hsa-miR-151a-5p	arachidonate	1.96635	0.306849	0.15605	258	0.0503517	0.718446	-0.965486	-0.0887262	0.091898	219	0.335391	0.940816	0.0243517	0.00844524	2.1843	0.0289401	0.702485	different
hsa-miR-16-5p	arachidonate	3.04046	0.602161	0.19805	258	0.0026103	0.47155	-0.420549	-0.0656029	0.155993	219	0.674506	0.977782	0.0392237	0.024334	2.64874	0.00807923	0.611511	different
hsa-miR-199a-5p	arachidonate	2.21687	0.526395	0.23745	258	0.0275214	0.666541	-0.0787427	-0.00867985	0.110231	219	0.937311	0.997095	0.0563823	0.0121508	2.04392	0.0409612	0.725564	different
hsa-miR-24-3p	arachidonate	2.32682	0.26939	0.115776	258	0.0207651	0.646114	-0.166206	-0.00924962	0.0556514	219	0.868151	0.993726	0.0134042	0.00309708	2.16913	0.030073	0.705645	different
hsa-miR-26b-5p	arachidonate	2.18486	0.415829	0.190323	258	0.0298167	0.671697	-0.48057	-0.0628037	0.130686	219	0.631313	0.973377	0.0362228	0.0170788	2.07316	0.0381574	0.71837	different
hsa-miR-28-3p	arachidonate	2.33542	0.424192	0.181634	258	0.0203035	0.645435	-0.00854151	-0.00088651	0.103788	219	0.993193	0.999559	0.0329909	0.010772	2.03196	0.0421572	0.729002	different
hsa-miR-29a-3p	arachidonate	3.14289	0.678021	0.215732	258	0.00187229	0.4494	-1.34899	-0.122452	0.0907732	219	0.178765	0.909036	0.0465403	0.00823977	3.42007	0.00062604	0.408567	different
hsa-miR-374a-3p	arachidonate	-0.898853	-0.296263	0.329601	258	0.369586	0.906974	2.46668	0.682966	0.276876	219	0.0144226	0.767416	0.108637	0.0766604	-2.27483	0.0229159	0.684491	different
hsa-miR-374a-5p	arachidonate	3.53651	1.13133	0.3199	258	0.000482121	0.368168	-0.823359	-0.162173	0.196965	219	0.411221	0.949819	0.102336	0.0387951	3.44315	0.000574986	0.405348	different
hsa-miR-450b-5p	arachidonate	2.70824	0.837211	0.309134	258	0.00722552	0.560395	-0.0455524	-0.010556	0.231733	219	0.963709	0.998169	0.095564	0.0537004	2.19431	0.028213	0.702415	different
hsa-miR-628-3p	arachidonate	3.21266	0.791093	0.246243	258	0.00148568	0.427451	-0.00663432	-0.00103777	0.156425	219	0.994713	0.999615	0.0606354	0.0244687	2.71532	0.00662109	0.600918	different
hsa-miR-125a-5p	TG(52:4)	3.19832	0.283298	0.0885771	258	0.00155853	0.433935	0.296965	0.0195663	0.0658875	219	0.766781	0.986344	0.00784591	0.00434116	2.38898	0.0168953	0.656867	same
hsa-miR-664a-5p	arachidonate	2.12765	0.655217	0.307953	258	0.034333	0.68584	-0.272055	-0.050813	0.186775	219	0.785842	0.987796	0.094835	0.0348849	1.96029	0.0499621	0.73963	different
hsa-miR-101-3p	Arachidonic acid	0.899586	0.1137	0.126392	258	0.369196	0.906887	-2.16781	-0.207425	0.095684	219	0.0312766	0.806706	0.0159749	0.00915543	2.0257	0.0427954	0.730557	different
hsa-miR-103a-3p	Arachidonic acid	2.20657	0.410753	0.18615	258	0.0282428	0.668425	-1.20694	-0.165259	0.136924	219	0.228787	0.919322	0.0346518	0.0187482	2.49265	0.0126795	0.640549	different
hsa-miR-107	Arachidonic acid	2.15969	0.470931	0.218055	258	0.0317368	0.677333	-2.22883	-0.359713	0.161391	219	0.0268649	0.797978	0.0475481	0.026047	3.0619	0.00219939	0.508231	different
hsa-miR-126-3p	Arachidonic acid	2.2895	0.36728	0.160419	258	0.0228742	0.649115	-0.320676	-0.0240102	0.0748737	219	0.748769	0.984685	0.0257343	0.00560606	2.21028	0.0270858	0.701747	different
hsa-miR-126-5p	Arachidonic acid	3.53292	0.780453	0.220909	258	0.000488404	0.368168	-1.51974	-0.186858	0.122954	219	0.130053	0.890105	0.0488008	0.0151177	3.82607	0.000130206	0.316726	different
hsa-miR-1307-5p	Arachidonic acid	1.98881	0.602535	0.302962	258	0.0477992	0.713518	-1.58077	-0.429838	0.271918	219	0.115409	0.88265	0.0917861	0.0739393	2.53596	0.011214	0.634181	different
hsa-miR-142-5p	Arachidonic acid	2.94144	0.531055	0.180543	258	0.00356971	0.498271	-0.90645	-0.0722674	0.0797258	219	0.365717	0.943456	0.0325956	0.0063562	3.05693	0.00223614	0.508231	different
hsa-miR-125a-5p	DG(36:4)	3.09019	0.265861	0.0860338	258	0.00222378	0.462808	0.105879	0.00731144	0.0690545	219	0.915777	0.996086	0.00740182	0.00476852	2.34364	0.0190964	0.666628	same
hsa-miR-144-3p	Arachidonic acid	3.15406	0.75024	0.237865	258	0.0018047	0.447713	-0.165361	-0.017019	0.10292	219	0.868816	0.993726	0.0565797	0.0105925	2.96038	0.00307263	0.531101	different
hsa-miR-125a-5p	Aspartic acid	-3.06836	-0.54238	0.176765	258	0.00238642	0.466229	-0.31364	-0.0253752	0.0809056	219	0.7541	0.985383	0.0312459	0.00654572	-2.65948	0.00782623	0.609516	same
hsa-miR-145-3p	Arachidonic acid	2.27404	0.480178	0.211156	258	0.0238015	0.653537	-0.166663	-0.0231988	0.139196	219	0.867793	0.993705	0.044587	0.0193756	1.99036	0.0465518	0.735566	different
hsa-miR-146a-5p	Arachidonic acid	2.29816	0.174316	0.0758501	258	0.0223687	0.648343	-1.61563	-0.0841805	0.0521038	219	0.107648	0.879123	0.00575324	0.00271481	2.80907	0.00496847	0.575078	different
hsa-miR-150-5p	Arachidonic acid	2.30504	0.493204	0.213967	258	0.0219741	0.647638	-0.970698	-0.148665	0.153153	219	0.332795	0.940004	0.045782	0.0234559	2.43935	0.0147136	0.650883	different
hsa-miR-151a-5pXhsa-miR-151b	Arachidonic acid	2.59659	0.181593	0.0699353	258	0.00996646	0.587715	-0.594325	-0.0343876	0.05786	219	0.552923	0.965977	0.00489094	0.00334778	2.3795	0.0173364	0.659183	different
hsa-mir-151b	Arachidonic acid	1.68127	0.307454	0.18287	258	0.0939441	0.772758	-1.15432	-0.195399	0.169276	219	0.249657	0.925386	0.0334413	0.0286544	2.01795	0.0435968	0.732208	different
hsa-miR-125a-5p	eicosatrienoate	-2.97266	-0.315214	0.106038	258	0.00323711	0.488919	-0.00223953	-0.00018128	0.0809453	219	0.998215	0.999983	0.0112441	0.00655213	-2.36153	0.0181999	0.664369	same
hsa-miR-125a-5p	TG(50:4)	2.96612	0.315713	0.10644	258	0.00330428	0.491505	0.24364	0.0228264	0.093689	219	0.807743	0.989568	0.0113294	0.00877762	2.0655	0.0388753	0.71915	same
hsa-miR-15a-5p	Arachidonic acid	2.19846	0.662645	0.301413	258	0.0288221	0.670623	-0.555707	-0.150464	0.270761	219	0.578992	0.968155	0.0908499	0.0733118	2.00684	0.0447666	0.733175	different
hsa-miR-125a-5p	taurine	-2.9528	-0.281024	0.0951722	258	0.00344526	0.494108	-0.110335	-0.00829885	0.075215	219	0.912247	0.996086	0.00905774	0.00565729	-2.24825	0.0245602	0.68989	same
hsa-miR-15b-5p	Arachidonic acid	3.18327	0.873308	0.274343	258	0.00163849	0.438086	-0.661833	-0.155481	0.234924	219	0.508791	0.961634	0.075264	0.0551895	2.84838	0.00439423	0.566369	different
hsa-miR-16-5p	Arachidonic acid	2.92451	0.539571	0.1845	258	0.00376298	0.502385	-1.10736	-0.172076	0.155393	219	0.269383	0.927566	0.0340401	0.0241471	2.95019	0.00317576	0.531101	different
hsa-miR-199a-5p	Arachidonic acid	2.86807	0.629562	0.219508	258	0.00447819	0.511096	-0.588411	-0.0647181	0.109988	219	0.556877	0.966244	0.0481836	0.0120973	2.82778	0.00468726	0.572958	different
hsa-miR-19a-3p	Arachidonic acid	2.27114	0.720692	0.317326	258	0.023979	0.653562	-0.504467	-0.146241	0.289893	219	0.614452	0.971877	0.100696	0.0840377	2.01703	0.043692	0.732208	different
hsa-miR-26b-5p	Arachidonic acid	1.91082	0.339083	0.177454	258	0.0571581	0.729143	-1.69447	-0.21978	0.129705	219	0.0916317	0.870374	0.03149	0.0168234	2.54256	0.0110042	0.631393	different
hsa-miR-125a-5p	eicosanedioate	-2.71934	-0.220805	0.0811979	258	0.00699431	0.558378	-0.047834	-0.00315232	0.0659012	219	0.961893	0.998109	0.0065931	0.00434296	-2.08129	0.0374074	0.717426	same
hsa-miR-27a-3p	Arachidonic acid	2.0863	0.256444	0.122918	258	0.0379533	0.694976	-0.608618	-0.0463767	0.0762	219	0.543423	0.964405	0.0151088	0.00580644	2.09389	0.0362701	0.715853	different
hsa-miR-125a-5p	TG(52:6)	2.63495	0.255895	0.0971155	258	0.00893426	0.577341	0.0852652	0.00690487	0.0809811	219	0.93213	0.996749	0.00943142	0.00655794	1.96909	0.0489425	0.73905	same
hsa-miR-27b-3p	Arachidonic acid	2.26783	0.196584	0.0866838	258	0.0241834	0.653616	-0.575074	-0.0384109	0.066793	219	0.565846	0.966938	0.00751408	0.0044613	2.1474	0.0317612	0.706433	different
hsa-miR-28-3p	Arachidonic acid	2.29603	0.388129	0.169044	258	0.0224924	0.649115	-0.0765866	-0.00793749	0.103641	219	0.939024	0.997134	0.0285757	0.0107414	1.99745	0.0457758	0.734459	different
hsa-miR-29a-3p	Arachidonic acid	3.13923	0.630093	0.200716	258	0.00189491	0.450219	-1.23168	-0.111725	0.0907088	219	0.219419	0.916905	0.0402869	0.00822809	3.3679	0.000757424	0.422667	different
hsa-miR-30d-5p	Arachidonic acid	3.02361	0.225942	0.0747258	258	0.00275463	0.47155	-0.215989	-0.0104596	0.0484264	219	0.829202	0.991174	0.00558394	0.00234512	2.65485	0.00793445	0.611189	different
hsa-miR-323b-3p	Arachidonic acid	2.57021	0.776389	0.302073	258	0.010737	0.59467	-0.348325	-0.0859041	0.246621	219	0.727939	0.982136	0.0912481	0.0608218	2.21123	0.02702	0.701544	different
hsa-miR-342-5p	Arachidonic acid	2.25833	0.610573	0.270365	258	0.0247774	0.654842	-0.284524	-0.0544391	0.191334	219	0.776284	0.987262	0.0730972	0.0366088	2.00777	0.0446675	0.73301	different
hsa-miR-374a-5p	Arachidonic acid	3.24046	0.968091	0.298751	258	0.00135335	0.423042	-0.449156	-0.0884413	0.196905	219	0.653774	0.975598	0.089252	0.0387718	2.95282	0.00314881	0.531101	different
hsa-miR-378i	Arachidonic acid	2.23954	0.362393	0.161816	258	0.02599	0.659083	-0.510994	-0.0578627	0.113236	219	0.609882	0.97113	0.0261844	0.0128223	2.12787	0.0333482	0.708656	different
hsa-miR-421	Arachidonic acid	3.10703	0.949281	0.305527	258	0.0021053	0.45503	-0.246222	-0.0635272	0.258008	219	0.805747	0.989435	0.0933465	0.0665683	2.5327	0.0113189	0.634974	different
hsa-miR-423-3p	Arachidonic acid	2.44879	0.346328	0.141428	258	0.0150129	0.623445	-0.681264	-0.0781529	0.114718	219	0.496441	0.959919	0.0200019	0.0131601	2.33098	0.0197546	0.67025	different
hsa-miR-425-5p	Arachidonic acid	2.64886	0.745551	0.281461	258	0.00858441	0.574425	-0.291541	-0.0645522	0.221417	219	0.77092	0.986641	0.0792202	0.0490256	2.26214	0.023689	0.687498	different
hsa-miR-450b-5p	Arachidonic acid	2.95493	0.847579	0.286836	258	0.00342233	0.493084	-0.485691	-0.112331	0.23128	219	0.627683	0.97301	0.0822747	0.0534906	2.60517	0.00918287	0.620787	different
hsa-miR-493-3p	Arachidonic acid	2.51785	0.722223	0.286841	258	0.0124256	0.608086	-0.296185	-0.0827238	0.279298	219	0.767376	0.986384	0.0822779	0.0780074	2.01058	0.0443703	0.73301	different
hsa-miR-502-3p	Arachidonic acid	3.20636	0.552314	0.172255	258	0.00151725	0.428084	-0.279153	-0.0447489	0.160303	219	0.780397	0.987397	0.029672	0.0256969	2.53739	0.0111683	0.634181	different
hsa-miR-629-5p	Arachidonic acid	2.94475	0.690903	0.234622	258	0.00353305	0.498166	-0.472263	-0.0893622	0.189221	219	0.637221	0.973791	0.0550475	0.0358048	2.58866	0.00963513	0.623667	different
hsa-miR-652-3p	Arachidonic acid	3.0362	0.811136	0.267155	258	0.00264614	0.47155	-0.657087	-0.152244	0.231695	219	0.511831	0.962038	0.071372	0.0536828	2.72425	0.00644468	0.599951	different
hsa-miR-744-5p	Arachidonic acid	2.47872	0.612007	0.246904	258	0.013838	0.617036	-0.329414	-0.0713587	0.216623	219	0.742165	0.983819	0.0609617	0.0469257	2.0805	0.0374796	0.717426	different
hsa-miR-766-5p	Arachidonic acid	2.66985	0.706234	0.264522	258	0.00807991	0.573807	-0.0227002	-0.00562161	0.247646	219	0.981911	0.999144	0.069972	0.0613288	1.96453	0.0494688	0.73963	different
hsa-miR-95-3p	Arachidonic acid	3.4281	1.01679	0.296605	258	0.000709391	0.38851	-0.134777	-0.0365434	0.271139	219	0.892914	0.995112	0.0879747	0.0735164	2.62115	0.00876332	0.618081	different
hsa-miR-99b-5p	Arachidonic acid	-2.78318	-0.348165	0.125096	258	0.00578899	0.540804	0.688681	0.0816421	0.118548	219	0.49177	0.959758	0.0156491	0.0140537	-2.49388	0.0126357	0.640549	different
hsa-let-7a-3p	arginine	0.18802	0.0453798	0.241357	258	0.851012	0.987571	-3.6434	-0.860858	0.236279	219	0.00033765	0.44665	0.058253	0.0558276	2.6831	0.00729438	0.608545	different
hsa-let-7a-5p	arginine	0.593903	0.0372662	0.062748	258	0.553108	0.946323	-3.57293	-0.250604	0.0701396	219	0.000436102	0.456998	0.00393731	0.00491956	3.05884	0.00222196	0.508231	different
hsa-let-7b-3p	arginine	0.754542	0.165992	0.219991	258	0.451225	0.928148	-2.31575	-0.514893	0.222344	219	0.0215187	0.787672	0.0483959	0.0494368	2.17687	0.0294903	0.705289	different
hsa-let-7d-3p	arginine	2.68485	0.460848	0.171648	258	0.00773583	0.566844	-1.78869	-0.285636	0.15969	219	0.0750789	0.859595	0.0294629	0.0255008	3.18407	0.00145221	0.461283	different
hsa-let-7d-5p	arginine	0.699883	0.0879242	0.125627	258	0.484643	0.935754	-2.21691	-0.322585	0.145511	219	0.0276814	0.798088	0.0157821	0.0211734	2.13542	0.0327268	0.707012	different
hsa-let-7f-5p	arginine	0.326715	0.0197119	0.0603336	258	0.744154	0.974814	-3.12957	-0.217688	0.0695584	219	0.00199467	0.611669	0.00364015	0.00483837	2.57822	0.009931	0.623667	different
hsa-let-7g-5p	arginine	0.471624	0.0602781	0.12781	258	0.637601	0.960307	-3.42392	-0.328956	0.0960758	219	0.000739646	0.509191	0.0163353	0.00923056	2.43434	0.0149191	0.651978	different
hsa-let-7i-3p	arginine	0.789565	0.15891	0.201263	258	0.430521	0.922414	-3.75674	-0.769992	0.204963	219	0.000221952	0.442455	0.0405068	0.0420099	3.2337	0.00122199	0.451458	different
hsa-let-7i-5p	arginine	0.805809	0.070339	0.0872898	258	0.42111	0.920264	-3.08197	-0.191905	0.0622671	219	0.00232662	0.618007	0.00761952	0.00387719	2.44579	0.0144535	0.647747	different
hsa-miR-100-5p	arginine	-1.60308	-0.121619	0.0758654	258	0.110164	0.786905	2.87967	0.237022	0.0823086	219	0.00438532	0.666514	0.00575556	0.0067747	-3.2039	0.00135579	0.457271	different
hsa-miR-10399-5p	arginine	1.4603	0.335434	0.229702	258	0.145448	0.816039	-3.48431	-0.825408	0.236893	219	0.000598354	0.497246	0.052763	0.0561183	3.51801	0.000434802	0.378788	different
hsa-miR-125b-1-3p	3-hydroxydecanoate	0.621207	0.140177	0.225652	258	0.535022	0.9438	3.58385	0.744679	0.207788	219	0.000419264	0.456537	0.050919	0.0431757	-1.97068	0.0487609	0.738999	same
hsa-miR-103a-3p	arginine	1.71497	0.242984	0.141684	258	0.0875753	0.768375	-1.97814	-0.236217	0.119413	219	0.0491955	0.831283	0.0200744	0.0142596	2.58616	0.00970516	0.623667	different
hsa-miR-125b-1-3p	Malic acid	0.15658	0.0300169	0.191703	258	0.8757	0.989903	3.04532	0.815655	0.267839	219	0.00261612	0.623776	0.0367499	0.0717375	-2.38524	0.0170678	0.657149	same
hsa-miR-125b-1-3p	3-hydroxyhexanoate	0.0217806	0.0039756	0.182529	258	0.98264	0.998273	2.86928	0.591926	0.206298	219	0.00452641	0.666514	0.0333168	0.0425587	-2.13447	0.0328046	0.707138	same
hsa-miR-106a-5p	arginine	0.509831	0.109752	0.215271	258	0.610614	0.955438	-2.87275	-0.664194	0.231205	219	0.00447887	0.666514	0.0463417	0.0534558	2.44991	0.014289	0.646705	different
hsa-miR-107	arginine	2.05141	0.339494	0.165493	258	0.0412566	0.699949	-1.74807	-0.248529	0.142173	219	0.081886	0.863049	0.0273879	0.0202133	2.69517	0.00703535	0.608545	different
hsa-miR-10a-3p	arginine	1.24685	0.249622	0.200202	258	0.213605	0.850817	-2.39625	-0.486551	0.203046	219	0.017424	0.773998	0.0400807	0.0412279	2.58173	0.00983051	0.623667	different
hsa-miR-10a-5p	arginine	-1.25661	-0.0814661	0.0648303	258	0.210056	0.849122	3.68596	0.276967	0.0751413	219	0.000288775	0.44665	0.00420297	0.00564621	-3.61167	0.000304227	0.347612	different
hsa-miR-10b-5p	arginine	-0.703207	-0.0500487	0.0711722	258	0.482574	0.935225	3.55057	0.28293	0.0796857	219	0.000472613	0.470329	0.00506548	0.00634982	-3.11654	0.00182988	0.49421	different
hsa-miR-1180-3p	arginine	1.00833	0.237734	0.235771	258	0.314261	0.890558	-2.54197	-0.563991	0.221872	219	0.0117306	0.740849	0.0555881	0.0492272	2.47636	0.013273	0.640549	different
hsa-miR-1255b-5p	arginine	1.20695	0.265032	0.219589	258	0.22858	0.857593	-2.1689	-0.480634	0.221603	219	0.0311929	0.806706	0.0482194	0.049108	2.39016	0.016841	0.656558	different
hsa-miR-125a-5p	arginine	-0.747397	-0.0646358	0.0864812	258	0.455518	0.929397	4.09046	0.282847	0.0691481	219	6.1e-05	0.278486	0.007479	0.00478146	-3.1382	0.0016999	0.486842	different
hsa-miR-125b-1-3p	arginine	1.49902	0.265731	0.17727	258	0.135114	0.808757	-2.51986	-0.4829	0.191638	219	0.0124703	0.751381	0.0314245	0.036725	2.86772	0.00413441	0.557858	different
hsa-miR-125b-2-3p	arginine	1.49879	0.343182	0.228973	258	0.135176	0.808765	-3.89478	-0.886006	0.227486	219	0.000131386	0.364833	0.0524288	0.0517497	3.80828	0.000139935	0.324996	different
hsa-miR-125b-5p	arginine	-1.37456	-0.102281	0.0744104	258	0.170485	0.82958	2.93403	0.240094	0.0818308	219	0.00371057	0.650638	0.0055369	0.00669628	-3.09552	0.0019647	0.501931	different
hsa-miR-126-3p	arginine	0.950052	0.11655	0.122677	258	0.342993	0.897853	-2.94365	-0.189555	0.0643946	219	0.00360163	0.650638	0.0150497	0.00414666	2.20933	0.0271517	0.701747	different
hsa-miR-1292-5p	arginine	0.553664	0.109202	0.197236	258	0.580297	0.950753	-3.5494	-0.735361	0.207179	219	0.000474593	0.470329	0.0389019	0.0429231	2.9525	0.00315215	0.531101	different
hsa-miR-1307-3p	arginine	0.362202	0.0816513	0.22543	258	0.717503	0.971625	-2.76831	-0.621122	0.224368	219	0.00612892	0.686586	0.0508188	0.0503412	2.20959	0.0271339	0.701747	different
hsa-miR-1307-5p	arginine	0.879005	0.203196	0.231166	258	0.380233	0.90965	-2.60604	-0.615446	0.236162	219	0.00980309	0.72546	0.0534376	0.0557723	2.47721	0.0132414	0.640549	different
hsa-miR-130a-3p	arginine	1.83668	0.424179	0.230949	258	0.0674304	0.745475	-2.97283	-0.701863	0.236092	219	0.00328865	0.637752	0.0533375	0.0557395	3.40948	0.00065087	0.409266	different
hsa-miR-130b-3p	arginine	0.622051	0.140531	0.225916	258	0.534469	0.9438	-2.40339	-0.536801	0.223352	219	0.0170965	0.772847	0.0510382	0.0498859	2.13209	0.0329998	0.707299	different
hsa-miR-134-5p	arginine	0.142475	0.0370209	0.259842	258	0.886819	0.990859	-2.76393	-0.717638	0.259644	219	0.00620892	0.688818	0.0675181	0.067415	2.05443	0.0399341	0.721578	different
hsa-miR-136-3p	arginine	0.434289	0.108149	0.249025	258	0.664449	0.964356	-2.36441	-0.576845	0.24397	219	0.0189534	0.780849	0.0620134	0.0595214	1.96488	0.049428	0.73963	different
hsa-miR-140-3p	arginine	1.18434	0.105456	0.089042	258	0.23739	0.8614	-2.56663	-0.161397	0.062883	219	0.0109518	0.736379	0.00792847	0.00395427	2.44802	0.0143645	0.646705	different
hsa-miR-141-3p	arginine	0.868255	0.175506	0.202137	258	0.386077	0.911564	-3.42775	-0.762344	0.222403	219	0.000729833	0.509191	0.0408593	0.0494633	3.12058	0.00180496	0.493673	different
hsa-miR-142-5p	arginine	1.55706	0.215747	0.13856	258	0.120705	0.796834	-2.31745	-0.160359	0.0691964	219	0.0214242	0.787672	0.019199	0.00478814	2.42841	0.0151651	0.653015	different
hsa-miR-144-3p	arginine	0.973436	0.178661	0.183536	258	0.331267	0.894743	-2.49651	-0.222157	0.0889872	219	0.0132966	0.75818	0.0336856	0.00791872	1.96507	0.0494061	0.73963	different
hsa-miR-144-5p	arginine	1.36685	0.319386	0.233665	258	0.172884	0.830832	-2.66184	-0.6749	0.253546	219	0.00836125	0.714909	0.0545992	0.0642856	2.88369	0.0039305	0.550464	different
hsa-miR-145-5p	arginine	0.299703	0.071838	0.239698	258	0.76465	0.977932	-3.32072	-0.826557	0.248909	219	0.00105557	0.555938	0.0574549	0.0619558	2.59984	0.00932685	0.621753	different
hsa-miR-146a-5p	arginine	1.22111	0.070754	0.0579422	258	0.22318	0.854167	-3.66491	-0.163449	0.0445984	219	0.000312048	0.44665	0.0033573	0.00198901	3.20306	0.00135976	0.457271	different
hsa-miR-146b-3p	arginine	1.65119	0.357428	0.216467	258	0.0999408	0.778314	-2.68082	-0.58326	0.217568	219	0.0079164	0.710922	0.0468579	0.0473359	3.06503	0.0021765	0.508231	different
hsa-miR-148a-3p	arginine	1.91241	0.154038	0.0805468	258	0.0569529	0.72869	-1.10421	-0.0561296	0.0508324	219	0.270743	0.927771	0.00648779	0.00258393	2.20659	0.0273427	0.701747	different
hsa-miR-148a-5p	arginine	0.802307	0.1889	0.235446	258	0.423129	0.920746	-2.94934	-0.719838	0.244068	219	0.00353859	0.649551	0.0554346	0.0595692	2.67968	0.00736932	0.608545	different
hsa-miR-150-3p	arginine	2.4785	0.501059	0.202162	258	0.0138466	0.617036	-1.10326	-0.198491	0.179913	219	0.271154	0.927877	0.0408696	0.0323688	2.58493	0.00973979	0.623667	different
hsa-miR-15a-5p	arginine	1.34109	0.308334	0.229912	258	0.181093	0.834501	-3.25644	-0.755398	0.23197	219	0.0013117	0.587115	0.0528596	0.0538103	3.25695	0.00112615	0.451458	different
hsa-miR-15b-5p	arginine	0.649762	0.137734	0.211977	258	0.516435	0.940669	-2.3623	-0.481007	0.203618	219	0.0190589	0.782364	0.0449341	0.0414605	2.10507	0.0352854	0.714196	different
hsa-miR-16-5p	arginine	2.92439	0.409129	0.139902	258	0.00376431	0.502385	-1.51111	-0.205447	0.135958	219	0.132236	0.891117	0.0195727	0.0184845	3.15034	0.0016308	0.475782	different
hsa-miR-17-5p	arginine	0.890505	0.223938	0.251473	258	0.374041	0.908157	-2.67613	-0.665165	0.248555	219	0.00802429	0.712127	0.0632387	0.0617795	2.51458	0.0119175	0.639174	different
hsa-miR-181c-3p	arginine	1.81618	0.390345	0.214927	258	0.070527	0.749916	-1.94581	-0.441633	0.226966	219	0.0529868	0.835683	0.0461935	0.0515136	2.66164	0.00777617	0.609516	different
hsa-miR-181c-5p	arginine	0.321474	0.0706517	0.219774	258	0.748116	0.975727	-3.38576	-0.757659	0.223778	219	0.000844428	0.532226	0.0483006	0.0500766	2.64086	0.00826947	0.614882	different
hsa-miR-186-5p	arginine	1.66655	0.208726	0.125244	258	0.0968406	0.775811	-1.32425	-0.0651353	0.0491865	219	0.186832	0.910552	0.0156861	0.00241931	2.03529	0.0418215	0.727457	different
hsa-miR-1908-5p	arginine	1.0946	0.23945	0.218756	258	0.274733	0.875813	-2.13146	-0.487932	0.228919	219	0.0341916	0.811115	0.0478542	0.0524039	2.29722	0.0216061	0.675935	different
hsa-miR-193a-5p	arginine	0.00641391	0.00137496	0.214371	258	0.994888	0.999225	-3.35945	-0.750637	0.22344	219	0.00092457	0.546943	0.045955	0.0499256	2.42862	0.0151564	0.653015	different
hsa-miR-19b-3p	arginine	1.28868	0.312548	0.242532	258	0.198685	0.843202	-3.6868	-0.826661	0.224222	219	0.000287875	0.44665	0.0588219	0.0502754	3.44902	0.000562619	0.40314	different
hsa-miR-200a-3p	arginine	0.65258	0.15578	0.238715	258	0.51462	0.940386	-2.38518	-0.568203	0.238222	219	0.0179432	0.776814	0.0569847	0.0567499	2.14675	0.031813	0.706433	different
hsa-miR-21-3p	arginine	0.417436	0.0954175	0.22858	258	0.676714	0.965997	-4.46128	-1.05097	0.235575	219	1.32e-05	0.189622	0.0522489	0.0554957	3.49247	0.000478581	0.389653	different
hsa-miR-221-3p	arginine	1.11684	0.186877	0.167327	258	0.265123	0.871748	-1.83501	-0.259765	0.141561	219	0.0678928	0.852347	0.0279982	0.0200395	2.03783	0.0415668	0.72667	different
hsa-miR-222-3p	arginine	2.99214	0.355164	0.118699	258	0.00304412	0.482142	-1.73337	-0.209647	0.120948	219	0.0844706	0.864769	0.0140894	0.0146284	3.33294	0.000859329	0.433417	different
hsa-miR-223-3p	arginine	2.17355	0.438647	0.201811	258	0.0306663	0.674222	-2.85353	-0.435061	0.152464	219	0.0047481	0.66954	0.0407276	0.0232452	3.45437	0.000551589	0.399819	different
hsa-miR-223-5p	arginine	0.684377	0.15818	0.23113	258	0.494364	0.93729	-3.21403	-0.79828	0.248374	219	0.00151116	0.606688	0.053421	0.0616895	2.81909	0.00481596	0.573079	different
hsa-miR-22-5p	arginine	0.198722	0.0436138	0.219471	258	0.84264	0.986692	-2.62319	-0.61884	0.235911	219	0.00933774	0.718292	0.0481676	0.055654	2.05595	0.0397877	0.721565	different
hsa-miR-2355-3p	arginine	0.0219829	0.00427048	0.194263	258	0.982479	0.998273	-3.62314	-0.730961	0.201748	219	0.000363569	0.447617	0.0377382	0.0407022	2.62515	0.00866101	0.617582	different
hsa-miR-24-3p	arginine	2.27464	0.185871	0.0817144	258	0.0237649	0.653537	-3.45694	-0.163991	0.047438	219	0.000658923	0.50435	0.00667724	0.00225037	3.70279	0.000213244	0.347612	different
hsa-miR-26b-3p	arginine	1.60688	0.355743	0.221388	258	0.109329	0.786007	-1.49947	-0.353179	0.235536	219	0.135227	0.891117	0.0490127	0.0554774	2.19311	0.0282993	0.702485	different
hsa-miR-27a-3p	arginine	2.63218	0.244117	0.0927431	258	0.00900543	0.578937	-3.50051	-0.227722	0.0650541	219	0.000565001	0.493216	0.00860129	0.00423203	4.16509	3.11e-05	0.264973	different
hsa-miR-28-5p	arginine	1.35163	0.259793	0.192207	258	0.177702	0.832555	-2.40559	-0.434873	0.180776	219	0.0169969	0.772847	0.0369436	0.0326801	2.63268	0.00847152	0.617257	different
hsa-miR-29b-3p	arginine	0.990025	0.230418	0.23274	258	0.323108	0.892676	-2.18927	-0.530993	0.242544	219	0.0296588	0.806489	0.0541678	0.0588274	2.26511	0.023506	0.687175	different
hsa-miR-29c-3p	arginine	0.249684	0.0572064	0.229115	258	0.803034	0.982129	-3.3124	-0.723725	0.21849	219	0.00108586	0.555938	0.0524935	0.0477377	2.46667	0.0136375	0.642438	different
hsa-miR-30a-5p	arginine	1.73781	0.186891	0.107544	258	0.0834617	0.764676	-1.88477	-0.120797	0.0640913	219	0.0608164	0.845233	0.0115658	0.0041077	2.4577	0.0139831	0.645487	different
hsa-miR-30b-5p	arginine	0.851913	0.187547	0.220148	258	0.395068	0.914163	-2.23653	-0.477027	0.213289	219	0.0263485	0.797806	0.048465	0.0454921	2.1681	0.0301513	0.705683	different
hsa-miR-30c-5p	arginine	1.09862	0.173362	0.157801	258	0.27298	0.874909	-1.83648	-0.221017	0.120348	219	0.0676741	0.852347	0.0249011	0.0144836	1.98724	0.0468961	0.735851	different
hsa-miR-30e-5p	arginine	2.53356	0.194834	0.0769014	258	0.0118956	0.60453	-3.20952	-0.219024	0.0682422	219	0.00153397	0.606688	0.00591383	0.004657	4.0253	5.69e-05	0.306486	different
hsa-miR-320a-3p	arginine	1.14769	0.0866164	0.07547	258	0.252179	0.866543	-3.39364	-0.234287	0.069037	219	0.000821712	0.525285	0.00569572	0.00476611	3.1374	0.00170451	0.487037	different
hsa-miR-320d	arginine	1.4559	0.170519	0.117123	258	0.146659	0.816855	-2.04096	-0.243936	0.11952	219	0.042482	0.828928	0.0137177	0.0142851	2.47672	0.0132595	0.640549	different
hsa-miR-320e	arginine	1.10073	0.115535	0.104963	258	0.272062	0.874451	-3.8049	-0.310175	0.08152	219	0.000185153	0.412851	0.0110171	0.0066455	3.20322	0.00135902	0.457271	different
hsa-miR-323a-3p	arginine	0.604287	0.14403	0.238348	258	0.546194	0.945728	-2.82553	-0.675249	0.238981	219	0.00516693	0.669873	0.0568095	0.0571121	2.42733	0.0152104	0.653015	different
hsa-miR-323b-3p	arginine	1.69752	0.391645	0.230716	258	0.0908284	0.770181	-1.8173	-0.390202	0.214715	219	0.0705691	0.856333	0.05323	0.0461025	2.48071	0.013112	0.640549	different
hsa-miR-330-3p	arginine	1.24443	0.281282	0.226032	258	0.214491	0.851239	-2.14738	-0.4205	0.19582	219	0.0328873	0.808286	0.0510904	0.0383454	2.34664	0.0189436	0.666628	different
hsa-miR-331-3p	arginine	0.96291	0.183473	0.19054	258	0.336512	0.896404	-2.00244	-0.417312	0.208402	219	0.0464995	0.830348	0.0363057	0.0434312	2.1276	0.0333704	0.708656	different
hsa-miR-335-5p	arginine	0.76906	0.157528	0.204832	258	0.442575	0.925999	-2.6598	-0.592669	0.222824	219	0.0084104	0.71497	0.0419563	0.0496507	2.47863	0.0131889	0.640549	different
hsa-miR-339-3p	arginine	0.444547	0.0998696	0.224655	258	0.657028	0.962962	-3.63959	-0.80583	0.221407	219	0.000342395	0.44665	0.0504699	0.049021	2.87139	0.00408669	0.555852	different
hsa-miR-339-5p	arginine	0.56554	0.133226	0.235572	258	0.572208	0.949159	-3.08367	-0.728737	0.236321	219	0.00231396	0.618007	0.0554943	0.0558478	2.5832	0.00978878	0.623667	different
hsa-miR-340-3p	arginine	0.110614	0.0250851	0.22678	258	0.91201	0.992919	-2.63769	-0.610742	0.231544	219	0.00896005	0.716688	0.051429	0.0536126	1.96181	0.0497841	0.73963	different
hsa-miR-345-5p	arginine	0.675282	0.163285	0.241802	258	0.500113	0.938347	-3.71422	-0.859883	0.231511	219	0.000260085	0.44665	0.0584681	0.0535973	3.0564	0.00224009	0.508231	different
hsa-miR-3605-3p	arginine	1.82293	0.387771	0.212719	258	0.0694942	0.748598	-1.84942	-0.372341	0.201328	219	0.0657759	0.851554	0.0452492	0.0405332	2.59525	0.00945228	0.623667	different
hsa-miR-361-3p	arginine	1.83965	0.442086	0.24031	258	0.0669911	0.744764	-2.93992	-0.671386	0.228369	219	0.00364349	0.650638	0.0577489	0.0521523	3.35876	0.00078294	0.42268	different
hsa-miR-3615	arginine	0.776893	0.178062	0.229197	258	0.437948	0.92442	-2.75286	-0.569605	0.206914	219	0.00641524	0.696815	0.0525313	0.0428134	2.42136	0.0154625	0.65376	different
hsa-miR-125b-5p	DG(38:4)	-3.51804	-0.278256	0.0790941	258	0.00051525	0.368168	-0.420107	-0.0378591	0.0901178	219	0.674829	0.977902	0.00625588	0.00812122	-2.00491	0.0449731	0.733223	same
hsa-miR-363-3p	arginine	1.74219	0.235364	0.135097	258	0.0826911	0.764013	-1.19866	-0.117946	0.098398	219	0.231986	0.920218	0.0182512	0.00968216	2.11395	0.0345198	0.712148	different
hsa-miR-370-3p	arginine	0.67543	0.147665	0.218624	258	0.50002	0.938317	-2.48554	-0.520988	0.209607	219	0.0137012	0.763368	0.0477963	0.0439353	2.20771	0.0272648	0.701747	different
hsa-miR-371b-5p	arginine	0.962675	0.171226	0.177865	258	0.33663	0.896404	-2.65611	-0.560436	0.210999	219	0.00850013	0.715465	0.031636	0.0445206	2.65129	0.00801856	0.611511	different
hsa-miR-374a-3p	arginine	0.697845	0.162368	0.23267	258	0.485915	0.936216	-2.9076	-0.701321	0.241203	219	0.00402585	0.656118	0.0541352	0.0581788	2.57715	0.00996181	0.62406	different
hsa-miR-374b-5p	arginine	0.424542	0.100366	0.236411	258	0.671531	0.965267	-2.54095	-0.601987	0.236914	219	0.0117637	0.741109	0.0558902	0.0561283	2.09851	0.0358602	0.714923	different
hsa-miR-379-5p	arginine	1.10054	0.257749	0.234202	258	0.272144	0.874557	-3.37087	-0.830863	0.246483	219	0.000888966	0.545918	0.0548508	0.060754	3.20173	0.00136604	0.457271	different
hsa-miR-382-5p	arginine	1.36233	0.315833	0.231833	258	0.174306	0.831414	-1.88735	-0.46779	0.247855	219	0.060467	0.844884	0.0537465	0.0614323	2.30898	0.0209446	0.674848	different
hsa-miR-3928-3p	arginine	0.107816	0.023014	0.213456	258	0.914227	0.993009	-3.0272	-0.663154	0.219065	219	0.00277119	0.625024	0.0455634	0.0479894	2.24338	0.0248726	0.691185	different
hsa-miR-410-3p	arginine	0.644693	0.133752	0.207467	258	0.519711	0.941366	-2.94736	-0.62126	0.210785	219	0.00356034	0.650638	0.0430424	0.0444303	2.5528	0.0106859	0.630568	different
hsa-miR-423-3p	arginine	2.26232	0.243028	0.107424	258	0.0245261	0.653945	-0.576463	-0.058019	0.100646	219	0.564908	0.966938	0.0115399	0.0101297	2.04507	0.0408478	0.724896	different
hsa-miR-424-3p	arginine	0.78828	0.178852	0.226889	258	0.431271	0.922624	-2.26712	-0.504836	0.222677	219	0.0243819	0.790541	0.0514787	0.049585	2.1506	0.0315075	0.706433	different
hsa-miR-424-5p	arginine	1.34484	0.282402	0.209989	258	0.17988	0.834	-3.63681	-0.828396	0.227781	219	0.000345884	0.44665	0.0440953	0.051884	3.58547	0.000336472	0.35523	different
hsa-miR-425-5p	arginine	0.911846	0.196968	0.21601	258	0.362718	0.904848	-2.4286	-0.465355	0.191615	219	0.0159833	0.769009	0.0466605	0.0367162	2.29376	0.0218044	0.677185	different
hsa-miR-4286	arginine	2.7849	0.474457	0.170367	258	0.00575923	0.540279	-1.97118	-0.393819	0.199788	219	0.0499916	0.831469	0.0290251	0.0399152	3.3069	0.000943346	0.443971	different
hsa-miR-432-5p	arginine	1.49976	0.360245	0.240203	258	0.134924	0.808536	-3.26757	-0.766575	0.234601	219	0.00126357	0.57724	0.0576972	0.0550375	3.35603	0.000790702	0.42268	different
hsa-miR-451a	arginine	0.448666	0.0475119	0.105896	258	0.654056	0.962624	-2.88653	-0.260484	0.0902412	219	0.00429446	0.666514	0.0112139	0.00814348	2.21371	0.0268486	0.701445	different
hsa-miR-4659a-3p	arginine	1.40512	0.291853	0.207706	258	0.161211	0.824809	-2.63582	-0.547312	0.207644	219	0.00900797	0.716688	0.0431418	0.0431159	2.85725	0.00427329	0.561682	different
hsa-miR-4677-3p	arginine	1.29928	0.289204	0.222589	258	0.195032	0.842363	-3.45313	-0.751551	0.217643	219	0.000667801	0.50435	0.0495459	0.0473687	3.34314	0.000828367	0.430668	different
hsa-miR-4732-3p	arginine	1.42806	0.33279	0.233037	258	0.154509	0.820769	-1.50284	-0.332234	0.221071	219	0.134355	0.891117	0.0543064	0.0488724	2.07034	0.0384202	0.71865	different
hsa-miR-4738-3p	arginine	2.14694	0.46373	0.215995	258	0.0327486	0.680715	-1.71537	-0.368368	0.214746	219	0.0877255	0.867278	0.046654	0.0461159	2.73194	0.00629629	0.596816	different
hsa-miR-493-3p	arginine	0.562753	0.123848	0.220076	258	0.574102	0.949361	-2.98167	-0.715834	0.240078	219	0.00319893	0.633142	0.0484335	0.0576376	2.5782	0.00993163	0.623667	different
hsa-miR-494-3p	arginine	0.831983	0.209502	0.25181	258	0.406203	0.917429	-3.56169	-0.905352	0.254192	219	0.000454116	0.464792	0.0634082	0.0646134	3.11585	0.00183418	0.49421	different
hsa-miR-502-3p	arginine	2.18054	0.287854	0.13201	258	0.0301389	0.672011	-1.59352	-0.222767	0.139795	219	0.11252	0.880978	0.0174267	0.0195428	2.65569	0.00791473	0.610786	different
hsa-miR-505-5p	arginine	2.36674	0.526635	0.222515	258	0.0186992	0.640779	-0.396079	-0.0786818	0.198652	219	0.692442	0.979834	0.049513	0.0394626	2.02931	0.0424271	0.729418	different
hsa-miR-532-5p	arginine	1.72805	0.408503	0.236395	258	0.0851991	0.765927	-2.74212	-0.636519	0.232127	219	0.00662135	0.699094	0.0558826	0.053883	3.15422	0.00160926	0.475025	different
hsa-miR-543	arginine	0.436438	0.0999677	0.229054	258	0.662891	0.964084	-2.47237	-0.574711	0.232453	219	0.0142015	0.765841	0.0524656	0.0540345	2.06739	0.0386977	0.719011	different
hsa-miR-550a-3-5p	arginine	1.70137	0.2909	0.17098	258	0.0901023	0.770048	-1.87008	-0.341948	0.182852	219	0.0628378	0.848726	0.0292341	0.0334349	2.52798	0.0114722	0.634974	different
hsa-miR-550a-3-5pXhsa-miR-550a-5p	arginine	2.48182	0.527284	0.212459	258	0.0137212	0.616607	-1.07263	-0.244647	0.228081	219	0.284645	0.930154	0.0451386	0.0520208	2.47648	0.0132683	0.640549	different
hsa-miR-576-3p	arginine	0.776834	0.20362	0.262115	258	0.437983	0.92442	-3.12937	-0.866075	0.276757	219	0.001996	0.611669	0.0687044	0.0765947	2.80626	0.00501196	0.575078	different
hsa-miR-625-3p	arginine	0.977392	0.240986	0.24656	258	0.329309	0.894098	-3.37463	-0.788381	0.23362	219	0.000877509	0.543929	0.060792	0.0545783	3.03056	0.00244099	0.513102	different
hsa-miR-629-5p	arginine	1.57066	0.282808	0.180056	258	0.117511	0.794383	-1.60555	-0.265006	0.165056	219	0.109847	0.879667	0.0324203	0.0272435	2.24273	0.0249141	0.691567	different
hsa-miR-652-3p	arginine	1.48436	0.304803	0.205344	258	0.138959	0.811404	-2.41566	-0.484823	0.2007	219	0.0165465	0.772483	0.042166	0.0402806	2.75001	0.00595926	0.590784	different
hsa-miR-654-5p	arginine	1.04468	0.197284	0.188846	258	0.297167	0.885014	-1.95529	-0.409499	0.209432	219	0.0518509	0.833429	0.0356628	0.0438616	2.15171	0.0314204	0.706433	different
hsa-miR-671-3p	arginine	0.574731	0.112713	0.196115	258	0.565984	0.947962	-2.24926	-0.441082	0.196101	219	0.0255143	0.796053	0.0384609	0.0384557	1.99682	0.0458447	0.734605	different
hsa-miR-6842-3p	arginine	0.0105581	0.00235447	0.223002	258	0.991584	0.999063	-2.95301	-0.646383	0.21889	219	0.00349842	0.647238	0.04973	0.0479127	2.0761	0.0378844	0.717582	different
hsa-miR-7-5p	arginine	0.359563	0.0874129	0.243109	258	0.719474	0.971842	-2.83481	-0.643295	0.226927	219	0.00502453	0.66954	0.0591018	0.0514959	2.19721	0.0280056	0.702023	different
hsa-miR-760	arginine	1.66528	0.340576	0.204516	258	0.0970952	0.775958	-2.66338	-0.549277	0.206233	219	0.0083244	0.714057	0.0418269	0.0425321	3.06375	0.00218584	0.508231	different
hsa-miR-769-5p	arginine	0.622938	0.142249	0.228352	258	0.533887	0.9438	-3.01505	-0.655496	0.217408	219	0.00287991	0.628585	0.0521446	0.0472663	2.53015	0.0114013	0.634974	different
hsa-miR-874-3p	arginine	0.295505	0.0675119	0.228462	258	0.76785	0.978199	-3.81144	-0.814686	0.213748	219	0.000180627	0.412851	0.0521951	0.0456881	2.81976	0.00480598	0.573079	different
hsa-miR-125b-5p	LPC(20:5)	-0.394191	-0.0299348	0.0759399	258	0.693772	0.968436	-3.57397	-0.290077	0.081164	219	0.000434483	0.456998	0.00576687	0.00658759	2.34045	0.0192605	0.666689	same
hsa-miR-885-5p	arginine	0.319627	0.0627211	0.196232	258	0.749515	0.97593	-2.7498	-0.572322	0.208132	219	0.00647334	0.696873	0.0385071	0.043319	2.22002	0.0264174	0.699394	different
hsa-miR-125b-5p	hydroxyproline	0.285764	0.021126	0.073928	258	0.775293	0.97901	2.95365	0.242428	0.0820776	219	0.00349148	0.646847	0.00546535	0.00673673	-2.0034	0.0451339	0.733223	same
hsa-miR-889-3p	arginine	1.07611	0.2496	0.231946	258	0.282903	0.879051	-2.67072	-0.643363	0.240895	219	0.0081503	0.712477	0.053799	0.0580302	2.67027	0.00757894	0.608545	different
hsa-miR-93-5p	arginine	0.721133	0.170479	0.236404	258	0.471494	0.933425	-2.85971	-0.650334	0.227412	219	0.00465996	0.66954	0.055887	0.0517164	2.50225	0.0123406	0.640087	different
hsa-miR-95-3p	arginine	0.603197	0.13868	0.229908	258	0.546918	0.945732	-2.52294	-0.591273	0.234358	219	0.0123647	0.751236	0.0528579	0.0549239	2.22342	0.0261873	0.697766	different
hsa-miR-99a-5p	arginine	-1.21053	-0.0776641	0.064157	258	0.227204	0.856932	2.30438	0.170128	0.073828	219	0.0221603	0.789422	0.00411612	0.00545057	-2.53342	0.0112956	0.634974	different
hsa-miR-99b-5p	arginine	-1.15546	-0.110977	0.0960458	258	0.248992	0.864698	3.8693	0.389368	0.10063	219	0.000144896	0.367246	0.0092248	0.0101264	-3.59679	0.000322165	0.354498	different
hsa-miR-1246	asparagine	1.88134	0.30971	0.164622	258	0.0610743	0.736324	-0.902057	-0.131162	0.145403	219	0.368041	0.943711	0.0271005	0.0211421	2.00723	0.0447251	0.73301	different
hsa-miR-126-3p	MG(16:1)	-4.46622	-0.44364	0.0993325	258	1.2e-05	0.254207	-0.888868	-0.0697319	0.0784502	219	0.375072	0.94458	0.00986695	0.00615444	-2.95403	0.0031365	0.531101	same
hsa-miR-146b-3p	asparagine	1.2054	0.302999	0.251369	258	0.229176	0.857754	-2.47542	-0.559915	0.22619	219	0.0140843	0.765176	0.0631862	0.0511619	2.55184	0.0107156	0.630568	different
hsa-miR-320a-3p	asparagine	1.83918	0.160132	0.087067	258	0.0670607	0.744764	-0.870474	-0.0638688	0.0733724	219	0.385017	0.946023	0.00758067	0.00538351	1.96733	0.0491454	0.73905	different
hsa-miR-320d	asparagine	2.46068	0.33129	0.134633	258	0.014536	0.622271	-0.522042	-0.0652968	0.12508	219	0.602181	0.970488	0.0181262	0.0156449	2.15807	0.0309221	0.706433	different
hsa-miR-628-3p	asparagine	-1.03018	-0.211038	0.204856	258	0.303911	0.887167	1.98042	0.278854	0.140806	219	0.0489373	0.831283	0.0419661	0.0198262	-1.97076	0.0487514	0.738999	different
hsa-miR-126-3p	palmitoyl-EA	-3.68973	-0.487353	0.132083	258	0.000274859	0.358312	-0.212321	-0.0161844	0.0762262	219	0.832059	0.991462	0.017446	0.00581044	-3.08961	0.00200418	0.503631	same
hsa-miR-100-5p	aspartate	-2.0161	-0.175893	0.0872444	258	0.044847	0.706778	0.890046	0.0829298	0.0931747	219	0.374441	0.944549	0.00761158	0.00868153	-2.02769	0.0425924	0.729638	different
hsa-miR-107	aspartate	1.29805	0.248985	0.191814	258	0.195451	0.842363	-1.59173	-0.252122	0.158395	219	0.112921	0.881196	0.0367927	0.0250889	2.01442	0.0439656	0.732608	different
hsa-miR-1294	aspartate	2.44479	0.55384	0.226539	258	0.0151765	0.623445	-0.546741	-0.124422	0.22757	219	0.585126	0.96844	0.0513198	0.0517883	2.11228	0.0346626	0.712177	different
hsa-miR-2110	aspartate	1.54284	0.311706	0.202034	258	0.12412	0.79986	-1.66078	-0.218749	0.131715	219	0.098222	0.874131	0.0408178	0.0173488	2.19944	0.0278467	0.701747	different
hsa-miR-23b-5p	aspartate	2.24058	0.547957	0.24456	258	0.0259217	0.659036	-0.795846	-0.182504	0.229321	219	0.427003	0.950708	0.0598098	0.0525881	2.1788	0.0293463	0.703957	different
hsa-miR-345-5p	aspartate	1.75171	0.486021	0.277455	258	0.0810357	0.762216	-1.1167	-0.295945	0.265018	219	0.265375	0.927225	0.0769814	0.0702344	2.03803	0.0415469	0.726662	different
hsa-miR-548av-3pXhsa-miR-548o-3p	aspartate	2.59547	0.634292	0.244385	258	0.00999809	0.587908	-0.35616	-0.0883437	0.248045	219	0.722072	0.981483	0.0597238	0.0615265	2.07529	0.0379599	0.717593	different
hsa-miR-576-5p	aspartate	1.67293	0.395124	0.236187	258	0.0955767	0.774225	-1.75093	-0.413308	0.23605	219	0.08139	0.863049	0.0557841	0.0557196	2.42102	0.0154769	0.653926	different
hsa-miR-660-5p	aspartate	1.73907	0.467118	0.268602	258	0.0832386	0.764676	-1.41699	-0.348681	0.246072	219	0.15794	0.901033	0.072147	0.0605515	2.2395	0.0251237	0.691857	different
hsa-miR-744-5p	aspartate	1.71177	0.37194	0.217284	258	0.0881645	0.768575	-1.5417	-0.32423	0.210306	219	0.124623	0.887532	0.0472122	0.0442286	2.30221	0.0213233	0.675181	different
hsa-let-7b-3p	Aspartic acid	2.80228	1.26385	0.451009	258	0.00546681	0.53275	-0.212728	-0.0539672	0.253691	219	0.831742	0.991462	0.203409	0.0643592	2.5467	0.0108748	0.631393	different
hsa-miR-126-3p	C4 carnitine	-3.03074	-0.350053	0.115501	258	0.00269266	0.47155	-1.18257	-0.0838671	0.0709194	219	0.238292	0.922528	0.0133404	0.00502956	-1.96395	0.0495358	0.73963	same
hsa-miR-126-3p	7-methylguanine	-3.02366	-0.356507	0.117906	258	0.0027542	0.47155	-0.164936	-0.0110916	0.0672479	219	0.86915	0.993771	0.0139017	0.00452228	-2.54477	0.0109348	0.631393	same
hsa-let-7b-5p	Aspartic acid	1.60984	0.199171	0.123721	258	0.10868	0.785869	-1.50622	-0.101308	0.0672596	219	0.133485	0.891117	0.0153069	0.00452386	2.13376	0.0328628	0.707138	different
hsa-miR-101-3p	Aspartic acid	1.59695	0.317165	0.198606	258	0.111524	0.788419	-2.56099	-0.24121	0.0941862	219	0.0111256	0.736889	0.0394444	0.00887105	2.54029	0.0110761	0.631893	different
hsa-miR-10527-5p	Aspartic acid	3.12596	1.34964	0.431752	258	0.00197912	0.452065	-0.393389	-0.0973008	0.24734	219	0.694424	0.979973	0.18641	0.061177	2.90795	0.00363803	0.54464	different
hsa-miR-106a-5p	Aspartic acid	3.27095	1.43489	0.438677	258	0.0012209	0.413948	-0.173315	-0.0460226	0.265543	219	0.862568	0.99328	0.192438	0.0705131	2.88797	0.0038774	0.550464	different
hsa-miR-106b-5p	Aspartic acid	3.65585	1.81363	0.49609	258	0.000311725	0.358312	-0.184407	-0.0487499	0.264361	219	0.853869	0.992775	0.246105	0.0698867	3.31307	0.000922778	0.443971	different
hsa-miR-10a-3p	Aspartic acid	2.37291	0.980009	0.412998	258	0.0183965	0.640779	-2.05339	-0.471553	0.229646	219	0.041251	0.826306	0.170568	0.0527375	3.07175	0.00212806	0.508231	different
hsa-miR-126-3p	9-cis-retinoic acid	2.94313	0.993569	0.33759	258	0.00355098	0.498166	0.85275	0.0790458	0.0926951	219	0.394751	0.947597	0.113967	0.00859238	2.61229	0.00899369	0.618976	same
hsa-miR-10b-3p	Aspartic acid	2.2035	1.04015	0.472043	258	0.0284608	0.668913	-0.894586	-0.226383	0.253059	219	0.372014	0.944067	0.222825	0.0640387	2.36471	0.0180442	0.663654	different
hsa-miR-1292-5p	Aspartic acid	3.28332	1.31956	0.4019	258	0.00117067	0.413948	-0.919023	-0.220389	0.239808	219	0.359118	0.943456	0.161523	0.0575077	3.29045	0.00100029	0.443971	different
hsa-miR-1307-5p	Aspartic acid	2.17026	1.0352	0.476991	258	0.0309174	0.674222	-0.476677	-0.128807	0.270218	219	0.634079	0.973639	0.227521	0.0730178	2.12327	0.0337316	0.709506	different
hsa-miR-144-3p	Aspartic acid	4.0854	1.51295	0.370332	258	5.91e-05	0.272359	-1.02376	-0.103908	0.101497	219	0.307106	0.935435	0.137146	0.0103016	4.2107	2.55e-05	0.24488	different
hsa-miR-181a-2-3p	Aspartic acid	3.01808	1.36863	0.453478	258	0.00280362	0.474367	-0.594827	-0.153308	0.257735	219	0.552587	0.965977	0.205643	0.0664272	2.91782	0.00352492	0.542857	different
hsa-miR-181a-5p	Aspartic acid	2.03701	0.401846	0.197272	258	0.0426897	0.702338	-1.84255	-0.133477	0.0724414	219	0.066778	0.851697	0.0389164	0.00524776	2.54731	0.0108558	0.631393	different
hsa-miR-181b-5p	Aspartic acid	2.22874	1.02968	0.462	258	0.0267104	0.66218	-0.301177	-0.0654857	0.217432	219	0.763572	0.98614	0.213444	0.0472768	2.14482	0.0319674	0.706433	different
hsa-miR-191-5p	Aspartic acid	-1.2459	-0.110374	0.0885899	258	0.213954	0.85111	2.7299	0.151233	0.0553987	219	0.00686299	0.702751	0.00784817	0.00306902	-2.50377	0.0122878	0.639248	different
hsa-miR-193b-5p	Aspartic acid	2.34293	1.00048	0.427021	258	0.0199084	0.645219	-0.272819	-0.0633518	0.232212	219	0.785255	0.987684	0.182347	0.0539222	2.18861	0.0286249	0.702485	different
hsa-miR-126-3p	1-methylguanine	-2.6954	-0.371443	0.137806	258	0.00750179	0.565104	-0.594477	-0.0350096	0.0588914	219	0.552821	0.965977	0.0189906	0.00346819	-2.24495	0.0247715	0.690506	same
hsa-miR-19a-3p	Aspartic acid	3.9628	1.94344	0.490422	258	9.64e-05	0.326182	-0.623578	-0.17864	0.286476	219	0.533569	0.9641	0.240514	0.0820682	3.7363	0.000186745	0.339589	different
hsa-miR-126-3p	N2,N2-dimethylguanosine	-2.53808	-0.307753	0.121254	258	0.0117468	0.601978	-0.298605	-0.0175192	0.0586702	219	0.765531	0.986258	0.0147025	0.0034422	-2.15463	0.0311909	0.706433	same
hsa-miR-20a-5p	Aspartic acid	2.31418	1.15352	0.498456	258	0.0214592	0.647238	-0.871568	-0.222288	0.255044	219	0.384421	0.945626	0.248459	0.0650473	2.45717	0.0140037	0.645487	different
hsa-miR-29b-3p	Aspartic acid	2.37624	1.13956	0.479565	258	0.018235	0.63928	-0.173255	-0.0478858	0.276389	219	0.862615	0.99328	0.229983	0.0763909	2.1453	0.0319285	0.706433	different
hsa-miR-29c-3p	Aspartic acid	3.03391	1.41997	0.468033	258	0.00266556	0.47155	-0.224909	-0.05678	0.252458	219	0.822265	0.990624	0.219055	0.0637348	2.777	0.00548639	0.583293	different
hsa-miR-30a-3p	Aspartic acid	2.30265	1.02795	0.446423	258	0.0221107	0.647985	-0.303131	-0.0784472	0.258789	219	0.762084	0.985987	0.199293	0.0669719	2.14415	0.0320207	0.706433	different
hsa-miR-30b-5p	Aspartic acid	3.05054	1.37341	0.450218	258	0.00252729	0.468047	-0.652742	-0.158579	0.242943	219	0.514623	0.962252	0.202696	0.0590214	2.9946	0.00274809	0.529971	different
hsa-miR-323a-3p	Aspartic acid	3.13603	1.52599	0.486601	258	0.00191493	0.451156	-0.410217	-0.11249	0.27422	219	0.682057	0.978737	0.23678	0.0751964	2.93347	0.00335201	0.53938	different
hsa-miR-328-3p	Aspartic acid	2.43494	1.19172	0.489427	258	0.0155861	0.623445	-0.312485	-0.0811553	0.25971	219	0.754976	0.985409	0.239538	0.0674491	2.29735	0.0215988	0.675935	different
hsa-miR-339-5p	Aspartic acid	2.69533	1.30254	0.483261	258	0.00750339	0.565104	-0.502753	-0.136771	0.272044	219	0.615655	0.972017	0.233541	0.0740078	2.59537	0.00944893	0.623667	different
hsa-miR-362-5p	Aspartic acid	2.39777	0.979927	0.408683	258	0.0172207	0.635717	-0.739392	-0.172258	0.232973	219	0.460479	0.954998	0.167022	0.0542763	2.44925	0.0143153	0.646705	different
hsa-miR-3688-3p	Aspartic acid	3.45671	1.59283	0.460794	258	0.000641236	0.383511	-0.730297	-0.187705	0.257025	219	0.466008	0.955706	0.212331	0.0660619	3.37459	0.000739251	0.422144	different
hsa-miR-410-3p	Aspartic acid	3.60649	1.51856	0.421065	258	0.000373862	0.358312	-0.918174	-0.222077	0.241868	219	0.359562	0.943456	0.177296	0.0585	3.58461	0.000337589	0.35523	different
hsa-miR-421	Aspartic acid	3.81255	1.8198	0.477319	258	0.000172834	0.343355	-0.00705362	-0.00179926	0.255083	219	0.994379	0.999559	0.227834	0.0650674	3.36584	0.000763116	0.422667	different
hsa-miR-424-5p	Aspartic acid	3.07835	1.32436	0.430218	258	0.00231064	0.466208	-0.103575	-0.0273989	0.264533	219	0.917604	0.996086	0.185087	0.0699778	2.67654	0.00743856	0.608545	different
hsa-miR-425-5p	Aspartic acid	3.3183	1.46144	0.440419	258	0.00103884	0.40896	-0.436758	-0.0955722	0.218822	219	0.662727	0.97657	0.193969	0.047883	3.16605	0.00154523	0.468969	different
hsa-miR-433-3p	Aspartic acid	2.99076	1.23947	0.414433	258	0.00305743	0.482142	-0.707543	-0.164488	0.232478	219	0.479999	0.958246	0.171755	0.0540458	2.95455	0.00313121	0.531101	different
hsa-miR-451a	Aspartic acid	3.17714	0.686314	0.216016	258	0.00167214	0.438086	-0.709733	-0.0734911	0.103548	219	0.478643	0.957987	0.046663	0.0107221	3.17178	0.0015151	0.468581	different
hsa-miR-4732-5p	Aspartic acid	2.57912	1.22217	0.473872	258	0.0104709	0.588788	-0.0129821	-0.00332528	0.256144	219	0.989654	0.999559	0.224555	0.06561	2.27505	0.0229032	0.684491	different
hsa-miR-4738-3p	Aspartic acid	4.26555	1.8672	0.437738	258	2.82e-05	0.26809	-1.81086	-0.437951	0.241847	219	0.0715649	0.857307	0.191615	0.0584899	4.60933	4.04e-06	0.108094	different
hsa-miR-493-3p	Aspartic acid	3.85139	1.71404	0.445044	258	0.000148876	0.340059	-0.809988	-0.223335	0.275727	219	0.418847	0.950035	0.198064	0.0760251	3.70056	0.000215122	0.347612	different
hsa-miR-495-3p	Aspartic acid	2.84984	1.31822	0.462558	258	0.00473431	0.517411	-0.868089	-0.233433	0.268904	219	0.386318	0.946145	0.21396	0.0723094	2.90006	0.00373094	0.544752	different
hsa-miR-503-5p	Aspartic acid	4.04375	2.04734	0.506298	258	6.99e-05	0.284542	-0.240234	-0.0655228	0.272745	219	0.810378	0.989732	0.256337	0.0743899	3.67397	0.000238806	0.347612	different
hsa-miR-548av-5pXhsa-miR-548k	Aspartic acid	2.65905	1.15633	0.434866	258	0.00833616	0.573807	-0.145781	-0.0371784	0.255029	219	0.884231	0.994396	0.189109	0.0650399	2.36745	0.017911	0.663602	different
hsa-miR-126-5p	1-methylguanine	-3.66696	-0.697332	0.190166	258	0.000299156	0.358312	-0.0968187	-0.00941891	0.097284	219	0.922961	0.996135	0.0361633	0.00946418	-3.22048	0.00127976	0.453655	same
hsa-miR-550a-3-5p	Aspartic acid	3.23975	1.13509	0.350363	258	0.0013566	0.423042	-0.181244	-0.0376531	0.207749	219	0.856348	0.993031	0.122754	0.0431594	2.87913	0.00398772	0.550464	different
hsa-miR-576-3p	Aspartic acid	2.60545	1.40305	0.538506	258	0.00971892	0.584375	-0.219424	-0.0699845	0.318947	219	0.826529	0.99087	0.289988	0.101727	2.35357	0.018594	0.666345	different
hsa-miR-589-5p	Aspartic acid	2.13521	0.818125	0.383159	258	0.0337047	0.683756	-2.19278	-0.321054	0.146414	219	0.0294011	0.806489	0.146811	0.0214371	2.77726	0.00548191	0.583293	different
hsa-miR-625-3p	Aspartic acid	2.73857	1.38628	0.506207	258	0.00660926	0.551988	-0.606746	-0.163815	0.269989	219	0.544663	0.96442	0.256246	0.0728943	2.7019	0.00689446	0.608362	different
hsa-miR-629-5p	Aspartic acid	1.80606	0.675144	0.373821	258	0.0720972	0.752937	-1.85071	-0.343615	0.185667	219	0.0655899	0.851006	0.139742	0.0344723	2.44078	0.0146554	0.649662	different
hsa-miR-642a-3p	Aspartic acid	2.72854	1.30863	0.479608	258	0.00680753	0.555693	-0.60705	-0.164655	0.271238	219	0.544461	0.96442	0.230024	0.0735699	2.67387	0.00749807	0.608545	different
hsa-miR-651-5p	Aspartic acid	2.56865	1.06868	0.416046	258	0.0107839	0.595044	-0.150478	-0.0357401	0.23751	219	0.880529	0.994248	0.173094	0.0564112	2.30535	0.0211469	0.675181	different
hsa-miR-6842-3p	Aspartic acid	3.32138	1.50761	0.453912	258	0.00102793	0.40896	-0.0234165	-0.00589346	0.25168	219	0.98134	0.999144	0.206036	0.063343	2.9161	0.00354437	0.542857	different
hsa-miR-7-5p	Aspartic acid	2.84063	1.41396	0.497765	258	0.00486882	0.519937	-0.342196	-0.0891247	0.26045	219	0.73254	0.982705	0.24777	0.0678341	2.67555	0.00746056	0.608545	different
hsa-miR-873-3p	Aspartic acid	3.62657	1.58803	0.437887	258	0.000347289	0.358312	-1.104	-0.27688	0.250797	219	0.270833	0.927771	0.191745	0.0628993	3.69565	0.000219324	0.347612	different
hsa-miR-874-3p	Aspartic acid	3.66564	1.6972	0.463002	258	0.000300624	0.358312	-0.330187	-0.0821795	0.248888	219	0.741582	0.98365	0.214371	0.0619454	3.38505	0.000711655	0.420383	different
hsa-miR-877-5p	Aspartic acid	2.7102	1.21342	0.447724	258	0.00718416	0.560171	-1.16542	-0.225587	0.193567	219	0.245145	0.924065	0.200457	0.037468	2.95015	0.0031762	0.531101	different
hsa-miR-889-3p	Aspartic acid	3.27303	1.54972	0.473482	258	0.00121232	0.413948	-0.512493	-0.141358	0.275824	219	0.608835	0.970999	0.224185	0.0760789	3.08611	0.00202791	0.503755	different
hsa-miR-95-3p	Aspartic acid	4.35747	2.01056	0.461406	258	1.91e-05	0.261123	-1.51732	-0.404531	0.266608	219	0.130661	0.890105	0.212895	0.0710798	4.53204	5.84e-06	0.121572	different
hsa-let-7b-5p	ATP	-1.56061	-0.102516	0.0656896	258	0.119865	0.796182	1.19885	0.0667499	0.0556781	219	0.231911	0.920218	0.00431513	0.00310005	-1.96566	0.0493375	0.73963	different
hsa-miR-150-5p	ATP	-2.19306	-0.393098	0.179247	258	0.0292138	0.671074	0.922517	0.115418	0.125112	219	0.357298	0.943218	0.0321294	0.0156529	-2.32633	0.020001	0.670592	different
hsa-miR-126-5p	PE(40:6)	3.33855	0.490309	0.146863	258	0.000968983	0.40896	0.0704308	0.00937496	0.133109	219	0.943917	0.9972	0.0215687	0.017718	2.4264	0.0152494	0.653015	same
hsa-miR-151a-5p	ATP	-1.46383	-0.178462	0.121914	258	0.144482	0.815201	2.04274	0.151963	0.0743915	219	0.0423036	0.828928	0.0148631	0.0055341	-2.31359	0.02069	0.673045	different
hsa-miR-182-5p	ATP	-2.09367	-0.301208	0.143866	258	0.0372853	0.693988	2.33062	0.215848	0.0926141	219	0.0207044	0.787672	0.0206975	0.00857737	-3.02197	0.00251134	0.516045	different
hsa-miR-183-5p	ATP	-2.19102	-0.332352	0.151688	258	0.0293625	0.671384	1.66346	0.242931	0.14604	219	0.0976849	0.873716	0.0230092	0.0213277	-2.73211	0.00629295	0.596816	different
hsa-miR-2110	ATP	-1.70004	-0.328354	0.193145	258	0.0903521	0.770181	1.60867	0.177385	0.110268	219	0.109163	0.879667	0.0373049	0.0121591	-2.27396	0.0229686	0.684491	different
hsa-miR-126-5p	11-HDoHE	3.29396	0.625189	0.189798	258	0.001129	0.40896	0.235453	0.0267132	0.113454	219	0.814082	0.989915	0.0360234	0.0128719	2.70653	0.00679904	0.606495	same
hsa-miR-222-3p	ATP	-1.71295	-0.227033	0.13254	258	0.087947	0.76857	1.22379	0.138313	0.11302	219	0.222378	0.917848	0.0175667	0.0127736	-2.09747	0.0359524	0.715204	different
hsa-miR-3131	ATP	1.67658	0.423451	0.252569	258	0.09486	0.773602	-1.79496	-0.365351	0.203543	219	0.0740716	0.858461	0.063791	0.0414297	2.43174	0.0150264	0.653015	different
hsa-miR-409-5p	ATP	-1.9309	-0.448081	0.232057	258	0.0546123	0.724038	0.765676	0.149778	0.195615	219	0.444712	0.953288	0.0538507	0.0382653	-1.96984	0.0488567	0.73905	different
hsa-miR-423-3p	ATP	-1.57546	-0.187754	0.119174	258	0.116399	0.794152	1.45352	0.135665	0.0933356	219	0.147545	0.895157	0.0142025	0.00871153	-2.13656	0.0326337	0.706433	different
hsa-miR-4433b-5p	ATP	-1.66035	-0.36173	0.217864	258	0.0980832	0.776982	2.18464	0.396261	0.181385	219	0.0300014	0.806489	0.0474646	0.0329005	-2.67381	0.00749957	0.608545	different
hsa-let-7e-5p	azelate	-1.41411	-0.331973	0.234758	258	0.158559	0.823595	1.4677	0.275801	0.187914	219	0.143654	0.894449	0.0551113	0.0353118	-2.02117	0.043262	0.73149	different
hsa-let-7g-5p	azelate	-3.10398	-0.609507	0.196363	258	0.00212633	0.455682	1.11595	0.129527	0.116069	219	0.265696	0.927225	0.0385585	0.0134721	-3.23993	0.0011956	0.451458	different
hsa-let-7i-5p	azelate	-1.85197	-0.251566	0.135837	258	0.0651944	0.743127	1.34599	0.10062	0.074755	219	0.179729	0.909063	0.0184517	0.00558831	-2.27146	0.0231191	0.684491	different
hsa-miR-101-3p	azelate	-1.35772	-0.203186	0.149653	258	0.175763	0.832094	1.93961	0.192444	0.0992177	219	0.0537413	0.836739	0.022396	0.00984415	-2.20339	0.0275675	0.701747	different
hsa-miR-10a-5p	azelate	3.1526	0.314668	0.0998122	258	0.00181336	0.447827	-0.475308	-0.0434283	0.0913688	219	0.635052	0.973639	0.00996247	0.00834826	2.64635	0.00813654	0.612795	different
hsa-miR-125a-5p	azelate	2.3811	0.318997	0.133971	258	0.0180016	0.638562	-0.749082	-0.063368	0.0845942	219	0.45463	0.954311	0.0179481	0.00715618	2.41326	0.0158104	0.654427	different
hsa-miR-1292-5p	azelate	-0.623688	-0.192444	0.308557	258	0.533394	0.943548	2.40297	0.59637	0.24818	219	0.0171156	0.772847	0.0952077	0.0615935	-1.99205	0.0463657	0.735507	different
hsa-miR-130b-5p	azelate	-2.54766	-0.845953	0.332051	258	0.0114373	0.600837	0.439398	0.104118	0.236956	219	0.660816	0.976545	0.110258	0.0561481	-2.32901	0.0198585	0.670261	different
hsa-miR-126-5p	LPC(18:3)	-3.06378	-0.848283	0.276874	258	0.00242191	0.467727	-0.730639	-0.0781162	0.106915	219	0.465799	0.955648	0.0766594	0.0114308	-2.5949	0.00946183	0.623667	same
hsa-miR-136-3p	azelate	-1.11715	-0.43438	0.388828	258	0.264989	0.871748	1.82044	0.526693	0.289322	219	0.0700889	0.854738	0.151187	0.0837072	-1.98299	0.0473688	0.73683	different
hsa-miR-1-3p	azelate	-1.06379	-0.409295	0.384754	258	0.28844	0.881724	1.91648	0.578565	0.30189	219	0.0566368	0.839587	0.148035	0.0911377	-2.01995	0.0433891	0.731866	different
hsa-miR-143-3p	azelate	1.34256	0.14532	0.108241	258	0.180617	0.834152	-1.49021	-0.120401	0.0807952	219	0.137643	0.891117	0.011716	0.00652786	1.96729	0.0491502	0.73905	different
hsa-miR-144-3p	azelate	-3.32831	-0.937289	0.281611	258	0.00100373	0.40896	1.51591	0.160582	0.105931	219	0.131019	0.890358	0.0793047	0.0112214	-3.64892	0.000263344	0.347612	different
hsa-miR-181a-3p	azelate	-1.20212	-0.412244	0.34293	258	0.23044	0.858161	2.46289	0.644255	0.261585	219	0.0145718	0.767416	0.117601	0.0684268	-2.44952	0.0143048	0.646705	different
hsa-miR-181a-5p	azelate	-2.11304	-0.313472	0.148351	258	0.0355769	0.689673	1.78777	0.135621	0.0758606	219	0.0752284	0.859747	0.0220081	0.00575483	-2.69528	0.00703294	0.608545	different
hsa-miR-181b-5p	azelate	-2.11697	-0.736641	0.34797	258	0.0352388	0.689399	1.12887	0.256213	0.226964	219	0.260217	0.926508	0.121083	0.0515128	-2.38985	0.0168553	0.656651	different
hsa-miR-185-5p	azelate	-3.53298	-0.652919	0.184807	258	0.000488288	0.368168	0.996959	0.0863605	0.0866239	219	0.31991	0.937776	0.0341535	0.0075037	-3.62213	0.000292193	0.347612	different
hsa-miR-191-5p	azelate	2.96001	0.194583	0.0657371	258	0.00336826	0.49211	-1.40623	-0.0825702	0.0587174	219	0.161106	0.902084	0.00432137	0.00344773	3.14437	0.00166443	0.481784	different
hsa-miR-21-5p	azelate	-1.68633	-0.18847	0.111763	258	0.0929654	0.771773	1.57405	0.103051	0.0654685	219	0.116952	0.884389	0.0124911	0.00428612	-2.25066	0.0244071	0.689557	different
hsa-miR-24-3p	azelate	1.38522	0.178235	0.128669	258	0.167206	0.828806	-1.77705	-0.101444	0.0570858	219	0.0769808	0.859829	0.0165558	0.00325878	1.98686	0.0469377	0.735851	different
hsa-miR-26b-5p	azelate	-1.98992	-0.418709	0.210415	258	0.0476758	0.713518	1.95181	0.261381	0.133917	219	0.0522652	0.834272	0.0442743	0.0179338	-2.72673	0.00639645	0.598826	different
hsa-miR-27a-5p	azelate	-2.26289	-0.769991	0.340269	258	0.0244905	0.653945	0.578518	0.170304	0.294379	219	0.563523	0.966938	0.115783	0.0866592	-2.08984	0.0366318	0.716409	different
hsa-miR-29b-3p	azelate	-1.35962	-0.494274	0.363539	258	0.175161	0.831522	1.65264	0.475122	0.287493	219	0.0998711	0.875438	0.132161	0.0826525	-2.09156	0.0364775	0.716017	different
hsa-miR-30b-5p	azelate	-2.26722	-0.774253	0.341499	258	0.0242213	0.653616	1.10648	0.280849	0.253822	219	0.26976	0.927662	0.116622	0.0644254	-2.4797	0.0131494	0.640549	different
hsa-miR-323b-3p	azelate	-1.7785	-0.641675	0.360795	258	0.0765223	0.758221	1.21286	0.308528	0.25438	219	0.226519	0.919136	0.130173	0.064709	-2.15244	0.0313631	0.706433	different
hsa-miR-328-3p	azelate	-2.31437	-0.853282	0.368688	258	0.0214488	0.647187	0.355863	0.0967324	0.271825	219	0.722294	0.981564	0.135931	0.0738888	-2.07399	0.0380802	0.7182	different
hsa-miR-335-5p	azelate	-1.54321	-0.492852	0.319369	258	0.12403	0.79986	1.81574	0.481438	0.265148	219	0.0708104	0.856386	0.101996	0.0703032	-2.34718	0.0189162	0.666628	different
hsa-miR-338-5p	azelate	-2.02726	-0.670671	0.330827	258	0.0436847	0.703787	1.61439	0.427321	0.264695	219	0.107916	0.879262	0.109447	0.0700634	-2.59152	0.00955518	0.623667	different
hsa-miR-3605-3p	azelate	-1.15028	-0.384355	0.33414	258	0.251114	0.866104	2.01712	0.47838	0.23716	219	0.0449321	0.829281	0.111649	0.0562447	-2.10552	0.035246	0.713923	different
hsa-miR-378i	azelate	-1.75325	-0.337875	0.192713	258	0.0807698	0.762216	1.25803	0.146945	0.116806	219	0.209752	0.915184	0.0371383	0.0136436	-2.15142	0.0314429	0.706433	different
hsa-miR-382-5p	azelate	-2.0632	-0.744906	0.361044	258	0.0401141	0.697488	1.25571	0.36886	0.293745	219	0.21059	0.915184	0.130353	0.0862864	-2.3929	0.0167157	0.655844	different
hsa-miR-451a	azelate	-1.47262	-0.243057	0.165051	258	0.142097	0.81386	1.59544	0.172105	0.107873	219	0.112091	0.880789	0.027242	0.0116366	-2.10553	0.0352448	0.713923	different
hsa-miR-4732-5p	azelate	-1.5035	-0.540705	0.35963	258	0.133957	0.808406	1.52191	0.405851	0.266672	219	0.129508	0.890105	0.129334	0.0711142	-2.1142	0.0344986	0.71195	different
hsa-miR-126-5p	xanthosine	2.64315	0.528611	0.199993	258	0.00872646	0.575725	0.503074	0.0612983	0.121848	219	0.61543	0.972017	0.039997	0.0148468	1.99546	0.0459924	0.735237	same
hsa-miR-493-3p	azelate	-1.62018	-0.555378	0.342787	258	0.106438	0.78396	1.48013	0.425658	0.287582	219	0.14031	0.892585	0.117503	0.0827037	-2.19253	0.0283411	0.702485	different
hsa-miR-500b-3p	azelate	2.43092	0.582934	0.2398	258	0.0157561	0.624493	-1.62374	-0.305758	0.188304	219	0.105902	0.878157	0.0575041	0.0354585	2.91472	0.00356005	0.54325	different
hsa-miR-503-5p	azelate	-2.1855	-0.851112	0.389435	258	0.0297692	0.671675	0.664656	0.189581	0.285232	219	0.506986	0.961563	0.15166	0.0813573	-2.1559	0.0310914	0.706433	different
hsa-miR-543	azelate	-3.09116	-1.08791	0.351943	258	0.00221677	0.462808	0.125843	0.0349984	0.278111	219	0.899974	0.995491	0.123864	0.0773455	-2.50335	0.0123025	0.639248	different
hsa-miR-574-5p	azelate	-3.07615	-1.01489	0.329923	258	0.0023272	0.466208	0.652178	0.154509	0.236913	219	0.514986	0.962303	0.108849	0.0561277	-2.87907	0.00398854	0.550464	different
hsa-miR-126-5p	nonadecanoate	-2.42826	-0.461293	0.189968	258	0.0158692	0.625133	-0.129152	-0.0145193	0.112421	219	0.897359	0.995286	0.036088	0.0126384	-2.02398	0.0429725	0.730589	same
hsa-miR-589-5p	azelate	-2.57203	-0.738618	0.287173	258	0.010682	0.593186	1.05547	0.163139	0.154565	219	0.2924	0.931565	0.0824684	0.0238904	-2.76505	0.00569143	0.587409	different
hsa-miR-625-3p	azelate	-1.93989	-0.744275	0.383669	258	0.0535045	0.722364	0.979945	0.276554	0.282214	219	0.32822	0.939406	0.147202	0.0796447	-2.14332	0.0320874	0.706433	different
hsa-miR-126-5p	Xanthosine	2.37897	0.562934	0.236629	258	0.0181037	0.638562	0.233491	0.0288574	0.123591	219	0.815603	0.990009	0.0559935	0.0152747	2.00058	0.0454377	0.73386	same
hsa-miR-126-5p	hexadecanedioate	-2.36543	-0.458569	0.193863	258	0.0187639	0.641101	-0.0451877	-0.00509939	0.112849	219	0.964	0.998179	0.0375827	0.0127349	-2.02157	0.0432211	0.73149	same
hsa-miR-642a-3p	azelate	-2.38898	-0.865054	0.362102	258	0.0176288	0.63719	1.06419	0.301597	0.283406	219	0.288442	0.931118	0.131118	0.0803187	-2.53718	0.0111751	0.634181	different
hsa-miR-656-3p	azelate	-1.72842	-0.598751	0.346415	258	0.0851328	0.765927	0.99146	0.264962	0.267244	219	0.322581	0.938515	0.120004	0.0714193	-1.97412	0.0483686	0.738083	different
hsa-miR-766-5p	azelate	-2.24848	-0.708498	0.315101	258	0.0254065	0.656462	1.29828	0.331371	0.255238	219	0.195588	0.912973	0.0992884	0.0651467	-2.56438	0.0103362	0.627592	different
hsa-miR-874-3p	azelate	-3.50944	-1.22526	0.349132	258	0.000531406	0.372496	0.462696	0.12051	0.260452	219	0.644053	0.974619	0.121893	0.0678355	-3.08961	0.00200421	0.503631	different
hsa-miR-92a-3p	azelate	-2.29925	-0.220256	0.0957948	258	0.0223061	0.647989	1.65501	0.118258	0.0714543	219	0.0993876	0.875395	0.00917664	0.00510571	-2.83254	0.00461796	0.57046	different
hsa-miR-99a-5p	azelate	2.24367	0.223666	0.0996876	258	0.0257191	0.658635	-1.64963	-0.144534	0.0876157	219	0.100486	0.875832	0.00993761	0.00767651	2.7743	0.00553212	0.583293	different
hsa-miR-99b-5p	azelate	3.41478	0.503061	0.147319	258	0.000743378	0.396631	-0.634735	-0.0778714	0.122683	219	0.526279	0.963187	0.0217028	0.0150512	3.03021	0.00244382	0.513102	different
hsa-let-7f-5p	betaine	1.2137	0.0700887	0.057748	258	0.225995	0.856209	-1.76808	-0.119013	0.067312	219	0.0784724	0.861602	0.00333483	0.0045309	2.13219	0.0329914	0.707299	different
hsa-miR-21-5p	betaine	1.39571	0.0958477	0.0686731	258	0.164025	0.826849	-1.66472	-0.0879978	0.0528603	219	0.0974316	0.87363	0.00471599	0.00279422	2.12142	0.0338863	0.710348	different
hsa-miR-493-3p	betaine	2.30043	0.481177	0.209168	258	0.022238	0.647989	-1.33397	-0.310253	0.232578	219	0.18363	0.910125	0.0437514	0.0540923	2.53015	0.0114015	0.634974	different
hsa-miR-493-5p	betaine	0.868121	0.197518	0.227524	258	0.386151	0.911564	-1.88131	-0.465458	0.247412	219	0.0612873	0.845681	0.0517673	0.0612125	1.97241	0.0485624	0.738181	different
hsa-miR-500b-3p	betaine	-1.21386	-0.180093	0.148364	258	0.225933	0.856142	1.5653	0.238252	0.152209	219	0.11899	0.885459	0.0220118	0.0231675	-1.96818	0.0490471	0.73905	different
hsa-miR-625-3p	betaine	1.46958	0.346924	0.236071	258	0.142919	0.81449	-2.50017	-0.563197	0.225263	219	0.0131639	0.756428	0.0557295	0.0507436	2.7892	0.00528389	0.578723	different
hsa-miR-629-5p	betaine	2.62571	0.449853	0.171326	258	0.00917372	0.578937	-0.74565	-0.117863	0.158067	219	0.456697	0.954804	0.0293527	0.0249853	2.43545	0.0148732	0.651687	different
hsa-miR-7-5p	betaine	1.73136	0.401688	0.232006	258	0.0846058	0.765907	-1.29572	-0.284367	0.219467	219	0.196468	0.913214	0.053827	0.0481656	2.1482	0.031698	0.706433	different
hsa-miR-873-5p	betaine	1.97555	0.391394	0.198119	258	0.0492923	0.715257	-1.78044	-0.368901	0.207196	219	0.076422	0.859747	0.039251	0.0429302	2.65214	0.00799844	0.611256	different
hsa-let-7a-5p	bilirubin	-1.19772	-0.0738432	0.0616533	258	0.232148	0.858865	1.59881	0.103977	0.0650341	219	0.111339	0.880034	0.00380113	0.00422944	-1.9843	0.0472221	0.73633	different
hsa-let-7c-5p	bilirubin	-0.528581	-0.0751204	0.142117	258	0.597559	0.953395	2.66259	0.320171	0.120248	219	0.00834342	0.714886	0.0201972	0.0144596	-2.12336	0.033724	0.709506	different
hsa-let-7d-5p	bilirubin	-0.552768	-0.0684015	0.123744	258	0.58091	0.9509	2.95586	0.386363	0.130711	219	0.00346748	0.646847	0.0153125	0.0170853	-2.52656	0.0115187	0.634974	different
hsa-miR-19b-3p	bilirubin	-0.487268	-0.116691	0.23948	258	0.62649	0.95846	2.78188	0.572596	0.205831	219	0.0058872	0.686586	0.0573505	0.0423663	-2.18281	0.0290498	0.702589	different
hsa-miR-1271-5p	piperine	2.69012	0.484998	0.180289	258	0.00761812	0.565105	0.117311	0.0181819	0.154989	219	0.906724	0.995724	0.0325041	0.0240216	1.96347	0.0495921	0.73963	same
hsa-miR-206	bilirubin	-0.169596	-0.0372003	0.219347	258	0.865464	0.988897	2.95686	0.6229	0.210663	219	0.00345672	0.646159	0.0481132	0.0443788	-2.17049	0.0299696	0.705645	different
hsa-miR-1271-5p	Anthranilic acid	2.6091	0.516848	0.198094	258	0.00961849	0.582725	0.788916	0.0794969	0.100767	219	0.431034	0.950788	0.0392413	0.010154	1.96783	0.0490875	0.73905	same
hsa-miR-331-5p	bilirubin	-0.36757	-0.0802999	0.218461	258	0.713501	0.971201	2.76108	0.530364	0.192085	219	0.00626135	0.690644	0.0477253	0.0368967	-2.09923	0.0357966	0.714923	different
hsa-miR-1271-5p	Xanthosine	2.48643	0.666945	0.268233	258	0.0135489	0.614808	0.0754966	0.0139731	0.185082	219	0.93989	0.997134	0.0719491	0.0342554	2.00365	0.0451071	0.733223	same
hsa-miR-370-3p	bilirubin	-0.653508	-0.140687	0.21528	258	0.514022	0.940375	2.43106	0.461999	0.19004	219	0.0158781	0.767879	0.0463455	0.0361153	-2.09878	0.0358361	0.714923	different
hsa-miR-4433b-3p	bilirubin	-2.48573	-0.488988	0.196718	258	0.0135749	0.614808	1.64532	0.302704	0.183979	219	0.101372	0.875947	0.0386979	0.0338483	-2.93934	0.00328917	0.535475	different
hsa-miR-4662a-5p	bilirubin	-0.767638	-0.171598	0.22354	258	0.443418	0.925999	2.28906	0.489077	0.213658	219	0.0230514	0.789422	0.04997	0.0456498	-2.13655	0.0326344	0.706433	different
hsa-miR-577	bilirubin	-0.421356	-0.088677	0.210456	258	0.673853	0.965721	2.78115	0.595843	0.214244	219	0.00589998	0.686586	0.0442919	0.0459003	-2.2793	0.0226492	0.683597	different
hsa-miR-30a-5p	biliverdin	1.89735	0.323774	0.170646	258	0.0589208	0.732648	-0.602186	-0.03254	0.0540365	219	0.547688	0.965067	0.0291199	0.00291994	1.99062	0.0465232	0.735565	different
hsa-let-7g-5p	Butyric acid	2.28386	0.320839	0.140481	258	0.0232087	0.650851	-1.01186	-0.098752	0.0975949	219	0.31275	0.93629	0.0197348	0.00952476	2.45297	0.0141683	0.646705	different
hsa-miR-125b-5p	Butyric acid	-2.05335	-0.168817	0.0822155	258	0.0410673	0.699599	2.19665	0.17975	0.081829	219	0.0291189	0.805911	0.00675938	0.00669598	-3.00495	0.0026562	0.525911	different
hsa-miR-191-5p	Butyric acid	-0.817621	-0.0387306	0.0473699	258	0.414343	0.919019	2.25208	0.110343	0.0489963	219	0.0253326	0.795648	0.00224391	0.00240064	-2.18741	0.0287125	0.702485	different
hsa-miR-1273h-3p	sebacate	-3.17882	-0.976784	0.307279	258	0.00166285	0.438086	-0.252155	-0.0813587	0.322653	219	0.801163	0.988913	0.0944201	0.104105	-2.00966	0.0444676	0.73301	same
hsa-miR-215-5p	Butyric acid	-1.72219	-0.303139	0.176019	258	0.0862567	0.767345	1.03895	0.119419	0.114942	219	0.299998	0.9332	0.0309827	0.0132116	-2.01003	0.0444277	0.73301	different
hsa-miR-29a-3p	Butyric acid	-1.53455	-0.263009	0.171392	258	0.126145	0.801714	1.94299	0.152461	0.0784674	219	0.0533294	0.83616	0.0293751	0.00615713	-2.20408	0.0275184	0.701747	different
hsa-miR-625-3p	Butyric acid	0.738182	0.202177	0.273885	258	0.461088	0.930718	-2.80146	-0.654033	0.233462	219	0.00555353	0.681834	0.0750129	0.0545043	2.37912	0.017354	0.659183	different
hsa-miR-99a-5p	Butyric acid	-3.06091	-0.214657	0.0701286	258	0.0024444	0.467797	0.639008	0.0473047	0.0740283	219	0.523501	0.963095	0.00491802	0.00548019	-2.56897	0.0102001	0.626331	different
hsa-miR-99b-5p	Butyric acid	-0.452809	-0.0483787	0.106841	258	0.651074	0.962396	2.40945	0.245349	0.101828	219	0.0168229	0.772847	0.011415	0.0103689	-1.99011	0.046579	0.735566	different
hsa-miR-1273h-3p	Aspartic acid	2.79301	1.2868	0.460722	258	0.00562104	0.536065	0.933212	0.240597	0.257816	219	0.351762	0.942124	0.212265	0.0664692	1.98163	0.0475208	0.73683	same
hsa-let-7c-5p	C10 carnitine	-1.05858	-0.170285	0.160863	258	0.290803	0.88307	2.0793	0.268551	0.129154	219	0.0387815	0.820246	0.0258768	0.0166809	-2.12722	0.0334015	0.708747	different
hsa-miR-146b-3p	C10 carnitine	-2.16249	-0.520603	0.240743	258	0.0315181	0.676914	0.626858	0.133971	0.213718	219	0.531421	0.964022	0.0579572	0.0456755	-2.03334	0.042018	0.728573	different
hsa-miR-150-5p	C10 carnitine	2.25572	0.408754	0.181208	258	0.0249427	0.655167	-1.51662	-0.1964	0.129499	219	0.130838	0.890134	0.0328363	0.0167699	2.71706	0.00658655	0.600918	different
hsa-miR-152-3p	C10 carnitine	-2.35958	-0.43954	0.186279	258	0.019056	0.644276	0.519325	0.0628827	0.121085	219	0.604071	0.970577	0.0347	0.0146617	-2.26138	0.0237354	0.687516	different
hsa-miR-15a-5p	C10 carnitine	-2.09273	-0.53444	0.255379	258	0.0373692	0.694191	1.18557	0.27159	0.229079	219	0.237106	0.922144	0.0652184	0.0524772	-2.34948	0.0187998	0.666628	different
hsa-miR-195-5p	C10 carnitine	-1.56661	-0.388422	0.247937	258	0.118455	0.795419	1.96696	0.416665	0.211832	219	0.05048	0.831808	0.0614727	0.0448727	-2.46878	0.0135573	0.641727	different
hsa-miR-199a-3pXhsa-miR-199b-3p	C10 carnitine	-1.42726	-0.292133	0.204682	258	0.154739	0.820837	1.46582	0.209277	0.142771	219	0.144165	0.894742	0.0418946	0.0203837	-2.00921	0.044515	0.73301	different
hsa-miR-127-3p	N-carbamoyl-beta-alanine	-3.37206	-0.511963	0.151825	258	0.000862897	0.405605	-0.140808	-0.0137868	0.0979119	219	0.888154	0.994757	0.0230508	0.00958673	-2.75756	0.00582349	0.588393	same
hsa-miR-221-3p	C10 carnitine	-1.00195	-0.187254	0.186889	258	0.317324	0.891754	2.40042	0.326831	0.136156	219	0.0172322	0.772894	0.0349276	0.0185384	-2.22329	0.0261963	0.697766	different
hsa-miR-30e-5p	C10 carnitine	-1.70448	-0.147333	0.0864385	258	0.0895194	0.769616	1.15321	0.077678	0.0673579	219	0.250109	0.92544	0.00747162	0.00453709	-2.05331	0.0400423	0.721771	different
hsa-miR-500a-3p	C10 carnitine	-1.69162	-0.256064	0.151372	258	0.0919503	0.770995	1.56473	0.160634	0.102659	219	0.119123	0.885622	0.0229135	0.0105389	-2.27828	0.0227098	0.684286	different
hsa-miR-502-3p	C10 carnitine	-0.0800255	-0.0119038	0.14875	258	0.93628	0.994663	2.93709	0.391617	0.133335	219	0.00367566	0.650638	0.0221266	0.0177783	-2.02001	0.0433825	0.731866	different
hsa-miR-654-5p	C10 carnitine	-2.11676	-0.443316	0.209432	258	0.035257	0.689416	1.18606	0.241569	0.203674	219	0.236915	0.922052	0.0438616	0.0414833	-2.34439	0.0190585	0.666628	different
hsa-miR-10527-5p	C10:2 carnitine	1.56916	0.29318	0.186839	258	0.11786	0.794687	-1.64851	-0.293101	0.177797	219	0.100715	0.875832	0.0349087	0.0316117	2.27315	0.0230171	0.684491	different
hsa-miR-1294	C10:2 carnitine	1.5757	0.276467	0.175456	258	0.116344	0.794005	-1.56463	-0.259492	0.165849	219	0.119148	0.885622	0.0307849	0.027506	2.21989	0.0264263	0.699407	different
hsa-miR-1307-5p	C10:2 carnitine	1.97477	0.402548	0.203845	258	0.0493816	0.715362	-1.87494	-0.363586	0.193919	219	0.0621632	0.847787	0.041553	0.0376045	2.72307	0.00646786	0.600616	different
hsa-miR-134-5p	C10:2 carnitine	1.59919	0.366842	0.229393	258	0.111027	0.788158	-2.07849	-0.443167	0.213216	219	0.0388568	0.820246	0.0526212	0.0454611	2.58639	0.00969859	0.623667	different
hsa-miR-181a-2-3p	C10:2 carnitine	1.79867	0.351994	0.195697	258	0.0732634	0.754299	-1.41528	-0.262763	0.185662	219	0.15844	0.901033	0.0382974	0.0344702	2.27895	0.0226702	0.683947	different
hsa-miR-331-5p	C10:2 carnitine	2.04747	0.399848	0.195289	258	0.0416444	0.700921	-1.28082	-0.224344	0.175157	219	0.201644	0.91389	0.0381376	0.0306799	2.37941	0.0173405	0.659183	different
hsa-miR-3605-5p	C10:2 carnitine	1.42445	0.281381	0.197536	258	0.155547	0.821204	-1.42747	-0.24006	0.168172	219	0.154902	0.898891	0.0390206	0.0282818	2.00997	0.0444339	0.73301	different
hsa-miR-432-5p	C10:2 carnitine	1.60131	0.341052	0.212984	258	0.110557	0.78766	-1.35835	-0.26498	0.195075	219	0.175784	0.907538	0.0453621	0.0380544	2.09831	0.0358778	0.715044	different
hsa-miR-494-3p	C10:2 carnitine	1.63787	0.364495	0.222542	258	0.102692	0.780073	-1.12449	-0.23906	0.212595	219	0.262066	0.926964	0.049525	0.0451964	1.96107	0.0498711	0.73963	different
hsa-miR-128-3p	PE(40:6)	3.97588	0.619278	0.155759	258	9.16e-05	0.326182	0.389537	0.0619284	0.15898	219	0.697266	0.980072	0.0242608	0.0252745	2.50421	0.0122727	0.639248	same
hsa-miR-664a-5p	C10:2 carnitine	1.45163	0.281127	0.193664	258	0.147844	0.817218	-2.27778	-0.300117	0.131759	219	0.0237276	0.789422	0.0375056	0.0173603	2.48146	0.0130845	0.640549	different
hsa-let-7c-5p	C12 carnitine	-1.57844	-0.258313	0.16365	258	0.115714	0.793346	1.53311	0.208702	0.136129	219	0.126725	0.888988	0.0267814	0.0185312	-2.19392	0.0282413	0.702415	different
hsa-miR-100-5p	C12 carnitine	1.27242	0.110135	0.0865554	258	0.204392	0.8468	-1.51621	-0.128376	0.0846688	219	0.130942	0.890167	0.00749184	0.00716881	1.96984	0.0488567	0.73905	different
hsa-miR-125a-3p	C12 carnitine	-2.05556	-0.491704	0.239207	258	0.0408512	0.699352	0.7629	0.16612	0.217748	219	0.446363	0.953321	0.0572198	0.0474144	-2.03364	0.0419884	0.728369	different
hsa-miR-152-3p	C12 carnitine	-2.90526	-0.54901	0.188971	258	0.00399416	0.503791	0.539927	0.0685923	0.12704	219	0.589809	0.969072	0.03571	0.0161392	-2.7123	0.00668174	0.602378	different
hsa-miR-15a-5p	C12 carnitine	-2.74012	-0.709514	0.258935	258	0.00657904	0.551988	1.60418	0.384533	0.239708	219	0.11015	0.879667	0.0670473	0.0574599	-3.10055	0.00193162	0.500409	different
hsa-miR-15b-5p	C12 carnitine	-1.85787	-0.445825	0.239965	258	0.0643488	0.740734	1.434	0.298691	0.208292	219	0.153032	0.898253	0.0575834	0.0433857	-2.34304	0.0191273	0.666628	different
hsa-miR-195-5p	C12 carnitine	-1.45696	-0.368722	0.253077	258	0.146368	0.816786	2.13136	0.472986	0.221917	219	0.0341999	0.811115	0.064048	0.0492474	-2.50067	0.012396	0.640386	different
hsa-miR-199a-3pXhsa-miR-199b-3p	C12 carnitine	-1.77533	-0.369862	0.208335	258	0.0770458	0.759636	1.72132	0.25737	0.149519	219	0.086638	0.866179	0.0434033	0.0223559	-2.44596	0.0144466	0.647747	different
hsa-miR-21-3p	C12 carnitine	-1.46989	-0.381125	0.259288	258	0.142834	0.814379	1.8246	0.452479	0.247988	219	0.0694562	0.854552	0.0672303	0.0614983	-2.32339	0.0201582	0.670778	different
hsa-miR-128-3p	PE(36:4)	3.29242	0.667096	0.202616	258	0.00113495	0.40896	0.38269	0.0537221	0.14038	219	0.702329	0.980072	0.0410531	0.0197066	2.48838	0.0128325	0.640549	same
hsa-miR-221-3p	C12 carnitine	-1.29385	-0.246335	0.190389	258	0.196896	0.842653	1.75181	0.251809	0.143742	219	0.0812385	0.863049	0.036248	0.0206618	-2.08815	0.0367842	0.71673	different
hsa-miR-221-5p	C12 carnitine	-2.14172	-0.431871	0.201646	258	0.0331709	0.682403	0.59686	0.0966893	0.161997	219	0.551232	0.965977	0.0406612	0.0262429	-2.04347	0.0410061	0.725657	different
hsa-miR-222-3p	C12 carnitine	-1.82406	-0.249253	0.136648	258	0.0693226	0.748286	0.950084	0.11717	0.123326	219	0.343141	0.941418	0.0186726	0.0152093	-1.99067	0.046517	0.735565	different
hsa-miR-128-3p	10-HDoHE/14-HDoHE	3.2545	0.894653	0.274897	258	0.00129078	0.417781	0.0922074	0.00985509	0.10688	219	0.926619	0.996623	0.0755683	0.0114232	2.99989	0.00270076	0.529139	same
hsa-miR-128-3p	Arachidonic acid	3.24838	0.770554	0.237212	258	0.00131774	0.421622	0.759148	0.11197	0.147494	219	0.448599	0.953386	0.0562695	0.0217544	2.35775	0.0183861	0.665552	same
hsa-miR-128-3p	PE(38:6)	3.23743	0.591643	0.182751	258	0.00136726	0.424479	0.974502	0.120682	0.123839	219	0.330907	0.939594	0.033398	0.0153362	2.13338	0.0328934	0.707138	same
hsa-miR-23b-3p	C12 carnitine	-1.57129	-0.332384	0.211536	258	0.117365	0.794383	2.11407	0.282921	0.133828	219	0.0356671	0.814574	0.0447474	0.0179098	-2.45813	0.0139662	0.645425	different
hsa-miR-23b-5p	C12 carnitine	-1.16718	-0.283861	0.243202	258	0.244236	0.863276	1.86129	0.386683	0.20775	219	0.0640747	0.848947	0.0591474	0.0431602	-2.0964	0.0360468	0.715204	different
hsa-miR-30e-5p	C12 carnitine	-2.45412	-0.215082	0.087641	258	0.0147976	0.623376	1.30638	0.0922462	0.0706122	219	0.192827	0.911518	0.00768095	0.00498609	-2.73064	0.00632115	0.597465	different
hsa-miR-361-3p	C12 carnitine	-2.53681	-0.690131	0.272047	258	0.0117886	0.602154	0.783672	0.184965	0.236023	219	0.434099	0.95153	0.0740096	0.055707	-2.42973	0.0151101	0.653015	different
hsa-miR-3679-5p	C12 carnitine	1.70313	0.425993	0.250123	258	0.0897714	0.769622	-1.13618	-0.250997	0.220913	219	0.257152	0.926083	0.0625615	0.0488023	2.02866	0.0424928	0.729531	different
hsa-miR-370-3p	C12 carnitine	-2.68025	-0.658604	0.245725	258	0.00783998	0.568443	1.14252	0.245739	0.215085	219	0.254514	0.925857	0.0603808	0.0462614	-2.76929	0.00561786	0.584969	different
hsa-miR-409-3p	C12 carnitine	-1.85709	-0.428789	0.230893	258	0.06446	0.740978	1.14509	0.212409	0.185495	219	0.25345	0.925857	0.0533114	0.0344084	-2.16493	0.0303933	0.705683	different
hsa-miR-432-5p	C12 carnitine	-0.895943	-0.245772	0.274317	258	0.371135	0.907507	2.04787	0.494689	0.241563	219	0.0417942	0.828834	0.0752499	0.0583527	-2.02579	0.042786	0.730481	different
hsa-miR-128-3p	1-methylguanine	-3.05572	-0.626558	0.205044	258	0.00248555	0.467797	-0.284242	-0.0330324	0.116212	219	0.7765	0.987262	0.0420432	0.0135053	-2.51828	0.0117931	0.637847	same
hsa-miR-128-3p	arachidonate	3.04654	0.778655	0.255586	258	0.00255989	0.469528	0.751306	0.110972	0.147706	219	0.453294	0.954311	0.0653244	0.0218171	2.26182	0.0237087	0.687498	same
hsa-miR-128-3p	xanthosine	3.02741	0.645078	0.213079	258	0.00272147	0.47155	0.509251	0.0741354	0.145577	219	0.611101	0.97119	0.0454027	0.0211928	2.21243	0.0269368	0.701544	same
hsa-miR-4732-3p	C12 carnitine	-1.45548	-0.386194	0.265338	258	0.146776	0.816956	2.54483	0.565378	0.222168	219	0.0116378	0.739176	0.0704042	0.0493584	-2.74967	0.00596545	0.590784	different
hsa-miR-128-3p	PC(36:4-OH)	2.97682	0.871285	0.29269	258	0.00319492	0.486701	0.852027	0.0975226	0.11446	219	0.395151	0.947597	0.0856671	0.013101	2.46206	0.0138141	0.643789	same
hsa-miR-500a-3p	C12 carnitine	-2.26377	-0.348014	0.153732	258	0.0244353	0.653945	0.817464	0.0884158	0.108159	219	0.414572	0.950025	0.0236334	0.0116983	-2.32184	0.0202417	0.671099	different
hsa-miR-502-3p	C12 carnitine	-0.441367	-0.066946	0.151679	258	0.659324	0.963275	2.82632	0.395969	0.1401	219	0.00515465	0.66954	0.0230065	0.0196281	-2.24192	0.0249666	0.691608	different
hsa-miR-584-5p	C12 carnitine	-2.04411	-0.265181	0.129729	258	0.0419779	0.701074	1.26742	0.156938	0.123824	219	0.206382	0.914791	0.0168296	0.0153325	-2.35376	0.0185846	0.666345	different
hsa-miR-654-5p	C12 carnitine	-2.20174	-0.470032	0.213483	258	0.0285869	0.669297	0.791927	0.169543	0.214089	219	0.42928	0.950708	0.0455748	0.0458342	-2.11542	0.0343939	0.711592	different
hsa-miR-656-3p	C12 carnitine	-2.04907	-0.515404	0.251531	258	0.0414873	0.700394	0.860329	0.197869	0.229993	219	0.39057	0.946928	0.0632679	0.0528967	-2.09276	0.0363708	0.716017	different
hsa-miR-128-3p	Glutamic acid	2.87596	0.641993	0.223227	258	0.00437117	0.509629	0.3485	0.0475193	0.136354	219	0.727807	0.982078	0.0498304	0.0185923	2.27265	0.0230472	0.684491	same
hsa-miR-660-5p	C12 carnitine	-2.05589	-0.543968	0.26459	258	0.040819	0.699332	1.25626	0.282174	0.224615	219	0.210391	0.915184	0.0700077	0.0504517	-2.38032	0.0172978	0.659183	different
hsa-let-7c-5p	C12:1 carnitine	-0.87235	-0.141294	0.161969	258	0.383845	0.910943	2.34767	0.312675	0.133185	219	0.0198041	0.785676	0.0262341	0.0177383	-2.16489	0.0303962	0.705683	different
hsa-miR-150-5p	C12:1 carnitine	2.00039	0.365492	0.18271	258	0.0465266	0.711345	-1.24748	-0.167329	0.134134	219	0.213586	0.915348	0.033383	0.0179919	2.35075	0.0187358	0.66661	different
hsa-miR-152-3p	C12:1 carnitine	-2.33918	-0.438509	0.187463	258	0.020105	0.645376	0.78578	0.0983029	0.125102	219	0.432865	0.951127	0.0351423	0.0156506	-2.38188	0.0172243	0.659029	different
hsa-miR-15a-5p	C12:1 carnitine	-2.33546	-0.598856	0.256419	258	0.0203014	0.645435	1.23288	0.291956	0.236808	219	0.218973	0.91681	0.0657505	0.0560778	-2.55218	0.010705	0.630568	different
hsa-miR-195-5p	C12:1 carnitine	-0.881916	-0.220733	0.250288	258	0.378659	0.909358	2.41786	0.527212	0.218049	219	0.0164495	0.772189	0.0626442	0.0475456	-2.2532	0.0242467	0.689042	different
hsa-miR-221-3p	C12:1 carnitine	-0.718993	-0.135331	0.188222	258	0.472809	0.933755	2.3717	0.334007	0.140831	219	0.0185934	0.77944	0.0354276	0.0198333	-1.99653	0.0458758	0.73479	different
hsa-miR-221-5p	C12:1 carnitine	-2.17486	-0.432456	0.198843	258	0.0305669	0.674126	0.781109	0.124628	0.159552	219	0.435601	0.951757	0.0395384	0.025457	-2.18514	0.0288786	0.702485	different
hsa-miR-23b-5p	C12:1 carnitine	-0.807205	-0.193909	0.240223	258	0.420307	0.920042	2.36031	0.480919	0.203752	219	0.0191587	0.783283	0.0577073	0.041515	-2.14234	0.0321661	0.706433	different
hsa-miR-128-3p	Aspartic acid	2.57318	0.969679	0.376841	258	0.0106476	0.592667	0.917458	0.133683	0.145711	219	0.359936	0.943456	0.142009	0.0212316	2.06914	0.0385332	0.718787	same
hsa-miR-30e-5p	C12:1 carnitine	-1.73671	-0.151011	0.0869527	258	0.0836563	0.764902	1.15251	0.0802713	0.0696491	219	0.250397	0.92544	0.00756076	0.004851	-2.07599	0.0378945	0.717582	different
hsa-miR-3679-5p	C12:1 carnitine	2.08644	0.513299	0.246017	258	0.0379404	0.694976	-1.14431	-0.249115	0.217699	219	0.253773	0.925857	0.0605243	0.0473928	2.32085	0.0202952	0.671548	different
hsa-miR-128-3p	15-HETE	2.27615	0.593481	0.260739	258	0.0236732	0.653537	0.0148473	0.00176469	0.118857	219	0.988168	0.999502	0.0679848	0.0141269	2.06496	0.0389271	0.71915	same
hsa-miR-409-3p	C12:1 carnitine	-1.68836	-0.384965	0.228012	258	0.0925748	0.771227	1.53084	0.279176	0.182368	219	0.127286	0.889366	0.0519893	0.033258	-2.27468	0.0229253	0.684491	different
hsa-miR-4732-3p	C12:1 carnitine	-1.30223	-0.341103	0.261938	258	0.194024	0.841811	2.48281	0.543983	0.2191	219	0.0138037	0.763545	0.0686118	0.0480049	-2.59182	0.00954688	0.623667	different
hsa-miR-500a-3p	C12:1 carnitine	-1.82994	-0.278444	0.152161	258	0.0684361	0.74689	1.19339	0.12698	0.106403	219	0.234037	0.920551	0.0231529	0.0113215	-2.18354	0.0289959	0.702522	different
hsa-miR-502-3p	C12:1 carnitine	-0.300092	-0.0449066	0.149643	258	0.764353	0.977932	3.28102	0.450199	0.137213	219	0.00120759	0.574072	0.0223929	0.0188274	-2.43861	0.0147439	0.650883	different
hsa-miR-505-3p	C12:1 carnitine	-1.58741	-0.42611	0.268431	258	0.113669	0.790887	1.17719	0.298616	0.253669	219	0.240429	0.922913	0.0720553	0.0643482	-1.96228	0.0497299	0.73963	different
hsa-miR-660-5p	C12:1 carnitine	-1.88378	-0.492284	0.261328	258	0.0607417	0.735401	0.974738	0.21608	0.22168	219	0.330791	0.939594	0.0682924	0.049142	-2.06709	0.0387258	0.719011	different
hsa-miR-766-5p	C12:1 carnitine	-1.48065	-0.336809	0.227474	258	0.139944	0.811844	1.5661	0.338229	0.215969	219	0.118802	0.885225	0.0517445	0.0466424	-2.15209	0.0313905	0.706433	different
hsa-let-7a-5p	C14 carnitine	-2.09068	-0.150792	0.0721257	258	0.0375548	0.694508	1.3118	0.101359	0.0772672	219	0.190992	0.910882	0.00520212	0.00597022	-2.38555	0.0170535	0.657149	different
hsa-let-7g-5p	C14 carnitine	-2.61114	-0.381697	0.14618	258	0.00956286	0.581992	2.00304	0.210397	0.105039	219	0.0464348	0.830348	0.0213686	0.0110332	-3.28932	0.00100429	0.444695	different
hsa-let-7i-5p	C14 carnitine	-3.02549	-0.300958	0.0994741	258	0.00273818	0.47155	2.67778	0.180093	0.0672545	219	0.0079861	0.712022	0.0098951	0.00452317	-4.00622	6.17e-05	0.306486	different
hsa-miR-100-5p	C14 carnitine	2.40577	0.21013	0.0873442	258	0.0168567	0.632976	-2.28273	-0.203292	0.0890565	219	0.0234287	0.789422	0.00762902	0.00793107	3.31427	0.000918834	0.443971	different
hsa-miR-101-3p	C14 carnitine	-1.76622	-0.195223	0.110532	258	0.0785653	0.760763	1.30135	0.118158	0.0907964	219	0.194537	0.912208	0.0122173	0.00824399	-2.19082	0.0284647	0.702485	different
hsa-miR-10399-5p	C14 carnitine	-1.82057	-0.483365	0.265502	258	0.0698539	0.748842	1.18262	0.308428	0.260801	219	0.238273	0.922528	0.0704915	0.0680171	-2.12752	0.0333771	0.708718	different
hsa-miR-103a-3p	C14 carnitine	-2.05688	-0.336779	0.163733	258	0.0407236	0.699012	1.56266	0.201177	0.12874	219	0.11961	0.8861	0.0268086	0.016574	-2.58279	0.00980054	0.623667	different
hsa-miR-106a-5p	C14 carnitine	-2.06292	-0.510478	0.247454	258	0.0401406	0.697488	1.00816	0.254625	0.252566	219	0.314518	0.93634	0.0612334	0.0637894	-2.16384	0.0304765	0.705892	different
hsa-miR-106b-5p	C14 carnitine	-1.54374	-0.435766	0.28228	258	0.123902	0.799742	1.27338	0.319733	0.251091	219	0.204266	0.914581	0.079682	0.0630464	-1.99976	0.045526	0.734209	different
hsa-miR-107	C14 carnitine	-2.16993	-0.415635	0.191543	258	0.0309428	0.674391	2.1686	0.330024	0.152183	219	0.0312159	0.806706	0.0366886	0.0231597	-3.048	0.00230374	0.51015	different
hsa-miR-10a-5p	C14 carnitine	2.53287	0.188457	0.0744045	258	0.0119183	0.60453	-2.10438	-0.173424	0.0824112	219	0.0365129	0.817416	0.00553603	0.00679161	3.25931	0.00111682	0.451458	different
hsa-miR-10b-5p	C14 carnitine	1.69407	0.139035	0.0820715	258	0.0914834	0.770929	-2.21999	-0.193377	0.0871074	219	0.0274687	0.797978	0.00673573	0.0075877	2.77749	0.00547799	0.583293	different
hsa-miR-125a-3p	C14 carnitine	-2.49568	-0.604984	0.242413	258	0.0132093	0.614	1.2617	0.290227	0.230029	219	0.20843	0.915184	0.0587639	0.0529132	-2.67882	0.00738821	0.608545	different
hsa-miR-125b-5p	C14 carnitine	1.57539	0.135652	0.0861067	258	0.116415	0.794202	-2.05918	-0.182854	0.0887993	219	0.0406874	0.825315	0.00741436	0.00788531	2.57499	0.0100242	0.62501	different
hsa-miR-1292-5p	C14 carnitine	-2.06312	-0.467798	0.226742	258	0.0401213	0.697488	1.36416	0.311129	0.228074	219	0.173951	0.907115	0.0514121	0.0520178	-2.422	0.0154355	0.653657	different
hsa-miR-1307-3p	C14 carnitine	-1.54477	-0.40166	0.260012	258	0.123651	0.799419	1.66595	0.40612	0.243777	219	0.0971873	0.87363	0.0676063	0.0594273	-2.26638	0.0234279	0.6867	different
hsa-miR-1307-5p	C14 carnitine	-0.900206	-0.241069	0.267793	258	0.368867	0.906643	1.99489	0.509448	0.255377	219	0.047324	0.831283	0.0717129	0.0652174	-2.0282	0.04254	0.72958	different
hsa-miR-136-3p	C14 carnitine	-1.7124	-0.491378	0.286952	258	0.0880474	0.768575	1.41108	0.372964	0.26431	219	0.159672	0.901238	0.0823417	0.06986	-2.21552	0.0267242	0.700666	different
hsa-miR-139-5p	C14 carnitine	-2.77596	-0.730034	0.262985	258	0.00591521	0.54271	0.863815	0.216881	0.251073	219	0.388656	0.946671	0.0691609	0.0630375	-2.60434	0.00920518	0.620856	different
hsa-miR-141-3p	C14 carnitine	-1.44622	-0.337789	0.233567	258	0.149353	0.81754	1.43595	0.350748	0.244261	219	0.152475	0.898122	0.0545535	0.0596637	-2.03733	0.0416168	0.726715	different
hsa-miR-146a-5p	C14 carnitine	-1.43648	-0.0963194	0.0670525	258	0.152102	0.819022	2.22875	0.108844	0.0488364	219	0.0268708	0.797978	0.00449603	0.00238499	-2.47328	0.013388	0.640686	different
hsa-miR-148b-3p	C14 carnitine	-2.56486	-0.364152	0.141978	258	0.0108995	0.59646	0.394698	0.0438121	0.111001	219	0.693459	0.979864	0.0201576	0.0123213	-2.26371	0.0235918	0.687498	different
hsa-miR-151b	C14 carnitine	-1.85444	-0.21178	0.114202	258	0.0648404	0.742151	0.872512	0.0755644	0.0866056	219	0.383907	0.945484	0.0130421	0.00750052	-2.00482	0.0449824	0.733223	different
hsa-miR-15a-5p	C14 carnitine	-1.58459	-0.421482	0.265989	258	0.114309	0.791332	2.50679	0.630896	0.251675	219	0.0129268	0.756143	0.07075	0.0633402	-2.87391	0.00405421	0.554389	different
hsa-miR-15b-5p	C14 carnitine	-2.21025	-0.538079	0.243447	258	0.0279833	0.668425	0.506532	0.112187	0.221481	219	0.613005	0.971499	0.0592665	0.0490537	-1.97577	0.048181	0.738061	different
hsa-miR-16-5p	C14 carnitine	-3.03642	-0.491519	0.161875	258	0.00264424	0.47155	1.65465	0.241458	0.145927	219	0.0994622	0.875395	0.0262034	0.0212948	-3.3632	0.000770457	0.42268	different
hsa-miR-181c-3p	C14 carnitine	-1.95529	-0.486368	0.248745	258	0.0516496	0.720806	1.14774	0.281495	0.245259	219	0.252356	0.925857	0.0618739	0.0601522	-2.19815	0.0279384	0.701747	different
hsa-miR-1287-5p	TG(45:0)	-0.395466	-0.0727874	0.184055	258	0.692832	0.968178	-2.98463	-0.64406	0.215793	219	0.0031694	0.63272	0.0338762	0.0465664	2.01419	0.0439895	0.732688	same
hsa-miR-185-5p	C14 carnitine	-1.53259	-0.213836	0.139526	258	0.126625	0.802356	1.52707	0.120103	0.0786498	219	0.128221	0.889606	0.0194675	0.00618579	-2.08496	0.0370732	0.717426	different
hsa-miR-1287-5p	niacinamide	0.229129	0.0534686	0.233355	258	0.818953	0.983821	3.00019	0.714828	0.238261	219	0.00301814	0.628831	0.0544548	0.0567684	-1.98308	0.0473585	0.73683	same
hsa-miR-186-5p	C14 carnitine	-2.09611	-0.303188	0.144643	258	0.0370658	0.693342	0.943399	0.0499576	0.0529549	219	0.346541	0.94181	0.0209216	0.00280422	-2.29268	0.0218665	0.677927	different
hsa-miR-1287-5p	docosahexaenoate	0.123967	0.0280393	0.226184	258	0.90144	0.99212	3.86985	0.858978	0.221966	219	0.000144589	0.367246	0.0511591	0.0492691	-2.62205	0.00874029	0.618081	same
hsa-miR-1908-5p	C14 carnitine	-2.81037	-0.703043	0.25016	258	0.00533544	0.528192	0.0374965	0.00932013	0.24856	219	0.970124	0.998443	0.0625802	0.0617821	-2.02003	0.0433807	0.731866	different
hsa-miR-194-5p	C14 carnitine	-1.72126	-0.470848	0.273549	258	0.0864269	0.767585	1.12009	0.289556	0.258511	219	0.263931	0.92701	0.0748291	0.0668279	-2.02034	0.0433478	0.731769	different
hsa-miR-199a-3pXhsa-miR-199b-3p	C14 carnitine	-1.63735	-0.347351	0.212142	258	0.102801	0.780073	1.85255	0.292983	0.158151	219	0.0653242	0.850504	0.0450043	0.0250119	-2.41995	0.0155224	0.654427	different
hsa-miR-19a-3p	C14 carnitine	-2.58378	-0.718165	0.277951	258	0.0103341	0.58809	0.918126	0.250477	0.272813	219	0.359587	0.943456	0.0772569	0.0744272	-2.4871	0.0128789	0.640549	different
hsa-miR-19b-3p	C14 carnitine	-1.50036	-0.421085	0.280656	258	0.134768	0.808465	2.1792	0.535513	0.245738	219	0.0304085	0.806706	0.0787678	0.0603873	-2.56437	0.0103364	0.627592	different
hsa-miR-20a-5p	C14 carnitine	-2.00156	-0.557326	0.278446	258	0.0464003	0.711057	1.32654	0.321783	0.242574	219	0.186076	0.910552	0.0775323	0.0588419	-2.38054	0.0172871	0.659183	different
hsa-miR-21-3p	C14 carnitine	-2.20993	-0.579858	0.262388	258	0.028006	0.668425	2.17366	0.568958	0.261751	219	0.0308279	0.806706	0.0688474	0.0685134	-3.09969	0.00193721	0.500529	different
hsa-miR-221-3p	C14 carnitine	-2.14232	-0.412593	0.192591	258	0.0331221	0.682191	0.573684	0.0878742	0.153175	219	0.566784	0.967006	0.0370914	0.0234627	-2.03378	0.0419738	0.728318	different
hsa-miR-223-3p	C14 carnitine	-2.41816	-0.564147	0.233296	258	0.0163062	0.627251	0.256975	0.0428833	0.166878	219	0.797445	0.988714	0.0544271	0.0278481	-2.11629	0.0343198	0.711355	different
hsa-miR-1290	PE(P-36:4)/PE(O-36:5)	-3.19509	-0.375879	0.117642	258	0.00157534	0.433935	-0.386546	-0.0314919	0.0814698	219	0.699476	0.980072	0.0138397	0.00663734	-2.40665	0.0160997	0.654607	same
[truncated: 10,628 more rows]
